# Supplementary material for: Comparative Genomic Profiles of Salmonella Typhimurium and Salmonella Dublin Bovine Isolates from the U.S. Indicate Possible Factors Associated with the Host Adaptation of Salmonella Dublin in the Region
Source: Microorganisms. 2025 Apr 12;13(4):886. doi: 10.3390/microorganisms13040886 (PMC12029969; doi:10.3390/microorganisms13040886)
Supplement: Supplementary file 1 [file microorganisms-13-00886-s001.zip]

Archive with 1 entries (1 files):
- microorganisms-3549723-supplementary.xlsx
