# Supplementary material for: Comparative Genomic Profiles of Salmonella Typhimurium and Salmonella Dublin Bovine Isolates from the U.S. Indicate Possible Factors Associated with the Host Adaptation of Salmonella Dublin in the Region
Source: Microorganisms. 2025 Apr 12;13(4):886. doi: 10.3390/microorganisms13040886 (PMC12029969; doi:10.3390/microorganisms13040886)
Supplement: Supplementary file 1 [file microorganisms-13-00886-s001.zip › microorganisms-3549723-supplementary.xlsx]

## Sheet: AMR genes
		AMINOGLYCOSIDE																											BETA-LACTAM
Serovar	Enterobase Assembly Barcodes	aac(3)-IId	aac(3)-IIg	aac(3)-IVa	aac(3)-VIa	aac(6')-Iaa	aac(6')-Ib10	aac(6')-Ib4	aac(6')-IIc	aac(6')-Iy	aadA1	aadA12	aadA15	aadA2	aadA3	aadA5	aadA6	aadA7	ant(2'')-Ia	ant(3'')-IIa	aph(3')-Ia	aph(3'')-Ia	aph(3'')-Ib	aph(3')-IIa	aph(4)-Ia	aph(6)-Ic	aph(6)-Id	rmtE	baeR	blaCARB-2	blaCARB-3	blaCMY-111	blaCMY-130	blaCMY-132	blaCMY-2	blaCMY-59	blaCMY-61	blaCMY-94	blaCRP	blaCTX-M-1	blaCTX-M-55	blaOXA-2	blaOXA-9	blaSHV-12	blaSHV-134	blaTEM-1	blaTEM-105	blaTEM-12	blaTEM-141
Salmonella Dublin	SAL_AB0838AA_AS	0	0	0	0	0	0	0	0	1	0	0	0	0	0	0	0	0	0	0	0	0	1	0	0	0	1	0	0	0	0	0	0	0	0	0	0	0	1	0	0	0	0	0	0	0	0	0	0
Salmonella Dublin	SAL_AB0861AA_AS	0	0	0	0	0	0	0	0	1	0	0	0	0	0	0	0	0	0	0	0	0	1	0	0	0	1	0	0	0	0	0	0	0	0	0	0	0	1	0	0	0	0	0	0	0	0	0	0
Salmonella Dublin	SAL_AB0864AA_AS	0	0	0	0	0	0	0	0	1	0	0	0	0	0	0	0	0	0	0	0	0	1	0	0	0	1	0	0	0	0	1	0	0	1	1	0	0	1	0	0	0	0	0	0	0	0	0	0
Salmonella Dublin	SAL_AB0868AA_AS	0	0	0	0	0	0	0	0	1	0	0	0	0	0	0	0	0	0	0	0	0	1	0	0	0	1	0	0	0	0	0	0	0	0	0	0	0	1	0	0	0	0	0	0	0	0	0	0
Salmonella Dublin	SAL_AB0877AA_AS	0	0	0	0	0	0	0	0	1	0	0	0	0	0	0	0	0	0	0	0	0	1	0	0	0	1	0	0	0	0	0	0	0	0	0	0	0	1	0	0	0	0	0	0	0	0	0	0
Salmonella Dublin	SAL_AB0888AA_AS	0	0	0	0	0	0	0	0	1	0	0	0	0	0	0	0	0	0	0	0	0	1	0	0	0	1	0	0	0	0	1	0	0	1	1	0	0	1	0	0	0	0	0	0	0	0	0	0
Salmonella Dublin	SAL_AB0891AA_AS	0	0	0	0	0	0	0	0	1	0	0	0	0	0	0	0	0	0	0	0	0	1	0	0	0	1	0	0	0	0	1	0	0	1	1	0	0	1	0	0	0	0	0	0	0	0	0	0
Salmonella Dublin	SAL_AB0892AA_AS	0	0	0	0	0	0	0	0	1	0	0	0	0	0	0	0	0	0	0	0	0	1	0	0	0	1	0	0	0	0	1	0	0	1	1	0	0	1	0	0	0	0	0	0	0	0	0	0
Salmonella Dublin	SAL_AB0895AA_AS	0	0	0	0	0	0	0	0	1	0	0	0	0	0	0	0	0	0	0	0	0	1	0	0	0	1	0	0	0	0	1	0	0	1	1	0	0	1	0	0	0	0	0	0	0	0	0	0
Salmonella Dublin	SAL_AB0903AA_AS	0	0	0	0	0	0	0	0	1	0	0	0	0	0	0	0	0	0	0	0	0	1	0	0	0	1	0	0	0	0	1	0	0	1	1	0	0	1	0	0	0	0	0	0	0	0	0	0
Salmonella Dublin	SAL_AB2804AA_AS	0	0	0	0	0	0	0	0	1	0	0	0	0	0	0	0	0	0	0	0	0	1	0	0	0	1	0	0	0	0	1	0	0	1	1	0	0	1	0	0	0	0	0	0	0	0	0	0
Salmonella Dublin	SAL_AB3025AA_AS	0	0	0	0	0	0	0	0	1	0	0	0	0	0	0	0	0	1	0	0	0	1	0	0	0	1	0	0	0	0	1	0	0	1	1	0	0	1	0	0	0	0	0	0	0	0	0	0
Salmonella Dublin	SAL_AB3027AA_AS	0	0	0	0	0	0	0	0	1	0	0	0	0	0	0	0	0	0	0	0	0	1	0	0	0	1	0	0	0	0	1	0	0	1	1	0	0	1	0	0	0	0	0	0	0	0	0	0
Salmonella Dublin	SAL_AB3058AA_AS	0	0	0	0	0	0	0	0	1	0	0	0	0	0	0	0	0	0	0	0	0	1	0	0	0	1	0	0	0	0	1	0	0	1	1	0	0	1	0	0	0	0	0	0	0	0	0	0
Salmonella Dublin	SAL_AB3059AA_AS	0	0	0	0	0	0	0	0	1	0	0	0	0	0	0	0	0	0	0	1	0	1	0	0	0	1	0	0	0	0	1	0	0	1	1	0	0	1	0	0	0	0	0	0	0	0	0	0
Salmonella Dublin	SAL_AB3060AA_AS	0	0	0	0	0	0	0	0	1	0	0	0	0	0	0	0	0	0	0	1	0	1	0	0	0	1	0	0	0	0	1	0	0	1	1	0	0	1	0	0	0	0	0	0	0	0	0	0
Salmonella Dublin	SAL_AB3064AA_AS	0	0	0	0	0	0	0	0	1	0	0	0	0	0	0	0	0	0	0	0	0	1	0	0	0	1	0	0	0	0	1	0	0	1	1	0	0	1	0	0	0	0	0	0	0	0	0	0
Salmonella Dublin	SAL_AB3065AA_AS	0	0	0	0	0	0	0	0	1	0	0	0	0	0	0	0	0	0	0	0	0	1	0	0	0	1	0	0	0	0	0	0	0	0	0	0	0	1	0	0	0	0	0	0	0	0	0	0
Salmonella Dublin	SAL_AB3069AA_AS	0	0	0	0	0	0	0	0	1	0	0	0	0	0	0	0	0	0	0	0	0	1	0	0	0	1	0	0	0	0	1	0	0	1	1	0	0	1	0	0	0	0	0	0	0	0	0	0
Salmonella Dublin	SAL_AB3177AA_AS	0	0	0	0	0	0	0	0	1	0	0	0	0	0	0	0	0	0	0	1	0	1	0	0	0	1	0	0	0	0	1	0	0	1	1	0	0	1	0	0	0	0	0	0	0	0	0	0
Salmonella Dublin	SAL_AB3183AA_AS	0	0	0	0	0	0	0	0	1	0	0	0	0	0	0	0	0	0	0	0	0	1	0	0	0	1	0	0	0	0	1	0	0	1	1	0	0	1	0	0	0	0	0	0	0	0	0	0
Salmonella Dublin	SAL_AB3185AA_AS	0	0	0	0	0	0	0	0	1	0	0	0	0	0	0	0	0	0	0	0	0	1	0	0	0	1	0	0	0	0	0	0	0	0	0	0	0	1	0	0	0	0	0	0	0	0	0	0
Salmonella Dublin	SAL_AB3218AA_AS	0	0	0	0	0	0	0	0	1	0	0	0	0	0	0	0	0	0	0	0	0	1	0	0	0	1	0	0	0	0	1	0	0	1	1	0	0	1	0	0	0	0	0	0	0	0	0	0
Salmonella Dublin	SAL_AB3228AA_AS	0	0	0	0	0	0	0	0	1	0	0	0	0	0	0	0	0	0	0	0	0	1	0	0	0	1	0	0	0	0	1	0	0	1	1	0	0	1	0	0	0	0	0	0	0	0	0	0
Salmonella Dublin	SAL_AB3713AA_AS	0	0	0	0	0	0	0	0	1	0	0	0	0	0	0	0	0	0	0	0	0	1	0	0	0	1	0	0	0	0	1	0	0	1	1	0	0	1	0	0	0	0	0	0	0	0	0	0
Salmonella Dublin	SAL_AB3715AA_AS	0	0	0	0	0	0	0	0	1	0	0	0	0	0	0	0	0	0	0	1	0	1	0	0	0	1	0	0	0	0	1	0	0	1	1	0	0	1	0	0	0	0	0	0	0	0	0	0
Salmonella Dublin	SAL_AB3716AA_AS	0	0	0	0	0	0	0	0	1	0	0	0	0	0	0	0	0	0	0	1	0	1	0	0	0	1	0	0	0	0	1	0	0	1	1	0	0	1	0	0	0	0	0	0	0	0	0	0
Salmonella Dublin	SAL_AB3717AA_AS	0	0	0	0	0	0	0	0	1	0	0	0	0	0	0	0	0	0	0	0	0	1	0	0	0	1	0	0	0	0	1	0	0	1	1	0	0	1	0	0	0	0	0	0	0	0	0	0
Salmonella Dublin	SAL_AB3718AA_AS	0	0	0	0	0	0	0	0	1	0	0	0	0	0	0	0	0	0	0	1	0	1	0	0	0	1	0	0	0	0	0	0	0	0	0	0	0	1	0	0	0	0	0	0	0	0	0	0
Salmonella Dublin	SAL_AB3726AA_AS	0	0	0	0	0	0	0	0	1	0	0	0	0	0	0	0	0	0	0	1	0	1	0	0	0	1	0	0	0	0	0	0	0	0	0	0	0	1	0	0	0	0	0	0	0	0	0	0
Salmonella Dublin	SAL_AB3730AA_AS	0	0	0	0	0	0	0	0	1	0	0	0	0	0	0	0	0	0	0	1	0	1	0	0	0	1	0	0	0	0	1	0	0	1	1	0	0	1	0	0	0	0	0	0	0	0	0	0
Salmonella Dublin	SAL_AB4665AA_AS	0	0	0	0	0	0	0	0	1	0	0	0	0	0	0	0	0	0	0	0	0	1	0	0	0	1	0	0	0	0	1	0	0	1	1	0	0	1	0	0	0	0	0	0	0	0	0	0
Salmonella Dublin	SAL_AB4668AA_AS	0	0	0	0	0	0	0	0	1	0	0	0	0	0	0	0	0	0	0	0	0	1	0	0	0	1	0	0	0	0	1	0	0	1	1	0	0	1	0	0	0	0	0	0	0	0	0	0
Salmonella Dublin	SAL_AB4669AA_AS	0	0	0	0	0	0	0	0	1	0	0	0	0	0	0	0	0	0	0	0	0	1	0	0	0	1	0	0	0	0	1	0	0	1	1	0	0	1	0	0	0	0	0	0	0	0	0	0
Salmonella Dublin	SAL_AB4670AA_AS	0	0	0	0	0	0	0	0	1	0	0	0	0	0	0	0	0	0	0	0	0	1	0	0	0	1	0	0	0	0	1	0	0	1	1	0	0	1	0	0	0	0	0	0	0	0	0	0
Salmonella Dublin	SAL_AB4671AA_AS	0	0	0	0	0	0	0	0	1	0	0	0	0	0	0	0	0	0	0	0	0	1	0	0	0	1	0	0	0	0	1	0	0	1	1	0	0	1	0	0	0	0	0	0	0	0	0	0
Salmonella Dublin	SAL_AB4673AA_AS	0	0	0	0	0	0	0	0	1	0	0	0	0	0	0	0	0	0	0	0	0	1	0	0	0	1	0	0	0	0	1	0	0	1	1	0	0	1	0	0	0	0	0	0	0	0	0	0
Salmonella Dublin	SAL_AB4674AA_AS	0	0	0	0	0	0	0	0	1	0	0	0	0	0	0	0	0	0	0	0	0	1	0	0	0	1	0	0	0	0	1	0	0	1	1	0	0	1	0	0	0	0	0	0	0	0	0	0
Salmonella Dublin	SAL_AB4683AA_AS	0	0	0	0	0	0	0	0	1	0	0	0	0	0	0	0	0	0	0	0	0	1	0	0	0	1	0	0	0	0	1	0	0	1	1	0	0	1	0	0	0	0	0	0	0	0	0	0
Salmonella Dublin	SAL_AB4686AA_AS	0	0	0	0	0	0	0	0	1	0	0	0	0	0	0	0	0	0	0	0	0	1	0	0	0	1	0	0	0	0	1	0	0	1	1	0	0	1	0	0	0	0	0	0	0	0	0	0
Salmonella Dublin	SAL_AB4688AA_AS	0	0	0	0	0	0	0	0	1	0	0	0	0	0	0	0	0	0	0	0	0	1	0	0	0	1	0	0	0	0	1	0	0	1	1	0	0	1	0	0	0	0	0	0	0	0	0	0
Salmonella Dublin	SAL_AB4694AA_AS	0	0	0	0	0	0	0	0	1	0	0	0	0	0	0	0	0	0	0	0	0	1	0	0	0	1	0	0	0	0	1	0	0	1	1	0	0	1	0	0	0	0	0	0	0	0	0	0
Salmonella Dublin	SAL_AB4966AA_AS	0	0	0	0	0	0	0	0	1	0	0	0	0	0	0	0	0	0	0	0	0	1	0	0	0	1	0	0	0	0	1	0	0	1	1	0	0	1	0	0	0	0	0	0	0	0	0	0
Salmonella Dublin	SAL_AB4984AA_AS	0	0	0	0	0	0	0	0	1	0	0	0	0	0	0	0	0	1	0	0	0	0	0	0	0	0	0	0	0	0	0	0	0	0	0	0	0	1	0	0	0	0	0	0	0	0	0	0
Salmonella Dublin	SAL_AB4989AA_AS	0	0	0	0	0	0	0	0	1	0	0	0	0	0	0	0	0	0	0	0	0	1	0	0	0	1	0	0	0	0	0	0	0	0	0	0	0	1	0	0	0	0	0	0	0	0	0	0
Salmonella Dublin	SAL_AB6316AA_AS	0	0	0	0	0	0	0	0	1	0	0	0	0	0	0	0	0	1	0	1	0	1	0	0	0	1	0	0	0	0	1	0	0	1	1	0	0	1	0	0	0	0	0	0	1	1	0	0
Salmonella Dublin	SAL_AB6828AA_AS	0	0	0	0	0	0	0	0	1	0	0	0	0	0	0	0	0	0	0	0	0	1	0	0	0	1	0	0	0	0	1	0	0	1	1	0	0	1	0	0	0	0	0	0	0	0	0	0
Salmonella Dublin	SAL_AB6882AA_AS	0	0	0	0	0	0	0	0	1	0	0	0	0	0	0	0	0	0	0	0	0	1	0	0	0	1	0	0	0	0	1	0	0	1	1	0	0	1	0	0	0	0	0	0	0	0	0	0
Salmonella Dublin	SAL_AB6895AA_AS	0	0	0	0	0	0	0	0	1	0	0	0	0	0	0	0	0	0	0	0	0	1	0	0	0	1	0	0	0	0	1	0	0	1	1	0	0	1	0	0	0	0	0	0	0	0	0	0
Salmonella Dublin	SAL_AC5327AA_AS	0	0	0	0	0	0	0	0	1	0	0	0	0	0	0	0	0	0	0	0	0	1	0	0	0	1	0	0	0	0	1	0	0	1	1	0	0	1	0	0	0	0	0	0	0	0	0	0
Salmonella Dublin	SAL_AC5330AA_AS	0	0	0	0	0	0	0	0	1	0	0	0	0	0	0	0	0	0	0	0	0	1	0	0	0	1	0	0	0	0	1	0	0	1	1	0	0	1	0	0	0	0	0	0	0	0	0	0
Salmonella Dublin	SAL_AC5410AA_AS	0	0	0	0	0	0	0	0	1	0	0	0	0	0	0	0	0	0	0	0	0	1	0	0	0	1	0	0	0	0	0	0	0	0	0	0	0	1	0	0	0	0	0	0	0	0	0	0
Salmonella Dublin	SAL_AC5417AA_AS	0	0	0	0	0	0	0	0	1	0	0	0	0	0	0	0	0	0	0	0	0	1	0	0	0	1	0	0	0	0	1	0	0	1	1	0	0	1	0	0	0	0	0	0	0	0	0	0
Salmonella Dublin	SAL_AC6218AA_AS	0	0	0	0	0	0	0	0	1	0	0	0	0	0	0	0	0	0	0	0	0	1	0	0	0	1	0	0	0	0	0	0	0	0	0	0	0	1	0	0	0	0	0	0	0	0	0	0
Salmonella Dublin	SAL_AC6262AA_AS	0	0	0	0	0	0	0	0	1	0	0	0	0	0	0	0	0	0	0	0	0	1	0	0	0	1	0	0	0	0	1	0	0	1	1	0	0	1	0	0	0	0	0	0	0	0	0	0
Salmonella Dublin	SAL_AC6779AA_AS	0	0	0	0	0	0	0	0	1	0	0	0	0	0	0	0	0	0	0	0	0	1	0	0	0	1	0	0	0	0	1	0	0	1	1	0	0	1	0	0	0	0	0	0	0	0	0	0
Salmonella Dublin	SAL_AC6781AA_AS	0	0	0	0	0	0	0	0	1	0	0	0	0	0	0	0	0	0	0	1	0	1	0	0	0	1	0	0	0	0	1	0	0	1	1	0	0	1	0	0	0	0	0	0	0	0	0	0
Salmonella Dublin	SAL_AC6829AA_AS	0	0	0	0	0	0	0	0	1	0	0	0	0	0	0	0	0	1	0	0	0	1	0	0	0	1	0	0	0	0	1	0	0	1	1	0	0	1	0	0	0	0	0	0	0	0	0	0
Salmonella Dublin	SAL_AC6860AA_AS	0	0	0	0	0	0	0	0	1	0	0	0	0	0	0	0	0	0	0	1	0	1	0	0	0	1	0	0	0	0	1	0	0	1	1	0	0	1	0	0	0	0	0	0	0	0	0	0
Salmonella Dublin	SAL_AC6886AA_AS	0	0	0	0	0	0	0	0	1	0	0	0	0	0	0	0	0	0	0	0	0	1	0	0	0	1	0	0	0	0	1	0	0	1	1	0	0	1	0	0	0	0	0	0	0	0	0	0
Salmonella Dublin	SAL_AC7335AA_AS	0	0	0	0	0	0	0	0	1	0	0	0	0	0	0	0	1	0	0	0	0	1	0	0	0	1	0	0	0	0	1	0	0	1	1	0	0	1	0	0	0	0	0	0	0	0	0	0
Salmonella Dublin	SAL_AC7352AA_AS	0	0	0	0	0	0	0	0	1	0	0	0	0	0	0	0	0	0	0	1	0	1	0	0	0	1	0	0	0	0	1	0	0	1	1	0	0	1	0	0	0	0	0	0	0	0	0	0
Salmonella Dublin	SAL_AC7451AA_AS	0	0	0	0	0	0	0	0	1	0	0	0	0	0	0	0	0	0	0	1	0	1	0	0	0	1	0	0	0	0	1	0	0	1	1	0	0	1	0	0	0	0	0	0	0	0	0	0
Salmonella Dublin	SAL_AC7518AA_AS	0	0	0	0	0	0	0	0	1	0	0	0	0	0	0	0	0	0	0	0	0	1	0	0	0	1	0	0	0	0	1	0	0	1	1	0	0	1	0	0	0	0	0	0	0	0	0	0
Salmonella Dublin	SAL_AC7519AA_AS	0	0	0	0	0	0	0	0	1	0	0	0	0	0	0	0	0	0	0	0	0	1	0	0	0	1	0	0	0	0	1	0	0	1	1	0	0	1	0	0	0	0	0	0	0	0	0	0
Salmonella Dublin	SAL_AC7520AA_AS	0	0	0	0	0	0	0	0	1	0	0	0	0	0	0	0	0	0	0	1	0	1	0	0	0	1	0	0	0	0	1	0	0	1	1	0	0	1	0	0	0	0	0	0	0	0	0	0
Salmonella Dublin	SAL_AD3178AA_AS	0	0	0	0	0	0	0	0	1	0	0	0	0	0	0	0	0	0	0	0	0	1	0	0	0	1	0	0	0	0	0	0	0	0	0	0	0	1	0	0	0	0	0	0	0	0	0	0
Salmonella Dublin	SAL_BA2546AA_AS	0	0	0	0	0	0	0	0	1	0	0	0	0	0	0	0	0	1	0	1	0	1	0	0	0	1	0	0	0	0	1	0	0	1	1	0	0	1	0	0	0	0	0	0	1	1	0	0
Salmonella Dublin	SAL_BA2623AA_AS	1	0	0	0	0	0	0	0	1	0	0	0	1	0	0	0	0	0	0	4	1	1	0	0	0	1	0	0	0	0	0	0	0	0	0	0	0	1	0	0	0	0	0	0	1	1	0	0
Salmonella Dublin	SAL_BA2827AA_AS	0	0	0	0	0	0	0	0	1	0	0	0	0	0	0	0	0	1	0	0	0	1	0	0	0	1	0	0	0	0	1	0	0	1	1	0	0	1	0	0	0	0	0	0	0	0	0	0
Salmonella Dublin	SAL_BA3154AA_AS	0	0	0	0	0	0	0	0	1	0	1	0	0	0	0	0	0	0	0	1	0	0	0	0	0	0	0	0	0	0	0	0	0	0	0	0	0	1	0	0	0	0	0	0	1	1	0	0
Salmonella Dublin	SAL_BA5956AA_AS	0	0	0	0	0	0	0	0	1	0	0	0	0	0	0	0	0	1	0	1	0	1	0	0	0	1	0	0	0	0	1	0	0	1	1	0	0	1	0	0	0	0	0	0	1	1	0	0
Salmonella Dublin	SAL_BA9774AA_AS	0	0	0	0	0	0	0	0	1	1	0	0	0	0	0	0	0	0	0	1	0	1	0	0	0	1	0	0	0	0	0	0	0	0	0	0	0	1	0	0	0	0	0	0	1	0	0	0
Salmonella Dublin	SAL_BB0273AA_AS	0	0	0	0	0	0	0	0	1	0	0	0	0	0	0	0	0	0	0	0	0	1	0	0	0	1	0	0	0	0	1	0	0	1	1	0	0	1	0	0	0	0	0	0	0	0	0	0
Salmonella Dublin	SAL_BB0567AA_AS	0	0	0	0	0	0	0	0	1	0	0	0	0	0	0	0	0	0	0	0	0	1	0	0	0	1	0	0	0	0	1	0	0	1	1	0	0	1	0	0	0	0	0	0	0	0	0	0
Salmonella Dublin	SAL_BB0766AA_AS	0	0	0	0	0	0	0	0	1	0	0	0	0	0	0	0	0	0	0	1	0	1	0	0	0	1	0	0	0	0	0	0	0	0	0	0	0	1	0	0	0	0	0	0	0	0	0	0
Salmonella Dublin	SAL_BB0768AA_AS	0	0	0	0	0	0	0	0	1	0	0	0	0	0	0	0	0	0	0	0	0	1	0	0	0	1	0	0	0	0	1	0	0	1	1	0	0	1	0	0	0	0	0	0	0	0	0	0
Salmonella Dublin	SAL_BB2258AA_AS	0	0	0	0	0	0	0	0	1	0	0	0	0	0	0	0	0	0	1	0	0	1	0	0	0	1	0	0	0	0	0	0	1	0	1	0	0	1	0	0	0	0	0	0	0	0	0	0
Salmonella Dublin	SAL_BB2528AA_AS	0	0	0	0	0	0	0	0	1	0	0	0	0	0	0	0	0	0	0	0	0	1	0	0	0	1	0	0	0	0	0	0	0	0	0	0	0	1	0	0	0	0	0	0	0	0	0	0
Salmonella Dublin	SAL_BB9738AA_AS	0	0	0	0	0	0	0	0	1	0	0	0	0	0	0	0	0	0	0	0	0	1	0	0	0	1	0	0	0	0	1	0	0	1	1	0	0	1	0	0	0	0	0	0	0	0	0	0
Salmonella Dublin	SAL_BC0536AA_AS	0	0	0	0	0	0	0	0	1	0	0	0	0	0	0	0	0	0	0	1	0	1	0	0	0	1	0	0	0	0	1	0	0	1	1	0	0	1	0	0	0	0	0	0	0	0	0	0
Salmonella Dublin	SAL_BC0539AA_AS	0	0	0	0	0	0	0	0	1	0	0	0	0	0	0	0	0	0	0	0	0	1	0	0	0	1	0	0	0	0	1	0	0	1	1	0	0	1	0	0	0	0	0	0	0	0	0	0
Salmonella Dublin	SAL_BC0552AA_AS	0	0	0	0	0	0	0	0	1	0	0	0	0	0	0	0	0	0	0	1	0	1	0	0	0	1	0	0	0	0	1	0	0	1	1	0	0	1	0	0	0	0	0	0	0	0	0	0
Salmonella Dublin	SAL_BC0553AA_AS	0	0	0	0	0	0	0	0	1	0	0	0	0	0	0	0	0	0	0	0	0	1	0	0	0	1	0	0	0	0	0	0	0	0	0	0	0	1	0	0	0	0	0	0	0	0	0	0
Salmonella Dublin	SAL_BC4422AA_AS	0	0	0	0	0	0	0	0	1	0	0	0	0	0	0	0	0	0	0	0	0	0	0	0	0	0	0	0	0	0	0	0	0	0	0	0	0	1	0	0	0	0	0	0	0	0	0	0
Salmonella Dublin	SAL_BD4929AA_AS	0	0	0	0	0	0	0	0	1	0	0	0	0	0	0	0	0	0	0	1	0	1	0	0	0	1	0	0	0	0	1	0	0	1	1	0	0	1	0	0	0	0	0	0	0	0	0	0
Salmonella Dublin	SAL_BD4930AA_AS	0	0	0	0	0	0	0	0	1	0	0	0	0	0	0	0	0	0	0	0	0	1	0	0	0	1	0	0	0	0	1	0	0	1	1	0	0	1	0	0	0	0	0	0	0	0	0	0
Salmonella Dublin	SAL_CA1002AA_AS	0	0	0	0	0	0	0	0	1	0	0	0	0	0	0	0	0	0	0	0	0	0	0	0	0	0	0	0	0	0	0	0	0	0	0	0	0	1	0	0	0	0	0	0	0	0	0	0
Salmonella Dublin	SAL_CA2696AA_AS	0	0	0	0	0	0	0	0	1	0	0	0	0	0	0	0	0	1	0	0	0	1	0	0	0	1	0	0	0	0	1	0	0	1	1	0	0	1	0	0	0	0	0	0	1	1	0	0
Salmonella Dublin	SAL_CA3092AA_AS	0	0	0	0	0	0	0	0	1	0	0	0	0	0	0	0	0	0	0	0	0	1	0	0	0	1	0	0	0	0	1	0	0	1	1	0	0	1	0	0	0	0	0	0	0	0	0	0
Salmonella Dublin	SAL_CA4358AA_AS	0	0	0	0	0	0	0	0	1	0	0	0	0	0	0	0	0	1	0	0	0	0	0	0	0	0	0	0	0	0	1	0	0	1	1	0	0	1	0	0	0	0	0	0	0	0	0	0
Salmonella Dublin	SAL_CA4360AA_AS	0	0	0	0	0	0	0	0	1	0	0	0	0	0	0	0	0	0	0	0	0	1	0	0	0	1	0	0	0	0	1	0	0	1	1	0	0	1	0	0	0	0	0	0	0	0	0	0
Salmonella Dublin	SAL_CA4362AA_AS	0	0	0	0	0	0	0	0	1	0	0	0	0	0	0	0	0	0	0	1	0	1	0	0	0	1	0	0	0	0	1	0	0	1	1	0	0	1	0	0	0	0	0	0	0	0	0	0
Salmonella Dublin	SAL_CA4364AA_AS	0	0	0	0	0	0	0	0	1	0	0	0	0	0	0	0	0	0	0	1	0	1	0	0	0	1	0	0	0	0	1	0	0	1	1	0	0	1	0	0	0	0	0	0	0	0	0	0
Salmonella Dublin	SAL_CA4366AA_AS	0	0	0	0	0	0	0	0	1	0	0	0	0	0	0	0	0	0	0	1	0	1	0	0	0	1	0	0	0	0	1	0	0	1	1	0	0	1	0	0	0	0	0	0	0	0	0	0
Salmonella Dublin	SAL_CA4368AA_AS	0	0	0	0	0	0	0	0	1	0	0	0	0	0	0	0	0	0	0	0	0	1	0	0	0	1	0	0	0	0	0	0	0	0	0	0	0	1	0	0	0	0	0	0	0	0	0	0
Salmonella Dublin	SAL_CA4370AA_AS	0	0	0	0	0	0	0	0	1	0	0	0	0	0	0	0	0	0	0	0	0	1	0	0	0	1	0	0	0	0	1	0	0	1	1	0	0	1	0	0	0	0	0	0	0	0	0	0
Salmonella Dublin	SAL_CA4372AA_AS	0	0	0	0	0	0	0	0	0	0	0	0	0	0	0	0	0	0	0	0	0	1	0	0	0	1	0	0	0	0	0	0	0	0	0	0	0	1	0	0	0	0	0	0	0	0	0	0
Salmonella Dublin	SAL_CA4374AA_AS	0	0	0	0	0	0	0	0	1	0	0	0	0	0	0	0	0	0	0	0	0	1	0	0	0	1	0	0	0	0	1	0	0	1	1	0	0	1	0	0	0	0	0	0	0	0	0	0
Salmonella Dublin	SAL_CA4376AA_AS	0	0	0	0	0	0	0	0	1	0	0	0	0	0	0	0	0	0	0	1	0	1	0	0	0	1	0	0	0	0	1	0	0	1	1	0	0	1	0	0	0	0	0	0	0	0	0	0
Salmonella Dublin	SAL_CA4378AA_AS	0	0	0	0	0	0	0	0	1	0	0	0	0	0	0	0	0	0	0	0	0	1	0	0	0	1	0	0	0	0	0	0	0	0	0	0	0	1	0	0	0	0	0	0	0	0	0	0
Salmonella Dublin	SAL_CA4381AA_AS	0	0	0	0	0	0	0	0	1	0	0	0	0	0	0	0	0	0	0	0	0	1	0	0	0	1	0	0	0	0	1	0	0	1	1	0	0	1	0	0	0	0	0	0	0	0	0	0
Salmonella Dublin	SAL_CA4383AA_AS	1	0	0	0	0	0	0	0	1	0	0	0	0	0	0	0	0	0	0	1	0	1	0	0	0	1	0	0	0	0	0	0	0	0	0	0	0	1	0	0	0	0	0	0	1	1	0	0
Salmonella Dublin	SAL_CA4391AA_AS	0	0	0	0	0	0	0	0	1	0	0	0	0	0	0	0	0	0	0	1	0	1	0	0	0	1	0	0	0	0	1	0	0	1	1	0	0	1	0	0	0	0	0	0	0	0	0	0
Salmonella Dublin	SAL_CA4466AA_AS	0	0	0	0	0	0	0	0	1	0	0	0	0	0	0	0	0	0	0	0	0	0	0	0	0	0	0	0	0	0	0	0	0	0	0	0	0	1	0	0	0	0	0	0	0	0	0	0
Salmonella Dublin	SAL_CA4476AA_AS	0	0	0	0	0	0	0	0	1	0	0	0	0	0	0	0	0	1	0	1	0	0	0	0	0	1	0	0	0	0	0	0	0	0	0	0	0	1	0	0	0	0	0	0	1	1	0	0
Salmonella Dublin	SAL_CB2476AA_AS	0	0	0	0	0	0	0	0	1	0	0	0	0	0	0	0	0	0	0	1	0	1	0	0	0	1	0	0	0	0	1	0	0	1	1	0	0	1	0	0	0	0	0	0	0	0	0	0
Salmonella Dublin	SAL_CB2487AA_AS	0	0	0	0	0	0	0	0	1	0	0	0	0	0	0	0	0	0	0	1	0	1	0	0	0	1	0	0	0	0	1	0	0	1	1	0	0	1	0	0	0	0	0	0	0	0	0	0
Salmonella Dublin	SAL_CB2505AA_AS	0	0	0	0	0	0	0	0	1	0	0	0	0	0	0	0	0	0	0	1	0	1	0	0	0	1	0	0	0	0	1	0	0	1	1	0	0	1	0	0	0	0	0	0	0	0	0	0
Salmonella Dublin	SAL_CB2512AA_AS	0	0	0	0	0	0	0	0	1	0	0	0	0	0	0	0	0	0	0	1	0	1	0	0	0	1	0	0	0	0	1	0	0	1	1	0	0	1	0	0	0	0	0	0	0	0	0	0
Salmonella Dublin	SAL_CB2513AA_AS	0	0	0	0	0	0	0	0	1	0	0	0	0	0	0	0	0	0	0	0	0	0	0	0	0	0	0	0	0	0	0	0	0	0	0	0	0	1	0	0	0	0	0	0	0	0	0	0
Salmonella Dublin	SAL_CB2514AA_AS	0	0	0	0	0	0	0	0	1	0	0	0	0	0	0	0	0	0	0	0	0	1	0	0	0	1	0	0	0	0	0	0	0	0	0	0	0	1	0	0	0	0	0	0	0	0	0	0
Salmonella Dublin	SAL_CB2617AA_AS	0	0	0	0	0	0	0	0	1	0	0	0	0	0	0	0	0	0	0	1	0	1	0	0	0	1	0	0	0	0	1	0	0	1	1	0	0	1	0	0	0	0	0	0	0	0	0	0
Salmonella Dublin	SAL_CC2830AA_AS	0	0	0	0	0	0	0	0	1	0	0	0	0	0	0	0	0	0	0	1	0	1	0	0	0	1	0	0	0	0	0	0	0	0	0	0	0	1	0	0	0	0	0	0	0	0	0	0
Salmonella Dublin	SAL_CC2839AA_AS	0	0	0	0	0	0	0	0	1	0	0	0	0	0	0	0	0	0	0	0	0	1	0	0	0	1	0	0	0	0	0	0	0	0	0	0	0	1	0	0	0	0	0	0	0	0	0	0
Salmonella Dublin	SAL_CC2840AA_AS	0	0	0	0	0	0	0	0	1	0	0	0	0	0	0	0	0	0	0	1	0	1	0	0	0	1	0	0	0	0	0	0	0	0	0	0	0	1	0	0	0	0	0	0	0	0	0	0
Salmonella Dublin	SAL_CC2888AA_AS	0	0	0	0	0	0	0	0	1	0	0	0	0	0	0	0	0	0	0	0	0	1	0	0	0	1	0	0	0	0	0	0	0	0	0	0	0	1	0	0	0	0	0	0	0	0	0	0
Salmonella Dublin	SAL_CC4289AA_AS	0	0	0	0	0	0	0	0	1	0	0	0	0	0	0	0	0	0	0	0	0	1	0	0	0	1	0	0	0	0	1	0	0	1	1	0	0	1	0	0	0	0	0	0	0	0	0	0
Salmonella Dublin	SAL_CD0179AA_AS	0	0	0	0	0	0	0	0	1	0	0	0	0	0	0	0	0	0	0	0	0	1	0	0	0	1	0	0	0	0	1	0	0	1	1	0	0	1	0	0	0	0	0	0	0	0	0	0
Salmonella Dublin	SAL_CD0181AA_AS	0	0	0	0	0	0	0	0	1	0	0	0	0	0	0	0	0	0	0	0	0	1	0	0	0	1	0	0	0	0	1	0	0	1	1	0	0	1	0	0	0	0	0	0	0	0	0	0
Salmonella Dublin	SAL_CD0182AA_AS	0	0	0	0	0	0	0	0	1	0	0	0	0	0	0	0	0	0	0	0	0	1	0	0	0	1	0	0	0	0	1	0	0	1	1	0	0	1	0	0	0	0	0	0	0	0	0	0
Salmonella Dublin	SAL_CD0183AA_AS	0	0	0	0	0	0	0	0	1	0	0	0	0	0	0	0	0	0	0	0	0	1	0	0	0	1	0	0	0	0	1	0	0	1	1	0	0	1	0	0	0	0	0	0	0	0	0	0
Salmonella Dublin	SAL_CD0812AA_AS	0	0	0	0	0	0	0	0	1	0	0	0	0	0	0	0	0	0	0	0	0	1	0	0	0	1	0	0	0	0	1	0	0	1	1	0	0	1	0	0	0	0	0	0	0	0	0	0
Salmonella Dublin	SAL_CD7330AA_AS	0	0	0	0	0	0	0	0	1	0	0	0	0	0	0	0	0	0	0	1	0	1	0	0	0	1	0	0	0	0	1	0	0	1	1	0	0	1	0	0	0	0	0	0	0	0	0	0
Salmonella Dublin	SAL_DB0094AA_AS	0	0	0	0	0	0	0	0	1	0	0	0	0	0	0	0	0	0	0	0	0	1	0	0	0	1	0	0	0	0	1	0	0	1	1	0	0	1	0	0	0	0	0	0	0	0	0	0
Salmonella Dublin	SAL_DB1392AA_AS	0	0	0	0	0	0	0	0	1	0	0	0	0	0	0	0	0	0	0	0	0	1	0	0	0	1	0	0	0	0	1	0	0	1	1	0	0	1	0	0	0	0	0	0	0	0	0	0
Salmonella Dublin	SAL_DB1929AA_AS	0	0	0	0	0	0	0	0	1	0	0	0	0	0	0	0	0	0	0	0	0	0	0	0	0	0	0	0	0	0	0	0	0	0	0	0	0	1	0	0	0	0	0	0	0	0	0	0
Salmonella Dublin	SAL_DB2486AA_AS	0	0	0	0	0	0	0	0	1	0	0	0	0	0	0	0	0	0	0	0	0	1	0	0	0	1	0	0	0	0	1	0	0	1	1	0	0	1	0	0	0	0	0	0	0	0	0	0
Salmonella Dublin	SAL_DB2736AA_AS	0	0	0	0	0	0	0	0	1	0	0	0	0	0	0	0	0	0	0	0	0	1	0	0	0	1	0	0	0	0	0	0	0	0	0	0	0	1	0	0	0	0	0	0	0	0	0	0
Salmonella Dublin	SAL_DB3064AA_AS	0	0	0	0	0	0	0	0	1	0	0	0	0	0	0	0	0	0	0	1	0	1	0	0	0	1	0	0	0	0	1	0	0	1	1	0	0	1	0	0	0	0	0	0	0	0	0	0
Salmonella Dublin	SAL_DB3081AA_AS	0	0	0	0	0	0	0	0	1	0	0	0	0	0	0	0	0	0	0	1	0	1	0	0	0	1	0	0	0	0	1	0	0	1	1	0	0	1	0	0	0	0	0	0	0	0	0	0
Salmonella Dublin	SAL_DB3397AA_AS	0	0	0	0	0	0	0	0	1	0	0	0	0	0	0	0	0	0	0	0	0	1	0	0	0	1	0	0	0	0	0	0	0	0	0	0	0	1	0	0	0	0	0	0	0	0	0	0
Salmonella Dublin	SAL_DB5152AA_AS	0	0	0	0	0	0	0	0	1	0	0	0	0	0	0	0	0	0	0	0	0	1	0	0	0	1	0	0	0	0	1	0	0	1	1	0	0	1	0	0	0	0	0	0	0	0	0	0
Salmonella Dublin	SAL_DB5173AA_AS	0	0	0	0	0	0	0	0	1	0	0	0	0	0	0	0	0	0	0	0	0	1	0	0	0	1	0	0	0	0	1	0	0	1	1	0	0	1	0	0	0	0	0	0	0	0	0	0
Salmonella Dublin	SAL_DB5657AA_AS	0	0	0	0	0	0	0	0	1	0	0	0	0	0	0	0	0	0	0	0	0	1	0	0	0	1	0	0	0	0	0	0	0	0	0	0	0	1	0	0	0	0	0	0	0	0	0	0
Salmonella Dublin	SAL_DB5911AA_AS	0	0	0	0	0	0	0	0	1	0	0	0	0	0	0	0	0	0	0	0	0	1	0	0	0	1	0	0	0	0	1	0	0	1	1	0	0	1	0	0	0	0	0	0	0	0	0	0
Salmonella Dublin	SAL_DB6145AA_AS	0	0	0	0	0	0	0	0	1	0	0	0	0	0	0	0	0	0	0	0	0	1	0	0	0	1	0	0	0	0	0	0	0	0	0	0	0	1	0	0	0	0	0	0	0	0	0	0
Salmonella Dublin	SAL_DB6157AA_AS	0	0	0	0	0	0	0	0	1	0	0	0	0	0	0	0	0	0	0	0	0	1	0	0	0	1	0	0	0	0	0	0	0	0	0	0	0	1	0	0	0	0	0	0	0	0	0	0
Salmonella Dublin	SAL_DB6520AA_AS	0	0	0	0	0	0	0	0	1	0	0	0	0	0	0	0	0	0	0	0	0	1	0	0	0	1	0	0	0	0	0	0	0	0	0	0	0	1	0	0	0	0	0	0	0	0	0	0
Salmonella Dublin	SAL_DB6531AA_AS	0	0	0	0	0	0	0	0	1	0	0	0	0	0	0	0	0	0	0	0	0	1	0	0	0	1	0	0	0	0	0	0	0	0	0	0	0	1	0	0	0	0	0	0	0	0	0	0
Salmonella Dublin	SAL_DB6628AA_AS	0	0	0	0	0	0	0	0	1	0	0	0	0	0	0	0	0	0	0	1	0	1	0	0	0	1	0	0	0	0	1	0	0	1	1	0	0	1	0	0	0	0	0	0	0	0	0	0
Salmonella Dublin	SAL_DC0087AA_AS	0	0	0	0	0	0	0	0	1	0	0	0	0	0	0	0	0	0	0	0	0	1	0	0	0	1	0	0	0	0	0	0	0	0	0	0	0	1	0	0	0	0	0	0	0	0	0	0
Salmonella Dublin	SAL_DD2373AA_AS	0	0	0	0	0	0	0	0	1	0	0	0	0	0	0	0	0	0	0	0	0	1	0	0	0	0	0	0	0	0	1	0	0	1	1	0	0	1	0	0	0	0	0	0	0	0	0	0
Salmonella Dublin	SAL_DD2374AA_AS	0	0	0	0	0	0	0	0	1	0	0	0	0	0	0	0	0	0	0	0	0	1	0	0	0	0	0	0	0	0	1	0	0	1	1	0	0	1	0	0	0	0	0	0	0	0	0	0
Salmonella Dublin	SAL_DD2376AA_AS	0	0	0	0	0	0	0	0	1	0	0	0	0	0	0	0	0	0	0	1	0	1	0	0	0	1	0	0	0	0	1	0	0	1	1	0	0	1	0	0	0	0	0	0	0	0	0	0
Salmonella Dublin	SAL_DD5598AA_AS	0	0	0	0	0	0	0	0	1	0	0	0	0	0	0	0	0	1	0	0	0	1	0	0	0	1	0	0	0	0	1	0	0	1	1	0	0	1	0	0	0	0	0	0	0	0	0	1
Salmonella Dublin	SAL_DD5604AA_AS	0	0	0	0	0	0	0	0	1	0	0	0	0	0	0	0	0	0	0	0	0	1	0	0	0	1	0	0	0	0	1	0	0	1	1	0	0	1	0	0	0	0	0	0	0	0	0	0
Salmonella Dublin	SAL_DD5677AA_AS	0	0	0	0	0	0	0	0	1	0	0	0	0	0	0	0	0	0	0	0	0	1	0	0	0	1	0	0	0	0	1	0	0	1	1	0	0	1	0	0	0	0	0	0	0	0	0	0
Salmonella Dublin	SAL_EA1716AA_AS	0	0	0	0	0	0	0	0	1	0	0	0	0	0	0	0	0	1	0	0	0	1	0	0	0	1	0	0	0	0	1	0	0	1	1	0	0	1	0	0	0	0	0	0	1	1	0	0
Salmonella Dublin	SAL_EA2726AA_AS	0	0	0	0	0	0	0	0	1	0	0	0	0	0	0	0	0	0	0	1	0	1	0	0	0	1	0	0	0	0	1	0	0	1	1	0	0	1	0	0	0	0	0	0	0	0	0	0
Salmonella Dublin	SAL_EA2740AA_AS	0	0	0	0	0	0	0	0	1	0	0	0	0	0	0	0	0	0	0	0	0	1	0	0	0	1	0	0	0	0	1	0	0	1	1	0	0	1	0	0	0	0	0	0	0	0	0	0
Salmonella Dublin	SAL_EA3861AA_AS	0	0	0	0	0	0	0	0	1	0	0	0	0	0	0	0	0	1	0	0	0	1	0	0	0	1	0	0	0	0	1	0	0	1	1	0	0	1	0	0	0	0	0	0	0	0	0	0
Salmonella Dublin	SAL_EA4254AA_AS	0	0	0	0	0	0	0	0	1	0	0	0	0	0	0	0	0	1	0	1	0	1	0	0	0	1	0	0	0	0	1	0	0	1	1	0	0	1	0	0	0	0	0	0	1	1	0	0
Salmonella Dublin	SAL_EA6234AA_AS	0	0	0	0	0	0	0	0	1	0	0	0	0	0	0	0	0	1	0	1	0	1	0	0	0	1	0	0	0	0	1	0	0	1	1	0	0	1	0	0	0	0	0	0	1	1	0	0
Salmonella Dublin	SAL_EA6237AA_AS	0	0	0	0	0	0	0	0	1	0	0	0	0	0	0	0	0	1	0	1	0	1	0	0	0	1	0	0	0	0	1	0	0	1	1	0	0	1	0	0	0	0	0	0	1	1	0	0
Salmonella Dublin	SAL_EB3891AA_AS	0	0	0	0	0	0	0	0	1	0	0	0	0	0	0	0	0	0	0	1	0	1	0	0	0	1	0	0	0	0	1	0	0	1	1	0	0	1	0	0	0	0	0	0	0	0	0	0
Salmonella Dublin	SAL_EB3895AA_AS	0	0	0	0	0	0	0	0	1	0	0	0	0	0	0	0	0	0	0	0	0	1	0	0	0	1	0	0	0	0	1	0	0	1	1	0	0	1	0	0	0	0	0	0	0	0	0	0
Salmonella Dublin	SAL_EB6219AA_AS	0	0	0	0	0	0	0	0	1	0	0	0	0	0	0	0	0	0	0	0	0	1	0	0	0	1	0	0	0	0	1	0	0	1	1	0	0	1	0	0	0	0	0	0	0	0	0	0
Salmonella Dublin	SAL_EB8169AA_AS	0	0	0	0	0	0	0	0	1	0	0	0	0	0	0	0	0	0	0	1	0	1	0	0	0	1	0	0	0	0	0	0	0	0	0	0	0	1	0	0	0	0	0	0	0	0	0	0
Salmonella Dublin	SAL_EB8173AA_AS	0	0	0	0	0	0	0	0	1	0	0	0	0	0	0	0	0	0	0	0	0	0	0	0	0	0	0	0	0	0	0	0	0	0	0	0	0	1	0	0	0	0	0	0	0	0	0	0
Salmonella Dublin	SAL_EB9398AA_AS	0	0	0	0	0	0	0	0	1	0	0	0	0	0	0	0	0	0	0	1	0	1	0	0	0	1	0	0	0	0	1	0	0	1	1	0	0	1	0	0	0	0	0	0	0	0	0	0
Salmonella Dublin	SAL_EC1417AA_AS	0	0	0	0	0	0	0	0	1	0	0	0	0	0	0	0	0	0	0	0	0	1	0	0	0	1	0	0	0	0	0	0	0	0	0	0	0	1	0	0	0	0	0	0	0	0	0	0
Salmonella Dublin	SAL_EC1419AA_AS	0	0	0	0	0	0	0	0	1	0	0	0	0	0	0	0	0	0	0	0	0	1	0	0	0	1	0	0	0	0	0	0	0	0	0	0	0	1	0	0	0	0	0	0	0	0	0	0
Salmonella Dublin	SAL_EC1437AA_AS	0	0	0	0	0	0	0	0	1	0	0	0	0	0	0	0	0	0	0	0	0	1	0	0	0	1	0	0	0	0	1	0	0	1	1	0	0	1	0	0	0	0	0	0	0	0	0	0
Salmonella Dublin	SAL_EC1480AA_AS	0	0	0	0	0	0	0	0	1	0	0	0	0	0	0	0	0	0	0	0	0	1	0	0	0	1	0	0	0	0	1	0	0	1	1	0	0	1	0	0	0	0	0	0	0	0	0	0
Salmonella Dublin	SAL_EC8608AA_AS	0	0	0	0	0	0	0	0	1	0	0	0	0	0	0	0	0	0	0	0	0	1	0	0	0	1	0	0	0	0	1	0	0	1	1	0	0	1	0	0	0	0	0	0	0	0	0	0
Salmonella Dublin	SAL_EC9345AA_AS	0	0	0	0	0	0	0	0	1	0	0	0	0	0	0	0	0	0	0	0	0	1	0	0	0	1	0	0	0	0	1	0	0	1	1	0	0	1	0	0	0	0	0	0	0	0	0	0
Salmonella Dublin	SAL_FA1945AA_AS	0	0	0	0	0	0	0	0	1	1	0	0	0	0	0	0	0	0	0	1	0	1	0	0	0	1	0	0	0	0	0	0	0	0	0	0	0	1	0	0	0	0	0	0	1	0	0	0
Salmonella Dublin	SAL_FA2076AA_AS	0	0	0	0	0	0	0	0	1	0	0	0	0	0	0	0	0	0	0	1	0	1	0	0	0	1	0	0	0	0	1	0	0	1	1	0	0	1	0	0	0	0	0	0	0	0	0	0
Salmonella Dublin	SAL_FA2364AA_AS	0	0	0	0	0	0	0	0	1	0	0	0	0	0	0	0	0	0	0	1	0	1	0	0	0	1	0	0	0	0	0	0	0	0	0	0	0	1	0	0	0	0	0	0	1	1	0	0
Salmonella Dublin	SAL_FA2944AA_AS	0	0	0	0	0	0	0	0	1	1	0	0	0	0	0	0	0	0	0	1	0	1	0	0	0	1	0	0	0	0	0	0	0	0	0	0	0	1	0	0	0	0	0	0	1	0	0	0
Salmonella Dublin	SAL_FA3099AA_AS	0	0	0	0	0	0	0	0	1	0	0	0	0	0	0	0	0	0	0	1	0	1	0	0	0	1	0	0	0	0	1	0	0	1	1	0	0	1	0	0	0	0	0	0	0	0	0	0
Salmonella Dublin	SAL_FA3709AA_AS	0	0	0	0	0	0	0	0	1	0	0	0	0	0	0	0	0	1	0	0	0	1	0	0	0	1	0	0	0	0	1	0	0	1	1	0	0	1	0	0	0	0	0	0	0	0	0	0
Salmonella Dublin	SAL_FA3718AA_AS	0	0	0	0	0	0	0	0	1	0	0	0	0	0	0	0	0	0	0	1	0	1	0	0	0	1	0	0	0	0	1	0	0	1	1	0	0	1	0	0	0	0	0	0	0	0	0	0
Salmonella Dublin	SAL_FA3720AA_AS	0	0	0	0	0	0	0	0	1	0	0	0	0	0	0	0	1	0	0	0	0	1	0	0	0	1	0	0	0	0	1	0	0	1	1	0	0	1	0	0	0	0	0	0	0	0	0	0
Salmonella Dublin	SAL_FA3746AA_AS	0	0	0	0	0	0	0	0	1	0	0	0	0	0	0	0	0	1	0	1	0	1	0	0	0	1	0	0	0	0	1	0	0	1	1	0	0	1	0	0	0	0	0	0	1	1	0	0
Salmonella Dublin	SAL_FA3782AA_AS	0	0	0	0	0	0	0	0	1	0	0	0	0	0	0	0	0	0	0	0	0	1	0	0	0	1	0	0	0	0	1	0	0	1	1	0	0	1	0	0	0	0	0	0	0	0	0	0
Salmonella Dublin	SAL_FA3784AA_AS	0	0	0	0	0	0	0	0	1	0	0	0	0	0	0	0	0	0	0	0	0	1	1	0	1	1	0	0	0	0	0	0	0	0	0	0	0	1	0	0	0	0	0	0	1	1	0	0
Salmonella Dublin	SAL_FA3790AA_AS	0	0	0	0	0	0	0	0	1	1	0	0	0	0	0	0	0	0	0	1	0	1	0	0	0	1	0	0	0	0	0	0	0	0	0	0	0	1	0	0	0	0	0	0	1	0	0	0
Salmonella Dublin	SAL_FA3794AA_AS	0	0	0	0	0	0	0	0	1	0	0	0	0	0	0	0	0	0	0	0	0	0	0	0	0	0	0	0	0	0	0	0	0	0	0	0	0	1	0	0	0	0	0	0	0	0	0	0
Salmonella Dublin	SAL_FA3803AA_AS	0	0	0	0	0	0	0	0	1	0	0	0	0	0	0	0	0	1	0	1	0	1	0	0	0	1	0	0	0	0	1	0	0	1	1	0	0	1	0	0	0	0	0	0	1	1	0	0
Salmonella Dublin	SAL_FA3885AA_AS	0	0	0	0	0	0	0	0	1	0	0	0	0	0	0	0	0	1	0	0	0	1	0	0	0	1	0	0	0	0	1	0	0	1	1	0	0	1	0	0	0	0	0	0	1	1	0	0
Salmonella Dublin	SAL_FA3886AA_AS	0	0	0	0	0	0	0	0	1	0	0	0	0	0	0	0	0	0	0	0	0	0	0	0	0	0	0	0	0	0	0	0	0	0	0	0	0	1	0	0	0	0	0	0	0	0	0	0
Salmonella Dublin	SAL_FA3894AA_AS	0	0	0	0	0	0	0	0	1	0	0	0	0	0	0	0	0	1	0	1	0	1	0	0	0	1	0	0	0	0	1	0	0	1	1	0	0	1	0	0	0	0	0	0	1	1	0	0
Salmonella Dublin	SAL_FA3896AA_AS	0	0	0	0	0	0	0	0	1	0	0	0	0	0	0	0	0	1	0	1	0	1	0	0	0	1	0	0	0	0	1	0	0	1	1	0	0	1	0	0	0	0	0	0	1	1	0	0
Salmonella Dublin	SAL_FA3912AA_AS	0	0	0	0	0	0	0	0	1	0	0	0	0	0	0	0	0	0	0	0	0	1	0	0	0	1	0	0	0	0	1	0	0	1	1	0	0	1	0	0	0	0	0	0	0	0	0	0
Salmonella Dublin	SAL_FA3919AA_AS	0	0	0	0	0	0	0	0	1	0	0	0	0	0	0	0	0	0	0	0	0	1	0	0	0	1	0	0	0	0	1	0	0	1	1	0	0	1	0	0	0	0	0	0	0	0	0	0
Salmonella Dublin	SAL_FA3927AA_AS	0	0	0	0	0	0	0	0	1	0	0	0	0	0	0	0	0	0	0	0	0	1	1	0	1	1	0	0	0	0	0	0	0	0	0	0	0	1	0	0	0	0	0	0	1	1	0	0
Salmonella Dublin	SAL_FA3937AA_AS	0	0	0	0	0	0	0	0	1	0	0	0	0	0	0	0	0	0	0	0	0	0	0	0	0	0	0	0	0	0	0	0	0	0	0	0	0	1	0	0	0	0	0	0	1	0	0	0
Salmonella Dublin	SAL_FA4112AA_AS	0	0	0	0	0	0	0	0	1	0	0	0	0	0	0	0	0	0	0	1	0	1	0	0	0	1	0	0	0	0	0	0	0	0	0	0	0	1	0	0	0	0	0	0	1	1	0	0
Salmonella Dublin	SAL_FA4148AA_AS	0	0	0	0	0	0	0	0	1	0	0	0	0	0	0	0	0	0	0	0	0	0	0	0	0	0	0	0	0	0	0	0	0	0	0	0	0	1	0	0	0	0	0	0	0	0	0	0
Salmonella Dublin	SAL_FA4157AA_AS	0	0	0	0	0	0	0	0	1	0	0	0	0	0	0	0	0	0	0	1	0	1	0	0	0	1	0	0	0	0	0	0	0	0	0	0	0	1	0	0	0	0	0	0	1	1	0	0
Salmonella Dublin	SAL_FA4183AA_AS	0	0	0	0	0	0	0	0	1	0	0	0	0	0	0	0	0	0	0	0	0	1	0	0	0	1	0	0	0	0	1	0	0	1	1	0	0	1	0	0	0	0	0	0	0	0	0	0
Salmonella Dublin	SAL_FA4188AA_AS	0	0	0	0	0	0	0	0	1	0	0	0	0	0	0	0	0	0	0	0	0	0	0	0	0	0	0	0	0	0	0	0	0	0	0	0	0	1	0	0	0	0	0	0	0	0	0	0
Salmonella Dublin	SAL_FA4220AA_AS	0	0	0	0	0	0	0	0	0	0	0	0	0	0	0	0	0	0	0	0	0	0	0	0	0	0	0	0	0	0	0	0	0	0	0	0	0	1	0	0	0	0	0	0	0	0	0	0
Salmonella Dublin	SAL_FA4236AA_AS	0	0	0	0	0	0	0	0	1	1	0	0	0	0	0	0	0	0	0	1	0	1	0	0	0	1	0	0	0	0	0	0	0	0	0	0	0	1	0	0	0	0	0	0	1	0	0	0
Salmonella Dublin	SAL_FA4248AA_AS	0	0	0	0	0	0	0	0	1	1	0	0	0	0	0	0	0	0	0	1	0	0	0	0	0	0	0	0	0	0	0	0	0	0	0	0	0	1	0	0	0	0	0	0	1	0	0	0
Salmonella Dublin	SAL_FA4266AA_AS	0	0	0	0	0	0	0	0	1	0	0	0	0	0	0	0	0	0	0	0	0	1	1	0	1	1	0	0	0	0	0	0	0	0	0	0	0	1	0	0	0	0	0	0	1	1	0	0
Salmonella Dublin	SAL_FA4294AA_AS	0	0	0	0	0	0	0	0	1	0	0	0	0	0	0	0	0	0	0	0	0	1	0	0	0	1	0	0	0	0	0	0	0	0	0	0	0	1	0	0	0	0	0	0	1	1	0	0
Salmonella Dublin	SAL_FA4298AA_AS	0	0	0	0	0	0	0	0	1	1	0	0	0	0	0	0	0	0	0	1	0	1	0	0	0	1	0	0	0	0	0	0	0	0	0	0	0	1	0	0	0	0	0	0	1	0	0	0
Salmonella Dublin	SAL_FA4370AA_AS	0	0	0	0	0	0	0	0	1	0	0	0	0	0	0	0	0	0	0	0	0	1	0	0	0	1	0	0	0	0	1	0	0	1	1	0	0	1	0	0	0	0	0	0	0	0	0	0
Salmonella Dublin	SAL_FA4400AA_AS	0	0	0	0	0	0	0	0	1	0	0	0	0	0	0	0	0	0	0	0	0	1	0	0	0	1	0	0	0	0	0	0	0	0	0	0	0	1	0	0	0	0	0	0	0	0	0	0
Salmonella Dublin	SAL_FA4415AA_AS	0	0	0	0	0	0	0	0	1	0	0	0	0	0	0	0	0	0	0	0	0	1	0	0	0	1	0	0	0	0	1	0	0	1	1	0	0	1	0	0	0	0	0	0	0	0	0	0
Salmonella Dublin	SAL_FA4495AA_AS	0	0	0	0	0	0	0	0	1	0	0	0	0	0	0	0	0	0	0	1	0	1	0	0	0	1	0	0	0	0	1	0	0	1	1	0	0	1	0	0	0	0	0	0	0	0	0	0
Salmonella Dublin	SAL_FA4670AA_AS	0	0	0	0	0	0	0	0	1	0	0	0	0	0	0	0	0	0	0	1	0	1	0	0	0	1	0	0	0	0	0	0	0	0	0	0	0	1	0	0	0	0	0	0	1	1	0	0
Salmonella Dublin	SAL_FA4964AA_AS	0	0	0	0	0	0	0	0	1	0	0	0	0	0	0	0	0	0	0	0	0	1	0	0	0	1	0	0	0	0	1	0	0	1	1	0	0	1	0	0	0	0	0	0	0	0	0	0
Salmonella Dublin	SAL_FA4965AA_AS	0	0	0	0	0	0	0	0	1	0	0	0	0	0	0	0	0	0	0	0	0	1	0	0	0	1	0	0	0	0	1	0	0	1	1	0	0	1	0	0	0	0	0	0	0	0	0	0
Salmonella Dublin	SAL_FA5648AA_AS	0	0	0	0	0	0	0	0	1	0	0	0	0	0	0	0	0	0	0	0	0	0	0	0	0	0	0	0	0	0	0	0	0	0	0	0	0	1	0	0	0	0	0	0	1	0	0	0
Salmonella Dublin	SAL_FA5875AA_AS	0	0	0	0	0	0	0	0	1	0	0	0	0	0	0	0	0	0	0	0	0	1	0	0	0	1	0	0	0	0	0	0	0	0	0	0	0	1	0	0	0	0	0	0	0	0	0	0
Salmonella Dublin	SAL_FA6230AA_AS	0	0	0	0	0	0	0	0	1	0	0	0	0	0	0	0	0	0	0	0	0	1	0	0	0	1	0	0	0	0	0	0	0	0	0	0	0	1	0	0	0	0	0	0	0	0	0	0
Salmonella Dublin	SAL_FA6868AA_AS	0	0	0	0	0	0	0	0	1	0	0	0	0	0	0	0	0	0	0	0	0	1	0	0	0	1	0	0	0	0	0	0	0	0	0	0	0	1	0	0	0	0	0	0	0	0	0	0
Salmonella Dublin	SAL_FA6992AA_AS	0	0	0	0	0	0	0	0	1	0	0	0	0	0	0	0	0	0	0	0	0	1	0	0	0	1	0	0	0	0	0	0	0	0	0	0	0	1	0	0	0	0	0	0	1	1	0	0
Salmonella Dublin	SAL_FA8016AA_AS	0	0	0	0	0	0	0	0	1	0	0	0	0	0	0	0	0	0	0	1	0	1	0	0	0	1	0	0	0	0	0	0	0	0	0	0	0	1	0	0	0	0	0	0	0	0	0	0
Salmonella Dublin	SAL_FA8202AA_AS	0	0	0	0	0	0	0	0	1	0	0	0	0	0	0	0	0	1	0	0	0	0	0	0	0	0	0	0	0	0	1	0	0	1	1	0	0	1	0	0	0	0	0	0	1	1	0	0
Salmonella Dublin	SAL_FB0144AA_AS	0	0	0	0	0	0	0	0	1	0	0	0	0	0	0	0	0	0	0	1	0	1	0	0	0	1	0	0	0	0	1	0	0	1	1	0	0	1	0	0	0	0	0	0	0	0	0	0
Salmonella Dublin	SAL_FB0151AA_AS	0	0	0	0	0	0	0	0	1	0	0	0	0	0	0	0	0	0	0	1	0	1	0	0	0	1	0	0	0	0	1	0	0	1	1	0	0	1	0	0	0	0	0	0	0	0	0	0
Salmonella Dublin	SAL_FB0158AA_AS	0	0	0	0	0	0	0	0	1	0	0	0	0	0	0	0	0	0	0	1	0	1	0	0	0	1	0	0	0	0	1	0	0	1	1	0	0	1	0	0	0	0	0	0	0	0	0	0
Salmonella Dublin	SAL_FB0163AA_AS	0	0	0	0	0	0	0	0	1	0	0	0	0	0	0	0	0	0	0	1	0	1	0	0	0	1	0	0	0	0	1	0	0	1	1	0	0	1	0	0	0	0	0	0	0	0	0	0
Salmonella Dublin	SAL_FB1402AA_AS	0	0	0	0	0	0	0	0	1	0	0	0	0	0	0	0	0	0	0	0	0	1	0	0	0	1	0	0	0	0	1	0	0	1	1	0	0	1	0	0	0	0	0	0	0	0	0	0
Salmonella Dublin	SAL_FB1416AA_AS	0	0	0	0	0	0	0	0	1	0	0	0	0	0	0	0	0	0	0	0	0	1	0	0	0	1	0	0	0	0	1	0	0	1	1	0	0	1	0	0	0	0	0	0	0	0	0	0
Salmonella Dublin	SAL_FB1417AA_AS	0	0	0	0	0	0	0	0	1	0	0	0	0	0	0	0	0	0	0	0	0	1	0	0	0	1	0	0	0	0	1	0	0	1	1	0	0	1	0	0	0	0	0	0	0	0	0	0
Salmonella Dublin	SAL_FB4829AA_AS	0	0	0	0	0	0	0	0	1	0	0	0	0	0	0	0	0	0	0	1	0	1	0	0	0	1	0	0	0	0	1	0	0	1	1	0	0	1	0	0	0	0	0	0	0	0	0	0
Salmonella Dublin	SAL_FB4831AA_AS	0	0	0	0	0	0	0	0	1	0	0	0	0	0	0	0	0	0	0	0	0	1	0	0	0	1	0	0	0	0	0	0	0	0	0	0	0	1	0	0	0	0	0	0	0	0	0	0
Salmonella Dublin	SAL_FB4848AA_AS	0	0	0	0	0	0	0	0	1	0	0	0	0	0	0	0	0	0	0	0	0	1	0	0	0	1	0	0	0	0	0	0	0	0	0	0	0	1	0	0	0	0	0	0	0	0	0	0
Salmonella Dublin	SAL_FB4849AA_AS	0	0	0	0	0	0	0	0	1	0	0	0	0	0	0	0	0	0	0	1	0	1	0	0	0	1	0	0	0	0	0	0	0	0	0	0	0	1	0	0	0	0	0	0	0	0	0	0
Salmonella Dublin	SAL_FB4851AA_AS	0	0	0	0	0	0	0	0	1	0	0	0	0	0	0	0	0	0	0	0	0	1	0	0	0	1	0	0	0	0	1	0	0	1	1	0	0	1	0	0	0	0	0	0	0	0	0	0
Salmonella Dublin	SAL_FB4856AA_AS	0	0	0	0	0	0	0	0	1	0	0	0	0	0	0	0	0	0	0	0	0	1	0	0	0	1	0	0	0	0	0	0	0	0	0	0	0	1	0	0	0	0	0	0	0	0	0	0
Salmonella Dublin	SAL_FB4874AA_AS	0	0	0	0	0	0	0	0	1	0	0	0	0	0	0	0	0	0	0	1	0	1	0	0	0	1	0	0	0	0	1	0	0	1	1	0	0	1	0	0	0	0	0	0	0	0	0	0
Salmonella Dublin	SAL_FB4884AA_AS	0	0	0	0	0	0	0	0	1	0	0	0	0	0	0	0	0	0	0	1	0	1	0	0	0	1	0	0	0	0	1	0	0	1	1	0	0	1	0	0	0	0	0	0	0	0	0	0
Salmonella Dublin	SAL_FB4887AA_AS	0	0	0	0	0	0	0	0	1	0	0	0	0	0	0	0	0	0	0	0	0	1	0	0	0	1	0	0	0	0	0	0	0	0	0	0	0	1	0	0	0	0	0	0	0	0	0	0
Salmonella Dublin	SAL_FB4889AA_AS	0	0	0	0	0	0	0	0	1	0	0	0	0	0	0	0	0	0	0	1	1	1	0	0	0	1	0	0	0	0	1	0	0	1	1	0	0	1	0	0	0	0	0	0	0	0	0	0
Salmonella Dublin	SAL_FB4909AA_AS	0	0	0	0	0	0	0	0	1	0	0	0	0	0	0	0	0	0	0	0	0	1	0	0	0	1	0	0	0	0	1	0	0	1	1	0	0	1	0	0	0	0	0	0	0	0	0	0
Salmonella Dublin	SAL_FB5945AA_AS	0	0	0	0	0	0	0	0	1	0	0	0	0	0	0	0	0	0	0	0	0	1	0	0	0	1	0	0	0	0	1	0	0	1	1	0	0	1	0	0	0	0	0	0	0	0	0	0
Salmonella Dublin	SAL_FB5946AA_AS	0	0	0	0	0	0	0	0	1	0	0	0	0	0	0	0	0	1	0	1	0	1	0	0	0	1	0	0	0	0	1	0	0	1	1	0	0	1	0	0	0	0	0	0	1	1	0	0
Salmonella Dublin	SAL_FB5961AA_AS	0	0	0	0	0	0	0	0	1	0	0	0	0	0	0	0	0	0	0	0	0	1	0	0	0	1	0	0	0	0	1	0	0	1	1	0	0	1	0	0	0	0	0	0	0	0	0	0
Salmonella Dublin	SAL_FB5962AA_AS	0	0	0	0	0	0	0	0	1	0	0	0	0	0	0	0	0	0	0	1	0	1	0	0	0	1	0	0	0	0	1	0	0	1	1	0	0	1	0	0	0	0	0	0	0	0	0	0
Salmonella Dublin	SAL_FB5966AA_AS	0	0	0	0	0	0	0	0	1	0	0	0	0	0	0	0	0	1	0	1	0	1	0	0	0	1	0	0	0	0	1	0	0	1	1	0	0	1	0	0	0	0	0	0	1	1	0	0
Salmonella Dublin	SAL_FB7193AA_AS	0	0	0	0	0	0	0	0	1	0	0	0	0	0	0	0	0	1	0	1	0	1	0	0	0	1	0	0	0	0	1	0	0	1	1	0	0	1	0	0	0	0	0	0	0	0	0	0
Salmonella Dublin	SAL_FB7196AA_AS	0	0	0	0	0	0	0	0	1	0	0	0	0	0	0	0	0	1	0	1	0	1	0	0	0	1	0	0	0	0	1	0	0	1	1	0	0	1	0	0	0	0	0	0	0	0	0	0
Salmonella Dublin	SAL_FB7200AA_AS	0	0	0	0	0	0	0	0	1	0	0	0	0	0	0	0	0	0	0	1	0	1	0	0	0	1	0	0	0	0	0	0	0	0	0	0	0	1	0	0	0	0	0	0	0	0	0	0
Salmonella Dublin	SAL_FB9449AA_AS	0	0	0	0	0	0	0	0	1	0	0	0	0	0	0	0	0	0	0	0	0	1	0	0	0	1	0	0	0	0	1	0	0	1	1	0	0	1	0	0	0	0	0	0	0	0	0	0
Salmonella Dublin	SAL_FC5051AA_AS	0	0	0	0	0	0	0	0	1	0	0	0	0	0	0	0	0	0	0	1	0	1	0	0	0	1	0	0	0	0	1	0	0	1	1	0	0	1	0	0	0	0	0	0	0	0	0	0
Salmonella Dublin	SAL_FC5053AA_AS	0	0	0	0	0	0	0	0	1	0	0	0	0	0	0	0	0	0	0	0	0	1	0	0	0	1	0	0	0	0	1	0	0	1	1	0	0	1	0	0	0	0	0	0	0	0	0	0
Salmonella Dublin	SAL_FC5056AA_AS	0	0	0	0	0	0	0	0	1	0	0	0	0	0	0	0	0	0	0	1	0	1	0	0	0	1	0	0	0	0	1	0	0	1	1	0	0	1	0	0	0	0	0	0	0	0	0	0
Salmonella Dublin	SAL_FC5085AA_AS	0	0	0	0	0	0	0	0	1	0	0	0	0	0	0	0	0	0	0	0	0	1	0	0	0	1	0	0	0	0	0	0	0	0	0	0	0	1	0	0	0	0	0	0	0	0	0	0
Salmonella Dublin	SAL_FC7430AA_AS	0	0	0	0	0	0	0	0	1	0	0	0	0	0	0	0	0	0	0	1	0	1	0	0	0	1	0	0	0	0	1	0	0	1	1	0	0	1	0	0	0	0	0	0	0	0	0	0
Salmonella Dublin	SAL_FD2331AA_AS	0	0	0	0	0	0	0	0	1	0	0	0	0	0	0	0	0	0	0	0	0	1	0	0	0	1	0	0	0	0	1	0	0	1	1	0	0	1	0	0	0	0	0	0	0	0	0	0
Salmonella Dublin	SAL_FD2352AA_AS	0	0	0	0	0	0	0	0	1	0	0	0	0	0	0	0	0	0	0	0	0	1	0	0	0	1	0	0	0	0	1	0	0	1	1	0	0	1	0	0	0	0	0	0	0	0	0	0
Salmonella Dublin	SAL_FD7339AA_AS	0	0	0	0	0	0	0	0	1	0	0	0	0	0	0	0	0	0	0	0	0	1	0	0	0	1	0	0	0	0	1	0	0	1	1	0	0	1	0	0	0	0	0	0	0	0	0	0
Salmonella Dublin	SAL_FD7341AA_AS	0	0	0	0	0	0	0	0	1	0	0	0	0	0	0	0	0	0	0	1	0	1	0	0	0	1	0	0	0	0	1	0	0	1	1	0	0	1	0	0	0	0	0	0	0	0	0	0
Salmonella Dublin	SAL_FD7356AA_AS	0	0	0	0	0	0	0	0	1	0	0	0	0	0	0	0	0	0	0	0	0	1	0	0	0	1	0	0	0	0	1	0	0	1	1	0	0	1	0	0	0	0	0	0	0	0	0	0
Salmonella Dublin	SAL_GB0384AA_AS	0	0	0	0	0	0	0	0	1	0	0	0	0	0	0	0	0	0	0	1	0	1	0	0	0	1	0	0	0	0	1	0	0	1	1	0	0	1	0	0	0	0	0	0	0	0	0	0
Salmonella Dublin	SAL_GB1249AA_AS	0	0	0	0	0	0	0	0	1	0	0	0	0	0	0	0	0	0	0	0	0	0	0	0	0	0	0	0	0	0	0	0	0	0	0	0	0	1	0	0	0	0	0	0	0	0	0	0
Salmonella Dublin	SAL_GB1254AA_AS	0	0	0	0	0	0	0	0	1	0	0	0	0	0	0	0	0	0	0	0	0	0	0	0	0	0	0	0	0	0	0	0	0	0	0	0	0	1	0	0	0	0	0	0	0	0	0	0
Salmonella Dublin	SAL_GB1255AA_AS	0	0	0	0	0	0	0	0	1	0	0	0	0	0	0	0	0	0	0	0	0	0	0	0	0	0	0	0	0	0	0	0	0	0	0	0	0	1	0	0	0	0	0	0	0	0	0	0
Salmonella Dublin	SAL_GB1259AA_AS	0	0	0	0	0	0	0	0	1	0	0	0	0	0	0	0	0	0	0	1	0	1	0	0	0	1	0	0	0	0	1	0	0	1	1	0	0	1	0	0	0	0	0	0	0	0	0	0
Salmonella Dublin	SAL_GB1274AA_AS	0	0	0	0	0	0	0	0	1	0	0	0	0	0	0	0	0	0	0	0	0	1	0	0	0	1	0	0	0	0	1	0	0	1	1	0	0	1	0	0	0	0	0	0	0	0	0	0
Salmonella Dublin	SAL_GB1944AA_AS	0	0	0	0	0	0	0	0	1	0	0	0	0	0	0	0	0	1	0	1	0	1	0	0	0	1	0	0	0	0	1	0	0	1	1	0	0	1	0	0	0	0	0	0	0	0	0	0
Salmonella Dublin	SAL_GB1960AA_AS	0	0	0	0	0	0	0	0	1	0	0	0	0	0	0	0	0	1	0	1	0	1	0	0	0	1	0	0	0	0	1	0	0	1	1	0	0	1	0	0	0	0	0	0	0	0	0	0
Salmonella Dublin	SAL_GB5294AA_AS	0	0	0	0	0	0	0	0	1	0	0	0	0	0	0	0	0	1	0	1	0	1	0	0	0	1	0	0	0	0	1	0	0	1	1	0	0	1	0	0	0	0	0	0	0	0	0	0
Salmonella Dublin	SAL_GB5302AA_AS	0	0	0	0	0	0	0	0	1	0	0	0	0	0	0	0	0	1	0	1	0	1	0	0	0	1	0	0	0	0	1	0	0	1	1	0	0	1	0	0	0	0	0	0	0	0	0	0
Salmonella Dublin	SAL_GB5517AA_AS	0	0	0	0	0	0	0	0	1	0	0	0	0	0	0	0	0	0	0	0	0	1	0	0	0	1	0	0	0	0	1	0	0	1	1	0	0	1	0	0	0	0	0	0	0	0	0	0
Salmonella Dublin	SAL_GB9918AA_AS	0	0	0	0	0	0	0	0	1	0	0	0	0	0	0	0	0	0	0	0	0	1	0	0	0	1	0	0	0	0	1	0	0	1	1	0	0	1	0	0	0	0	0	0	0	0	0	0
Salmonella Dublin	SAL_GB9919AA_AS	0	0	0	0	0	0	0	0	1	0	0	0	0	0	0	0	0	0	0	1	0	1	0	0	0	1	0	0	0	0	0	0	0	0	0	0	0	1	0	0	0	0	0	0	0	0	0	0
Salmonella Dublin	SAL_GB9922AA_AS	0	0	0	0	0	0	0	0	1	0	1	0	0	0	0	0	0	0	0	1	0	1	0	0	0	1	0	0	0	0	2	0	0	2	1	0	0	1	0	0	0	0	0	0	1	1	0	0
Salmonella Dublin	SAL_GB9923AA_AS	0	0	0	0	0	0	0	0	1	0	0	0	0	0	0	0	0	0	0	1	0	1	0	0	0	1	0	0	0	0	0	0	0	0	0	0	0	1	0	0	0	0	0	0	1	1	0	0
Salmonella Dublin	SAL_GB9924AA_AS	0	0	0	0	0	0	0	0	1	0	0	0	0	0	0	0	0	0	0	0	0	1	0	0	0	1	0	0	0	0	1	0	0	1	1	0	0	1	0	0	0	0	0	0	0	0	0	0
Salmonella Dublin	SAL_GB9926AA_AS	0	0	0	0	0	0	0	0	1	0	0	0	0	0	0	0	0	0	0	1	0	1	0	0	0	1	0	0	0	0	1	0	0	1	1	0	0	1	0	0	0	0	0	0	0	0	0	0
Salmonella Dublin	SAL_GD2767AA_AS	0	0	0	0	0	0	0	0	1	0	0	0	0	0	0	0	0	0	0	0	0	1	0	0	0	1	0	0	0	0	1	0	0	1	1	0	0	1	0	0	0	0	0	0	0	0	0	0
Salmonella Dublin	SAL_GD2769AA_AS	0	0	0	0	0	0	0	0	1	0	0	0	0	0	0	0	0	0	0	0	0	1	0	0	0	1	0	0	0	0	0	0	0	0	0	0	0	1	0	0	0	0	0	0	0	0	0	0
Salmonella Dublin	SAL_GD2770AA_AS	0	0	0	0	0	0	0	0	1	0	0	0	0	0	0	0	0	0	0	0	0	1	0	0	0	1	0	0	0	0	1	0	0	1	1	0	0	1	0	0	0	0	0	0	0	0	0	0
Salmonella Dublin	SAL_GD2771AA_AS	0	0	0	0	0	0	0	0	1	0	0	0	0	0	0	0	0	0	0	1	0	1	0	0	0	1	0	0	0	0	0	0	0	0	0	0	0	1	0	0	0	0	0	0	0	0	0	0
Salmonella Dublin	SAL_GD2772AA_AS	0	0	0	0	0	0	0	0	1	0	0	0	0	0	0	0	0	0	0	0	0	1	0	0	0	1	0	0	0	0	1	0	0	1	1	0	0	1	0	0	0	0	0	0	0	0	0	0
Salmonella Dublin	SAL_GD2773AA_AS	0	0	0	0	0	0	0	0	1	0	0	0	0	0	0	0	0	0	0	1	0	1	0	0	0	1	0	0	0	0	1	0	0	1	1	0	0	1	0	0	0	0	0	0	0	0	0	0
Salmonella Dublin	SAL_GD2774AA_AS	0	0	0	0	0	0	0	0	1	0	0	0	0	0	0	0	0	0	0	1	0	1	0	0	0	1	0	0	0	0	1	0	0	1	1	0	0	1	0	0	0	0	0	0	0	0	0	0
Salmonella Dublin	SAL_GD2782AA_AS	0	0	0	0	0	0	0	0	1	0	0	0	0	0	0	0	0	0	0	0	0	1	0	0	0	1	0	0	0	0	1	0	0	1	1	0	0	1	0	0	0	0	0	0	0	0	0	0
Salmonella Dublin	SAL_GD3020AA_AS	0	0	0	0	0	0	0	0	1	0	0	0	0	0	0	0	0	0	0	0	0	1	0	0	0	1	0	0	0	0	1	0	0	1	1	0	0	1	0	0	0	0	0	0	0	0	0	0
Salmonella Dublin	SAL_GD3036AA_AS	0	0	0	0	0	0	0	0	1	0	0	0	0	0	0	0	0	0	0	0	0	1	0	0	0	1	0	0	0	0	1	0	0	1	1	0	0	1	0	0	0	0	0	0	0	0	0	0
Salmonella Dublin	SAL_GD3040AA_AS	0	0	0	0	0	0	0	0	1	0	0	0	0	0	0	0	0	0	0	0	0	1	0	0	0	1	0	0	0	0	1	0	0	1	1	0	0	1	0	0	0	0	0	0	0	0	0	0
Salmonella Dublin	SAL_GD3042AA_AS	0	0	0	0	0	0	0	0	1	0	0	0	0	0	0	0	0	0	0	1	0	1	0	0	0	1	0	0	0	0	1	0	0	1	1	0	0	1	0	0	0	0	0	0	0	0	0	0
Salmonella Dublin	SAL_GD3043AA_AS	0	0	0	0	0	0	0	0	1	0	0	0	0	0	0	0	0	0	0	0	0	1	0	0	0	1	0	0	0	0	0	0	0	0	0	0	0	1	0	0	0	0	0	0	0	0	0	0
Salmonella Dublin	SAL_GD3045AA_AS	0	0	0	0	0	0	0	0	1	0	0	0	0	0	0	0	0	0	0	1	0	1	0	0	0	1	0	0	0	0	1	0	0	1	1	0	0	1	0	0	0	0	0	0	0	0	0	0
Salmonella Dublin	SAL_GD3920AA_AS	0	0	0	0	0	0	0	0	1	0	0	0	0	0	0	0	0	0	0	1	0	1	0	0	0	1	0	0	0	0	1	0	0	1	1	0	0	1	0	0	0	0	0	0	0	0	0	0
Salmonella Dublin	SAL_GD3921AA_AS	0	0	0	0	0	0	0	0	1	0	0	0	0	0	0	0	0	0	0	0	0	1	0	0	0	1	0	0	0	0	0	0	0	0	0	0	0	1	0	0	0	0	0	0	0	0	0	0
Salmonella Dublin	SAL_GD3922AA_AS	0	0	0	0	0	0	0	0	1	0	0	0	0	0	0	0	0	0	0	0	0	1	0	0	0	1	0	0	0	0	1	0	0	1	1	0	0	1	0	0	0	0	0	0	0	0	0	0
Salmonella Dublin	SAL_GD3923AA_AS	0	0	0	0	0	0	0	0	1	0	0	0	0	0	0	0	0	0	0	1	0	1	0	0	0	1	0	0	0	0	1	0	0	1	1	0	0	1	0	0	0	0	0	0	0	0	0	0
Salmonella Dublin	SAL_GD3924AA_AS	0	0	0	0	0	0	0	0	1	0	0	0	0	0	0	0	0	0	0	0	0	1	0	0	0	1	0	0	0	0	1	0	0	1	1	0	0	1	0	0	0	0	0	0	0	0	0	0
Salmonella Dublin	SAL_HB0342AA_AS	0	0	0	0	0	0	0	0	1	0	0	0	0	0	0	0	0	0	0	0	0	1	0	0	0	1	0	0	0	0	0	0	0	0	0	0	0	1	0	0	0	0	0	0	0	0	0	0
Salmonella Dublin	SAL_HB0344AA_AS	0	0	0	0	0	0	0	0	1	0	0	0	0	0	0	0	0	0	0	1	0	1	0	0	0	1	0	0	0	0	1	0	0	1	1	0	0	1	0	0	0	0	0	0	0	0	0	0
Salmonella Dublin	SAL_HB0346AA_AS	0	0	0	0	0	0	0	0	1	0	0	0	0	0	0	0	0	0	0	0	0	1	0	0	0	1	0	0	0	0	1	0	0	1	1	0	0	1	0	0	0	0	0	0	0	0	0	0
Salmonella Dublin	SAL_HB0347AA_AS	0	0	0	0	0	0	0	0	1	0	0	0	0	0	0	0	0	0	0	1	0	1	0	0	0	1	0	0	0	0	1	0	0	0	0	0	0	1	0	0	0	0	0	0	0	0	0	0
Salmonella Dublin	SAL_HB0349AA_AS	0	0	0	0	0	0	0	0	1	0	0	0	0	0	0	0	0	0	0	0	0	1	0	0	0	1	0	0	0	0	1	0	0	1	1	0	0	1	0	0	0	0	0	0	0	0	0	0
Salmonella Dublin	SAL_HB0350AA_AS	0	0	0	0	0	0	0	0	1	0	0	0	0	0	0	0	0	0	0	0	0	1	0	0	0	1	0	0	0	0	1	0	0	1	1	0	0	1	0	0	0	0	0	0	0	0	0	0
Salmonella Dublin	SAL_HB0352AA_AS	0	0	0	0	0	0	0	0	1	0	0	0	0	0	0	0	0	0	0	0	0	1	0	0	0	1	0	0	0	0	1	0	0	1	1	0	0	1	0	0	0	0	0	0	0	0	0	0
Salmonella Dublin	SAL_HB0417AA_AS	0	0	0	0	0	0	0	0	1	0	0	0	0	0	0	0	0	0	0	0	0	1	0	0	0	1	0	0	0	0	1	0	0	1	1	0	0	1	0	0	0	0	0	0	0	0	0	0
Salmonella Dublin	SAL_HB0419AA_AS	0	0	0	0	0	0	0	0	1	0	0	0	0	0	0	0	0	0	0	0	0	1	0	0	0	1	0	0	0	0	1	0	0	1	1	0	0	1	0	0	0	0	0	0	0	0	0	0
Salmonella Dublin	SAL_HB0431AA_AS	0	0	0	0	0	0	0	0	1	0	0	0	0	0	0	0	0	0	0	1	0	1	0	0	0	1	0	0	0	0	1	0	0	1	1	0	0	1	0	0	0	0	0	0	0	0	0	0
Salmonella Dublin	SAL_HB3987AA_AS	0	0	0	0	0	0	0	0	1	0	0	0	0	0	0	0	0	0	0	0	0	1	0	0	0	1	0	0	0	0	1	0	0	1	1	0	0	1	0	0	0	0	0	0	0	0	0	0
Salmonella Dublin	SAL_HB4835AA_AS	0	0	0	0	0	0	0	0	1	0	0	0	0	0	0	0	0	0	0	0	0	1	0	0	0	1	0	0	0	0	1	0	0	1	1	0	0	1	0	0	0	0	0	0	0	0	0	0
Salmonella Dublin	SAL_HB4837AA_AS	0	0	0	0	0	0	0	0	1	0	0	0	0	0	0	0	0	0	0	0	0	1	0	0	0	1	0	0	0	0	1	0	0	1	1	0	0	1	0	0	0	0	0	0	0	0	0	0
Salmonella Dublin	SAL_HB4851AA_AS	0	0	0	0	0	0	0	0	1	0	0	0	0	0	0	0	0	0	0	0	0	1	0	0	0	1	0	0	0	0	1	0	0	1	1	0	0	1	0	0	0	0	0	0	0	0	0	0
Salmonella Dublin	SAL_HB4914AA_AS	0	0	0	0	0	0	0	0	1	0	0	0	0	0	0	0	0	0	0	0	0	1	0	0	0	1	0	0	0	0	1	0	0	1	1	0	0	1	0	0	0	0	0	0	0	0	0	0
Salmonella Dublin	SAL_HB4955AA_AS	0	0	0	0	0	0	0	0	1	0	0	0	0	0	0	0	0	0	0	0	0	1	0	0	0	1	0	0	0	0	1	0	0	1	1	0	0	1	0	0	0	0	0	0	0	0	0	0
Salmonella Dublin	SAL_HB4959AA_AS	0	0	0	0	0	0	0	0	1	0	0	0	0	0	0	0	0	0	0	0	0	1	0	0	0	1	0	0	0	0	1	0	0	1	1	0	0	1	0	0	0	0	0	0	0	0	0	0
Salmonella Dublin	SAL_HB4961AA_AS	0	0	0	0	0	0	0	0	1	0	0	0	0	0	0	0	0	0	0	0	0	1	0	0	0	1	0	0	0	0	1	0	0	1	1	0	0	1	0	0	0	0	0	0	0	0	0	0
Salmonella Dublin	SAL_HB6447AA_AS	0	0	0	0	0	0	0	0	1	0	0	0	0	0	0	0	0	0	0	0	0	1	0	0	0	1	0	0	0	0	1	0	0	1	1	0	0	1	0	0	0	0	0	0	0	0	0	0
Salmonella Dublin	SAL_HB6499AA_AS	0	0	0	0	0	0	0	0	1	0	0	0	0	0	0	0	0	0	0	0	0	1	0	0	0	1	0	0	0	0	0	0	0	0	0	0	0	1	0	0	0	0	0	0	0	0	0	0
Salmonella Dublin	SAL_HB6503AA_AS	0	0	0	0	0	0	0	0	1	0	0	0	0	0	0	0	0	0	0	0	0	0	0	0	0	0	0	0	0	0	0	0	0	0	0	0	0	1	0	0	0	0	0	0	0	0	0	0
Salmonella Dublin	SAL_HB7350AA_AS	0	0	0	0	0	0	0	0	1	1	0	0	0	0	0	0	0	0	0	1	0	1	0	0	0	1	0	0	0	0	0	0	0	0	0	0	0	1	0	0	0	0	0	0	1	0	0	0
Salmonella Dublin	SAL_HB8311AA_AS	0	0	0	0	0	0	0	0	1	0	0	0	0	0	0	0	0	0	0	1	0	1	0	0	0	1	0	0	0	0	1	0	0	1	1	0	0	1	0	0	0	0	0	0	0	0	0	0
Salmonella Dublin	SAL_HB8320AA_AS	0	0	0	0	0	0	0	0	1	0	0	0	0	0	0	0	0	0	0	1	0	1	0	0	0	1	0	0	0	0	1	0	0	1	1	0	0	1	0	0	0	0	0	0	0	0	0	0
Salmonella Dublin	SAL_HB8322AA_AS	0	0	0	0	0	0	0	0	1	0	0	0	0	0	0	0	0	0	0	0	0	1	0	0	0	1	0	0	0	0	1	0	0	1	1	0	0	1	0	0	0	0	0	0	0	0	0	0
Salmonella Dublin	SAL_HB9971AA_AS	0	0	0	0	0	0	0	0	1	0	0	0	0	0	0	0	0	0	0	0	0	0	0	0	0	0	0	0	0	0	0	0	0	0	0	0	0	1	0	0	0	0	0	0	0	0	0	0
Salmonella Dublin	SAL_HB9972AA_AS	0	0	0	0	0	0	0	0	1	0	0	0	0	0	0	0	0	0	0	0	0	0	0	0	0	0	0	0	0	0	0	0	0	0	0	0	0	1	0	0	0	0	0	0	0	0	0	0
Salmonella Dublin	SAL_HB9973AA_AS	0	0	0	0	0	0	0	0	1	0	0	0	0	0	0	0	0	0	0	0	0	0	0	0	0	0	0	0	0	0	0	0	0	0	0	0	0	1	0	0	0	0	0	0	0	0	0	0
Salmonella Dublin	SAL_HB9974AA_AS	0	0	0	0	0	0	0	0	1	0	0	0	0	0	0	0	0	0	0	0	0	0	0	0	0	0	0	0	0	0	0	0	0	0	0	0	0	1	0	0	0	0	0	0	0	0	0	0
Salmonella Dublin	SAL_HB9975AA_AS	0	0	0	0	0	0	0	0	1	0	0	0	0	0	0	0	0	0	0	0	0	0	0	0	0	0	0	0	0	0	0	0	0	0	0	0	0	1	0	0	0	0	0	0	0	0	0	0
Salmonella Dublin	SAL_HC1101AA_AS	0	0	0	0	0	0	0	0	1	0	0	0	0	0	0	0	0	0	0	0	0	1	0	0	0	1	0	0	0	0	1	0	0	1	1	0	0	1	0	0	0	0	0	0	0	0	0	0
Salmonella Dublin	SAL_HC1271AA_AS	0	0	0	0	0	0	0	0	1	0	0	0	0	0	0	0	0	0	0	0	0	0	0	0	0	0	0	0	0	0	0	0	0	0	0	0	0	1	0	0	0	0	0	0	0	0	0	0
Salmonella Dublin	SAL_HC3923AA_AS	0	0	0	0	0	0	0	0	1	0	0	0	0	0	0	0	0	0	0	1	0	1	0	0	0	1	0	0	0	0	0	0	0	0	0	0	0	1	0	0	0	0	0	0	0	0	0	0
Salmonella Dublin	SAL_HC5691AA_AS	0	0	0	0	0	0	0	0	1	0	0	0	0	0	0	0	0	0	0	0	0	1	0	0	0	1	0	0	0	0	1	0	0	1	1	0	0	1	0	0	0	0	0	0	0	0	0	0
Salmonella Dublin	SAL_HC5791AA_AS	0	0	0	0	0	0	0	0	1	0	0	0	0	0	0	0	0	0	0	0	0	1	0	0	0	1	0	0	0	0	1	0	0	1	1	0	0	1	0	0	0	0	0	0	0	0	0	0
Salmonella Dublin	SAL_HC5800AA_AS	0	0	0	0	0	0	0	0	1	0	0	0	0	0	0	0	0	0	0	0	0	1	0	0	0	1	0	0	0	0	1	0	0	1	1	0	0	1	0	0	0	0	0	0	0	0	0	0
Salmonella Dublin	SAL_HC6127AA_AS	0	0	0	0	0	0	0	0	1	0	0	0	0	0	0	0	0	0	0	0	0	1	0	0	0	1	0	0	0	0	1	0	0	1	1	0	0	1	0	0	0	0	0	0	0	0	0	0
Salmonella Dublin	SAL_HC9180AA_AS	0	0	0	0	0	0	0	0	1	0	0	0	0	0	0	0	0	0	0	1	0	1	0	0	0	1	0	0	0	0	1	0	0	1	1	0	0	1	0	0	0	0	0	0	0	0	0	0
Salmonella Dublin	SAL_HC9193AA_AS	0	0	0	0	0	0	0	0	1	0	0	0	0	0	0	0	0	0	0	0	0	1	0	0	0	1	0	0	0	0	0	0	0	0	0	0	0	1	0	0	0	0	0	0	0	0	0	0
Salmonella Dublin	SAL_HD0240AA_AS	0	0	0	0	0	0	0	0	1	0	0	0	0	0	0	0	0	0	0	0	0	1	0	0	0	1	0	0	0	0	1	0	0	1	1	0	0	1	0	0	0	0	0	0	0	0	0	0
Salmonella Dublin	SAL_HD0242AA_AS	0	0	0	0	0	0	0	0	1	0	0	0	0	0	0	0	0	0	0	0	0	1	0	0	0	1	0	0	0	0	1	0	0	1	1	0	0	1	0	0	0	0	0	0	0	0	0	0
Salmonella Dublin	SAL_HD0243AA_AS	0	0	0	0	0	0	0	0	1	0	0	0	0	0	0	0	0	0	0	0	0	1	0	0	0	1	0	0	0	0	1	0	0	1	1	0	0	1	0	0	0	0	0	0	0	0	0	0
Salmonella Dublin	SAL_HD1499AA_AS	0	0	0	0	0	0	0	0	1	0	0	0	0	0	0	0	0	0	0	0	0	1	0	0	0	1	0	0	0	0	1	0	0	1	1	0	0	1	0	0	0	0	0	0	0	0	0	0
Salmonella Dublin	SAL_HD1508AA_AS	0	0	0	0	0	0	0	0	1	0	0	0	0	0	0	0	0	0	0	0	0	1	0	0	0	1	0	0	0	0	1	0	0	1	1	0	0	1	0	0	0	0	0	0	0	0	0	0
Salmonella Dublin	SAL_HD1509AA_AS	0	0	0	0	0	0	0	0	1	0	0	0	0	0	0	0	0	0	0	0	0	1	0	0	0	1	0	0	0	0	1	0	0	1	1	0	0	1	0	0	0	0	0	0	0	0	0	0
Salmonella Dublin	SAL_HD1510AA_AS	0	0	0	0	0	0	0	0	1	0	0	0	0	0	0	0	0	0	0	1	0	1	0	0	0	1	0	0	0	0	1	0	0	1	1	0	0	1	0	0	0	0	0	0	0	0	0	0
Salmonella Dublin	SAL_HD1512AA_AS	0	0	0	0	0	0	0	0	1	0	0	0	0	0	0	0	0	0	0	0	0	1	0	0	0	1	0	0	0	0	1	0	0	1	1	0	0	1	0	0	0	0	0	0	0	0	0	0
Salmonella Dublin	SAL_HD1513AA_AS	0	0	0	0	0	0	0	0	1	0	0	0	0	0	0	0	0	0	0	0	0	1	0	0	0	1	0	0	0	0	0	0	0	0	0	0	0	1	0	0	0	0	0	0	0	0	0	0
Salmonella Dublin	SAL_HD1517AA_AS	0	0	0	0	0	0	0	0	1	0	0	0	0	0	0	0	0	0	0	0	0	1	0	0	0	1	0	0	0	0	1	0	0	1	1	0	0	1	0	0	0	0	0	0	0	0	0	0
Salmonella Dublin	SAL_HD1518AA_AS	0	0	0	0	0	0	0	0	1	0	0	0	0	0	0	0	0	0	0	1	0	1	0	0	0	1	0	0	0	0	1	0	0	1	1	0	0	1	0	0	0	0	0	0	0	0	0	0
Salmonella Dublin	SAL_HD1522AA_AS	0	0	0	0	0	0	0	0	1	0	0	0	0	0	0	0	0	0	0	0	0	1	0	0	0	1	0	0	0	0	0	0	0	0	0	0	0	1	0	0	0	0	0	0	0	0	0	0
Salmonella Dublin	SAL_HD1525AA_AS	0	0	0	0	0	0	0	0	1	0	0	0	0	0	0	0	0	0	0	0	0	1	0	0	0	1	0	0	0	0	1	0	0	1	1	0	0	1	0	0	0	0	0	0	0	0	0	0
Salmonella Dublin	SAL_HD1538AA_AS	0	0	0	0	0	0	0	0	1	0	0	0	0	0	0	0	0	0	0	0	0	1	0	0	0	1	0	0	0	0	0	0	0	0	0	0	0	1	0	0	0	0	0	0	0	0	0	0
Salmonella Dublin	SAL_HD1539AA_AS	0	0	0	0	0	0	0	0	1	0	0	0	0	0	0	0	0	0	0	1	0	1	0	0	0	1	0	0	0	0	1	0	0	1	1	0	0	1	0	0	0	0	0	0	0	0	0	0
Salmonella Dublin	SAL_HD3292AA_AS	0	0	0	0	0	0	0	0	1	0	0	0	0	0	0	0	0	0	0	0	0	1	0	0	0	1	0	0	0	0	1	0	0	1	1	0	0	1	0	0	0	0	0	0	0	0	0	0
Salmonella Dublin	SAL_HD3293AA_AS	0	0	0	0	0	0	0	0	1	0	0	0	0	0	0	0	0	0	0	0	0	1	0	0	0	1	0	0	0	0	1	0	0	1	1	0	0	1	0	0	0	0	0	0	0	0	0	0
Salmonella Dublin	SAL_HD3312AA_AS	0	0	0	0	0	0	0	0	1	0	0	0	0	0	0	0	0	0	0	0	0	1	0	0	0	1	0	0	0	0	1	0	0	1	1	0	0	1	0	0	0	0	0	0	0	0	0	0
Salmonella Dublin	SAL_HD3316AA_AS	0	0	0	0	0	0	0	0	1	0	0	0	0	0	0	0	0	0	0	0	0	1	0	0	0	1	0	0	0	0	1	0	0	1	1	0	0	1	0	0	0	0	0	0	0	0	0	0
Salmonella Dublin	SAL_HD3317AA_AS	0	0	0	0	0	0	0	0	1	0	0	0	0	0	0	0	0	0	0	1	0	1	0	0	0	1	0	0	0	0	1	0	0	1	1	0	0	1	0	0	0	0	0	0	0	0	0	0
Salmonella Dublin	SAL_HD3318AA_AS	0	0	0	0	0	0	0	0	1	0	0	0	0	0	0	0	0	0	0	0	0	1	0	0	0	0	0	0	0	0	1	0	0	1	1	0	0	1	0	0	0	0	0	0	0	0	0	0
Salmonella Dublin	SAL_HD3319AA_AS	0	0	0	0	0	0	0	0	1	0	0	0	0	0	0	0	0	0	0	1	0	1	0	0	0	1	0	0	0	0	1	0	0	1	1	0	0	1	0	0	0	0	0	0	0	0	0	0
Salmonella Dublin	SAL_HD3321AA_AS	0	0	0	0	0	0	0	0	1	0	0	0	0	0	0	0	0	0	0	0	0	1	0	0	0	1	0	0	0	0	0	0	0	0	0	0	0	1	0	0	0	0	0	0	0	0	0	0
Salmonella Dublin	SAL_HD3323AA_AS	0	0	0	0	0	0	0	0	1	0	0	0	0	0	0	0	0	0	0	0	0	1	0	0	0	1	0	0	0	0	1	0	0	1	1	0	0	1	0	0	0	0	0	0	0	0	0	0
Salmonella Dublin	SAL_HD3324AA_AS	0	0	0	0	0	0	0	0	1	0	0	0	0	0	0	0	0	0	0	1	0	1	0	0	0	1	0	0	0	0	1	0	0	1	1	0	0	1	0	0	0	0	0	0	0	0	0	0
Salmonella Dublin	SAL_HD5032AA_AS	0	0	0	0	0	0	0	0	1	0	0	0	0	0	0	0	0	0	0	0	0	1	0	0	0	1	0	0	0	0	1	0	0	1	1	0	0	1	0	0	0	0	0	0	0	0	0	0
Salmonella Dublin	SAL_HD5036AA_AS	0	0	0	0	0	0	0	0	1	0	0	0	0	0	0	0	0	0	0	1	0	1	0	0	0	1	0	0	0	0	1	0	0	1	1	0	0	1	0	0	0	0	0	0	0	0	0	0
Salmonella Dublin	SAL_HD9993AA_AS	0	0	0	0	0	0	0	0	1	0	0	0	0	0	0	0	0	0	0	1	0	1	0	0	0	1	0	0	0	0	1	0	0	1	1	0	0	1	0	0	0	0	0	0	0	0	0	0
Salmonella Dublin	SAL_IA4690AA_AS	0	0	0	0	0	0	0	0	1	0	0	0	0	0	0	0	0	0	0	0	0	1	0	0	0	1	0	0	0	0	1	0	0	1	1	0	0	1	0	0	0	0	0	0	0	0	0	0
Salmonella Dublin	SAL_IA4738AA_AS	0	0	0	0	0	0	0	0	1	0	0	0	0	0	0	0	0	0	0	0	0	1	0	0	0	1	0	0	0	0	1	0	0	1	1	0	0	1	0	0	0	0	0	0	0	0	0	0
Salmonella Dublin	SAL_IA4754AA_AS	0	0	0	0	0	0	0	0	1	0	0	0	0	0	0	0	0	0	0	0	0	1	0	0	0	1	0	0	0	0	1	0	0	1	1	0	0	1	0	0	0	0	0	0	0	0	0	0
Salmonella Dublin	SAL_IA4757AA_AS	0	0	0	0	0	0	0	0	1	0	0	0	0	0	0	0	0	1	0	0	0	1	0	0	0	1	0	0	0	0	1	0	0	1	1	0	0	1	0	0	0	0	0	0	1	1	0	0
Salmonella Dublin	SAL_IB1426AA_AS	0	0	0	0	0	0	0	0	1	0	0	0	0	0	0	0	0	0	0	0	0	0	0	0	0	0	0	0	0	0	0	0	0	0	0	0	0	1	0	0	0	0	0	0	0	0	0	0
Salmonella Dublin	SAL_IB1442AA_AS	0	0	0	0	0	0	0	0	1	0	0	0	0	0	0	0	0	0	0	0	0	1	0	0	0	1	0	0	0	0	0	0	0	0	0	0	0	1	0	0	0	0	0	0	0	0	0	0
Salmonella Dublin	SAL_IB1447AA_AS	0	0	0	0	0	0	0	0	1	0	0	0	0	0	0	0	0	0	0	0	0	1	0	0	0	1	0	0	0	0	1	0	0	1	1	0	0	1	0	0	0	0	0	0	0	0	0	0
Salmonella Dublin	SAL_IB1448AA_AS	0	0	0	0	0	0	0	0	1	0	0	0	0	0	0	0	0	0	0	0	0	1	0	0	0	1	0	0	0	0	0	0	0	0	0	0	0	1	0	0	0	0	0	0	0	0	0	0
Salmonella Dublin	SAL_IB1449AA_AS	0	0	0	0	0	0	0	0	1	0	0	0	0	0	0	0	0	0	0	0	0	1	0	0	0	1	0	0	0	0	1	0	0	1	1	0	0	1	0	0	0	0	0	0	0	0	0	0
Salmonella Dublin	SAL_IB6960AA_AS	0	0	0	0	0	0	0	0	1	0	0	0	0	0	0	0	0	0	0	0	0	1	0	0	0	1	0	0	0	0	1	0	0	1	1	0	0	1	0	0	0	0	0	0	0	0	0	0
Salmonella Dublin	SAL_IB6961AA_AS	0	0	0	0	0	0	0	0	1	0	0	0	0	0	0	0	0	0	0	0	0	1	0	0	0	1	0	0	0	0	1	0	0	1	1	0	0	1	0	0	0	0	0	0	0	0	0	0
Salmonella Dublin	SAL_IC1058AA_AS	0	0	0	0	0	0	0	0	1	0	0	0	0	0	0	0	0	0	0	0	0	1	0	0	0	1	0	0	0	0	1	0	0	1	1	0	0	1	0	0	0	0	0	0	0	0	0	0
Salmonella Dublin	SAL_IC1635AA_AS	0	0	0	0	0	0	0	0	1	0	0	0	0	0	0	0	0	0	0	0	0	1	1	0	1	1	0	0	0	0	0	0	0	0	0	0	0	1	0	0	0	0	0	0	1	1	0	0
Salmonella Dublin	SAL_IC2217AA_AS	0	0	0	0	0	0	0	0	1	0	0	0	0	0	0	0	0	0	0	1	0	1	0	0	0	1	0	0	0	0	1	0	0	1	1	0	0	1	0	0	0	0	0	0	0	0	0	0
Salmonella Dublin	SAL_IC2218AA_AS	0	0	0	0	0	0	0	0	1	0	0	0	0	0	0	0	0	0	0	1	0	1	0	0	0	1	0	0	0	0	1	0	0	1	1	0	0	1	0	0	0	0	0	0	0	0	0	0
Salmonella Dublin	SAL_IC2219AA_AS	0	0	0	0	0	0	0	0	1	0	0	0	0	0	0	0	0	0	0	1	0	1	0	0	0	1	0	0	0	0	1	0	0	1	1	0	0	1	0	0	0	0	0	0	0	0	0	0
Salmonella Dublin	SAL_IC2226AA_AS	0	0	0	0	0	0	0	0	1	0	0	0	0	0	0	0	0	0	0	1	0	1	0	0	0	1	0	0	0	0	1	0	0	1	1	0	0	1	0	0	0	0	0	0	0	0	0	0
Salmonella Dublin	SAL_IC2235AA_AS	0	0	0	0	0	0	0	0	1	0	0	0	0	0	0	0	0	0	0	1	0	1	0	0	0	1	0	0	0	0	1	0	0	1	1	0	0	1	0	0	0	0	0	0	0	0	0	0
Salmonella Dublin	SAL_IC3388AA_AS	0	0	0	0	0	0	0	0	1	0	0	0	0	0	0	0	0	0	0	1	0	1	0	0	0	1	0	0	0	0	1	0	0	1	1	0	0	1	0	0	0	0	0	0	0	0	0	0
Salmonella Dublin	SAL_IC3676AA_AS	0	0	0	0	0	0	0	0	1	0	0	0	0	0	0	0	0	0	0	0	0	0	0	0	0	0	0	0	0	0	0	0	0	0	0	0	0	1	0	0	0	0	0	0	0	0	0	0
Salmonella Dublin	SAL_IC4759AA_AS	0	0	0	0	0	0	0	0	1	0	0	0	0	0	0	0	0	0	0	0	0	1	0	0	0	1	0	0	0	0	1	0	0	1	1	0	0	1	0	0	0	0	0	0	0	0	0	0
Salmonella Dublin	SAL_IC4760AA_AS	0	0	0	0	0	0	0	0	1	0	0	0	0	0	0	0	0	0	0	0	0	1	0	0	0	1	0	0	0	0	1	0	0	1	1	0	0	1	0	0	0	0	0	0	0	0	0	0
Salmonella Dublin	SAL_IC4818AA_AS	0	0	0	0	0	0	0	0	1	0	0	0	0	0	0	0	0	0	0	0	0	1	0	0	0	1	0	0	0	0	1	0	0	1	1	0	0	1	0	0	0	0	0	0	0	0	0	0
Salmonella Dublin	SAL_IC4821AA_AS	0	0	0	0	0	0	0	0	1	0	0	0	0	0	0	0	0	0	0	0	0	1	0	0	0	1	0	0	0	0	0	0	0	0	0	0	0	1	0	0	0	0	0	0	0	0	0	0
Salmonella Dublin	SAL_IC4826AA_AS	0	0	0	0	0	0	0	0	1	0	0	0	0	0	0	0	0	0	0	0	0	1	0	0	0	1	0	0	0	0	1	0	0	1	1	0	0	1	0	0	0	0	0	0	0	0	0	0
Salmonella Dublin	SAL_IC4831AA_AS	0	0	0	0	0	0	0	0	1	0	0	0	0	0	0	0	0	1	0	0	0	1	0	0	0	1	0	0	0	0	1	0	0	1	1	0	0	1	0	0	0	0	0	0	0	0	0	0
Salmonella Dublin	SAL_IC4832AA_AS	0	0	0	0	0	0	0	0	1	0	0	0	0	0	0	0	0	1	0	0	0	1	0	0	0	1	0	0	0	0	1	0	0	1	1	0	0	1	0	0	0	0	0	0	0	0	0	0
Salmonella Dublin	SAL_IC4834AA_AS	0	0	0	0	0	0	0	0	1	0	0	0	0	0	0	0	0	0	0	0	0	1	0	0	0	1	0	0	0	0	1	0	0	1	1	0	0	1	0	0	0	0	0	0	0	0	0	0
Salmonella Dublin	SAL_IC4836AA_AS	0	0	0	0	0	0	0	0	1	0	0	0	0	0	0	0	0	0	0	1	0	1	0	0	0	1	0	0	0	0	0	0	0	0	0	0	0	1	0	0	0	0	0	0	0	0	0	0
Salmonella Dublin	SAL_IC4838AA_AS	0	0	0	0	0	0	0	0	1	0	0	0	0	0	0	0	0	1	0	0	0	1	0	0	0	1	0	0	0	0	1	0	0	1	1	0	0	1	0	0	0	0	0	0	0	0	0	0
Salmonella Dublin	SAL_IC4840AA_AS	0	0	0	0	0	0	0	0	1	0	0	0	0	0	0	0	0	0	0	1	0	1	0	0	0	1	0	0	0	0	1	0	0	1	1	0	0	1	0	0	0	0	0	0	0	0	0	0
Salmonella Dublin	SAL_IC7051AA_AS	0	0	0	0	0	0	0	0	1	0	0	0	0	0	0	0	0	0	0	0	0	1	0	0	0	1	0	0	0	0	1	0	0	1	1	0	0	1	0	0	0	0	0	0	0	0	0	0
Salmonella Dublin	SAL_IC8465AA_AS	0	0	0	0	0	0	0	0	1	0	0	0	0	0	0	0	0	0	0	0	0	1	0	0	0	1	0	0	0	0	0	0	0	0	0	0	0	1	0	0	0	0	0	0	0	0	0	0
Salmonella Dublin	SAL_IC9560AA_AS	0	0	0	0	0	0	0	0	1	0	0	0	0	0	0	0	0	0	0	1	0	1	0	0	0	1	0	0	0	0	1	0	0	1	1	0	0	1	0	0	0	0	0	0	0	0	0	0
Salmonella Dublin	SAL_IC9562AA_AS	0	0	0	0	0	0	0	0	1	0	0	0	0	0	0	0	0	0	0	1	0	1	0	0	0	1	0	0	0	0	1	0	0	1	1	0	0	1	0	0	0	0	0	0	0	0	0	0
Salmonella Dublin	SAL_IC9568AA_AS	0	0	0	0	0	0	0	0	1	0	0	0	0	0	0	0	0	0	0	1	0	1	0	0	0	1	0	0	0	0	1	0	0	1	1	0	0	1	0	0	0	0	0	0	0	0	0	0
Salmonella Dublin	SAL_IC9571AA_AS	0	0	0	0	0	0	0	0	1	0	0	0	0	0	0	0	0	0	0	0	0	1	0	0	0	1	0	0	0	0	1	0	0	1	1	0	0	1	0	0	0	0	0	0	0	0	0	0
Salmonella Dublin	SAL_IC9572AA_AS	0	0	0	0	0	0	0	0	1	0	0	0	0	0	0	0	0	0	0	0	0	1	0	0	0	1	0	0	0	0	1	0	0	1	1	0	0	1	0	0	0	0	0	0	0	0	0	0
Salmonella Dublin	SAL_IC9574AA_AS	0	0	0	0	0	0	0	0	1	0	0	0	0	0	0	0	0	0	0	0	0	1	0	0	0	1	0	0	0	0	1	0	0	1	1	0	0	1	0	0	0	0	0	0	0	0	0	0
Salmonella Dublin	SAL_IC9575AA_AS	0	0	0	0	0	0	0	0	1	0	0	0	0	0	0	0	0	0	0	0	0	1	0	0	0	1	0	0	0	0	1	0	0	1	1	0	0	1	0	0	0	0	0	0	0	0	0	0
Salmonella Dublin	SAL_IC9576AA_AS	0	0	0	0	0	0	0	0	1	0	0	0	0	0	0	0	0	0	0	0	0	1	0	0	0	1	0	0	0	0	1	0	0	1	1	0	0	1	0	0	0	0	0	0	0	0	0	0
Salmonella Dublin	SAL_IC9577AA_AS	0	0	0	0	0	0	0	0	1	0	0	0	0	0	0	0	0	0	0	0	0	1	0	0	0	1	0	0	0	0	1	0	0	1	1	0	0	1	0	0	0	0	0	0	0	0	0	0
Salmonella Dublin	SAL_IC9578AA_AS	0	0	0	0	0	0	0	0	1	0	0	0	0	0	0	0	0	0	0	0	0	1	0	0	0	1	0	0	0	0	1	0	0	1	1	0	0	1	0	0	0	0	0	0	0	0	0	0
Salmonella Dublin	SAL_IC9738AA_AS	0	0	0	0	0	0	0	0	1	0	0	0	0	0	0	0	0	0	0	0	0	1	0	0	0	1	0	0	0	0	1	0	0	1	1	0	0	1	0	0	0	0	0	0	0	0	0	0
Salmonella Dublin	SAL_IC9742AA_AS	0	0	0	0	0	0	0	0	1	0	0	0	0	0	0	0	0	0	0	0	0	1	0	0	0	1	0	0	0	0	0	0	0	0	0	0	0	1	0	0	0	0	0	0	0	0	0	0
Salmonella Dublin	SAL_IC9750AA_AS	0	0	0	0	0	0	0	0	1	0	0	0	0	0	0	0	0	0	0	0	0	1	0	0	0	1	0	0	0	0	1	0	0	1	1	0	0	1	0	0	0	0	0	0	0	0	0	0
Salmonella Dublin	SAL_ID0012AA_AS	0	0	0	0	0	0	0	0	1	0	0	0	0	0	0	0	0	0	0	0	0	1	0	0	0	1	0	0	0	0	1	0	0	1	1	0	0	1	0	0	0	0	0	0	0	0	0	0
Salmonella Dublin	SAL_ID0014AA_AS	0	0	0	0	0	0	0	0	1	0	0	0	0	0	0	0	0	0	0	0	0	1	0	0	0	1	0	0	0	0	1	0	0	1	1	0	0	1	0	0	0	0	0	0	0	0	0	0
Salmonella Dublin	SAL_ID0035AA_AS	0	0	0	0	0	0	0	0	1	0	0	0	0	0	0	0	0	0	0	0	0	1	0	0	0	1	0	0	0	0	0	0	0	0	0	0	0	1	0	0	0	0	0	0	0	0	0	0
Salmonella Dublin	SAL_ID0125AA_AS	0	0	0	0	0	0	0	0	1	0	0	0	0	0	0	0	0	0	0	0	0	1	0	0	0	1	0	0	0	0	1	0	0	1	1	0	0	1	0	0	0	0	0	0	0	0	0	0
Salmonella Dublin	SAL_ID0126AA_AS	0	0	0	0	0	0	0	0	1	0	0	0	0	0	0	0	0	0	0	0	0	0	0	0	0	0	0	0	0	0	0	0	0	0	0	0	0	1	0	0	0	0	0	0	0	0	0	0
Salmonella Dublin	SAL_ID0127AA_AS	0	0	0	0	0	0	0	0	1	0	0	0	0	0	0	0	0	0	0	0	0	1	0	0	0	1	0	0	0	0	1	0	0	1	1	0	0	1	0	0	0	0	0	0	0	0	0	0
Salmonella Dublin	SAL_ID0129AA_AS	0	0	0	0	0	0	0	0	1	0	0	0	0	0	0	0	0	0	0	1	0	1	0	0	0	1	0	0	0	0	1	0	0	1	1	0	0	1	0	0	0	0	0	0	0	0	0	0
Salmonella Dublin	SAL_ID0136AA_AS	0	0	0	0	0	0	0	0	1	0	0	0	0	0	0	0	0	0	0	0	0	1	0	0	0	1	0	0	0	0	1	0	0	1	1	0	0	1	0	0	0	0	0	0	0	0	0	0
Salmonella Dublin	SAL_ID0138AA_AS	0	0	0	0	0	0	0	0	1	0	0	0	0	0	0	0	0	0	0	0	0	1	0	0	0	1	0	0	0	0	1	0	0	1	1	0	0	1	0	0	0	0	0	0	0	0	0	0
Salmonella Dublin	SAL_ID0139AA_AS	0	0	0	0	0	0	0	0	1	0	0	0	0	0	0	0	0	0	0	0	0	1	0	0	0	1	0	0	0	0	1	0	0	1	1	0	0	1	0	0	0	0	0	0	0	0	0	0
Salmonella Dublin	SAL_ID6218AA_AS	0	0	0	0	0	0	0	0	1	0	0	0	0	0	0	0	0	0	0	0	0	1	0	0	0	1	0	0	0	0	1	0	0	1	1	0	0	1	0	0	0	0	0	0	0	0	0	0
Salmonella Dublin	SAL_ID6219AA_AS	0	0	0	0	0	0	0	0	1	0	0	0	0	0	0	0	0	0	0	0	0	1	0	0	0	1	0	0	0	0	1	0	0	1	1	0	0	1	0	0	0	0	0	0	0	0	0	0
Salmonella Dublin	SAL_ID6220AA_AS	0	0	0	0	0	0	0	0	1	0	0	0	0	0	0	0	0	0	0	0	0	1	0	0	0	1	0	0	0	0	1	0	0	1	1	0	0	1	0	0	0	0	0	0	0	0	0	0
Salmonella Dublin	SAL_ID6221AA_AS	0	0	0	0	0	0	0	0	1	0	0	0	0	0	0	0	0	0	0	0	0	1	0	0	0	1	0	0	0	0	0	0	0	0	0	0	0	1	0	0	0	0	0	0	0	0	0	0
Salmonella Dublin	SAL_ID6222AA_AS	0	0	0	0	0	0	0	0	1	0	0	0	0	0	0	0	0	0	0	0	0	1	0	0	0	1	0	0	0	0	1	0	0	1	1	0	0	1	0	0	0	0	0	0	0	0	0	0
Salmonella Dublin	SAL_ID6223AA_AS	0	0	0	0	0	0	0	0	1	0	0	0	0	0	0	0	0	0	0	0	0	1	0	0	0	1	0	0	0	0	1	0	0	1	1	0	0	1	0	0	0	0	0	0	0	0	0	0
Salmonella Dublin	SAL_ID6224AA_AS	0	0	0	0	0	0	0	0	1	0	0	0	0	0	0	0	0	0	0	0	0	0	0	0	0	0	0	0	0	0	0	0	0	0	0	0	0	1	0	0	0	0	0	0	0	0	0	0
Salmonella Dublin	SAL_ID6225AA_AS	0	0	0	0	0	0	0	0	1	0	0	0	0	0	0	0	0	0	0	0	0	1	0	0	0	1	0	0	0	0	1	0	0	1	1	0	0	1	0	0	0	0	0	0	0	0	0	0
Salmonella Dublin	SAL_ID6226AA_AS	0	0	0	0	0	0	0	0	1	0	0	0	0	0	0	0	0	0	0	1	0	1	0	0	0	1	0	0	0	0	1	0	0	1	1	0	0	1	0	0	0	0	0	0	0	0	0	0
Salmonella Dublin	SAL_ID6227AA_AS	0	0	0	0	0	0	0	0	1	0	0	0	0	0	0	0	0	0	0	0	0	1	0	0	0	1	0	0	0	0	1	0	0	1	1	0	0	1	0	0	0	0	0	0	0	0	0	0
Salmonella Dublin	SAL_ID6228AA_AS	0	0	0	0	0	0	0	0	1	0	0	0	0	0	0	0	0	0	0	0	0	1	0	0	0	1	0	0	0	0	1	0	0	1	1	0	0	1	0	0	0	0	0	0	0	0	0	0
Salmonella Dublin	SAL_ID6229AA_AS	0	0	0	0	0	0	0	0	1	0	0	0	0	0	0	0	0	0	0	0	0	1	0	0	0	1	0	0	0	0	1	0	0	1	1	0	0	1	0	0	0	0	0	0	0	0	0	0
Salmonella Dublin	SAL_ID6230AA_AS	0	0	0	0	0	0	0	0	1	0	0	0	0	0	0	0	0	0	0	0	0	1	0	0	0	1	0	0	0	0	1	0	0	1	1	0	0	1	0	0	0	0	0	0	0	0	0	0
Salmonella Dublin	SAL_ID6231AA_AS	0	0	0	0	0	0	0	0	1	0	0	0	0	0	0	0	0	0	0	0	0	1	0	0	0	1	0	0	0	0	1	0	0	1	1	0	0	1	0	0	0	0	0	0	0	0	0	0
Salmonella Dublin	SAL_ID6232AA_AS	0	0	0	0	0	0	0	0	1	0	0	0	0	0	0	0	0	0	0	0	0	1	0	0	0	1	0	0	0	0	1	0	0	1	1	0	0	1	0	0	0	0	0	0	0	0	0	0
Salmonella Dublin	SAL_ID6233AA_AS	0	0	0	0	0	0	0	0	1	0	0	0	0	0	0	0	0	0	0	0	0	1	0	0	0	1	0	0	0	0	0	0	0	0	0	0	0	1	0	0	0	0	0	0	0	0	0	0
Salmonella Dublin	SAL_ID6234AA_AS	0	0	0	0	0	0	0	0	1	0	0	0	0	0	0	0	0	0	0	0	0	1	0	0	0	1	0	0	0	0	1	0	0	1	1	0	0	1	0	0	0	0	0	0	0	0	0	0
Salmonella Dublin	SAL_ID6235AA_AS	0	0	0	0	0	0	0	0	1	0	0	0	0	0	0	0	0	0	0	0	0	1	0	0	0	1	0	0	0	0	1	0	0	1	1	0	0	1	0	0	0	0	0	0	0	0	0	0
Salmonella Dublin	SAL_ID6236AA_AS	0	0	0	0	0	0	0	0	1	0	0	0	0	0	0	0	0	0	0	0	0	1	0	0	0	1	0	0	0	0	1	0	0	1	1	0	0	1	0	0	0	0	0	0	0	0	0	0
Salmonella Dublin	SAL_ID6237AA_AS	0	0	0	0	0	0	0	0	1	0	0	0	0	0	0	0	0	0	0	0	0	1	0	0	0	1	0	0	0	0	1	0	0	1	1	0	0	1	0	0	0	0	0	0	0	0	0	0
Salmonella Dublin	SAL_ID6238AA_AS	0	0	0	0	0	0	0	0	1	0	0	0	0	0	0	0	0	0	0	0	0	1	0	0	0	1	0	0	0	0	1	0	0	1	1	0	0	1	0	0	0	0	0	0	0	0	0	0
Salmonella Dublin	SAL_ID6239AA_AS	0	0	0	0	0	0	0	0	1	0	0	0	0	0	0	0	0	0	0	0	0	1	0	0	0	1	0	0	0	0	1	0	0	1	1	0	0	1	0	0	0	0	0	0	0	0	0	0
Salmonella Dublin	SAL_ID6240AA_AS	0	0	0	0	0	0	0	0	1	0	0	0	0	0	0	0	0	0	0	0	0	1	0	0	0	1	0	0	0	0	1	0	0	1	1	0	0	1	0	0	0	0	0	0	0	0	0	0
Salmonella Dublin	SAL_ID6241AA_AS	0	0	0	0	0	0	0	0	1	0	0	0	0	0	0	0	0	0	0	0	0	1	0	0	0	1	0	0	0	0	1	0	0	1	1	0	0	1	0	0	0	0	0	0	0	0	0	0
Salmonella Dublin	SAL_ID6242AA_AS	0	0	0	0	0	0	0	0	1	0	0	0	0	0	0	0	0	0	0	0	0	1	0	0	0	1	0	0	0	0	1	0	0	1	1	0	0	1	0	0	0	0	0	0	0	0	0	0
Salmonella Dublin	SAL_ID6243AA_AS	0	0	0	0	0	0	0	0	1	0	0	0	0	0	0	0	0	0	0	1	0	1	0	0	0	1	0	0	0	0	1	0	0	1	1	0	0	1	0	0	0	0	0	0	0	0	0	0
Salmonella Dublin	SAL_ID6244AA_AS	0	0	0	0	0	0	0	0	1	0	0	0	0	0	0	0	0	0	0	1	0	1	0	0	0	1	0	0	0	0	1	0	0	1	1	0	0	1	0	0	0	0	0	0	0	0	0	0
Salmonella Dublin	SAL_ID6245AA_AS	0	0	0	0	0	0	0	0	1	0	0	0	0	0	0	0	0	0	0	0	0	1	0	0	0	1	0	0	0	0	1	0	0	1	1	0	0	1	0	0	0	0	0	0	0	0	0	0
Salmonella Dublin	SAL_ID6246AA_AS	0	0	0	0	0	0	0	0	1	0	0	0	0	0	0	0	0	0	0	0	0	1	0	0	0	1	0	0	0	0	1	0	0	1	1	0	0	1	0	0	0	0	0	0	0	0	0	0
Salmonella Dublin	SAL_ID6247AA_AS	0	0	0	0	0	0	0	0	1	0	0	0	0	0	0	0	0	0	0	0	0	1	0	0	0	1	0	0	0	0	1	0	0	1	1	0	0	1	0	0	0	0	0	0	0	0	0	0
Salmonella Dublin	SAL_ID6248AA_AS	0	0	0	0	0	0	0	0	1	0	0	0	0	0	0	0	0	0	0	0	0	0	0	0	0	0	0	0	0	0	0	0	0	0	0	0	0	1	0	0	0	0	0	0	0	0	0	0
Salmonella Dublin	SAL_ID6249AA_AS	0	0	0	0	0	0	0	0	1	0	0	0	0	0	0	0	0	0	0	0	0	1	0	0	0	1	0	0	0	0	1	0	0	1	1	0	0	1	0	0	0	0	0	0	0	0	0	0
Salmonella Dublin	SAL_ID6250AA_AS	0	0	0	0	0	0	0	0	1	0	0	0	0	0	0	0	0	0	0	0	0	1	0	0	0	1	0	0	0	0	1	0	0	1	1	0	0	1	0	0	0	0	0	0	0	0	0	0
Salmonella Dublin	SAL_ID6251AA_AS	0	0	0	0	0	0	0	0	1	0	0	0	0	0	0	0	0	0	0	0	0	1	0	0	0	1	0	0	0	0	1	0	0	1	1	0	0	1	0	0	0	0	0	0	0	0	0	0
Salmonella Dublin	SAL_ID6252AA_AS	0	0	0	0	0	0	0	0	1	0	0	0	0	0	0	0	0	0	0	1	0	1	0	0	0	1	0	0	0	0	1	0	0	1	1	0	0	1	0	0	0	0	0	0	0	0	0	0
Salmonella Dublin	SAL_ID6253AA_AS	0	0	0	0	0	0	0	0	1	0	0	0	0	0	0	0	0	0	0	0	0	1	0	0	0	1	0	0	0	0	1	0	0	1	1	0	0	1	0	0	0	0	0	0	0	0	0	0
Salmonella Dublin	SAL_ID6254AA_AS	0	0	0	0	0	0	0	0	1	0	0	0	0	0	0	0	0	0	0	0	0	1	0	0	0	1	0	0	0	0	1	0	0	1	1	0	0	1	0	0	0	0	0	0	0	0	0	0
Salmonella Dublin	SAL_ID6255AA_AS	0	0	0	0	0	0	0	0	1	0	0	0	0	0	0	0	0	0	0	0	0	0	0	0	0	0	0	0	0	0	0	0	0	0	0	0	0	1	0	0	0	0	0	0	0	0	0	0
Salmonella Dublin	SAL_ID6257AA_AS	0	0	0	0	0	0	0	0	1	0	0	0	0	0	0	0	0	0	0	1	0	1	0	0	0	1	0	0	0	0	1	0	0	1	1	0	0	1	0	0	0	0	0	0	0	0	0	0
Salmonella Dublin	SAL_ID6258AA_AS	0	0	0	0	0	0	0	0	1	0	0	0	0	0	0	0	0	0	0	0	0	1	0	0	0	1	0	0	0	0	1	0	0	1	1	0	0	1	0	0	0	0	0	0	0	0	0	0
Salmonella Dublin	SAL_ID6259AA_AS	0	0	0	0	0	0	0	0	1	0	0	0	0	0	0	0	0	0	0	0	0	1	0	0	0	1	0	0	0	0	1	0	0	1	1	0	0	1	0	0	0	0	0	0	0	0	0	0
Salmonella Dublin	SAL_ID6260AA_AS	0	0	0	0	0	0	0	0	1	0	0	0	0	0	0	0	0	0	0	0	0	1	0	0	0	1	0	0	0	0	1	0	0	1	1	0	0	1	0	0	0	0	0	0	0	0	0	0
Salmonella Dublin	SAL_ID6261AA_AS	0	0	0	0	0	0	0	0	1	0	0	0	0	0	0	0	0	0	0	0	0	1	0	0	0	1	0	0	0	0	1	0	0	1	1	0	0	1	0	0	0	0	0	0	0	0	0	0
Salmonella Dublin	SAL_ID6262AA_AS	0	0	0	0	0	0	0	0	1	0	0	0	0	0	0	0	0	0	0	0	0	1	0	0	0	1	0	0	0	0	1	0	0	1	1	0	0	1	0	0	0	0	0	0	0	0	0	0
Salmonella Dublin	SAL_ID6263AA_AS	0	0	0	0	0	0	0	0	1	0	0	0	0	0	0	0	0	0	0	0	0	1	0	0	0	1	0	0	0	0	1	0	0	1	1	0	0	1	0	0	0	0	0	0	0	0	0	0
Salmonella Dublin	SAL_ID6264AA_AS	0	0	0	0	0	0	0	0	1	0	0	0	0	0	0	0	0	0	0	0	0	1	0	0	0	1	0	0	0	0	1	0	0	1	1	0	0	1	0	0	0	0	0	0	0	0	0	0
Salmonella Dublin	SAL_ID6265AA_AS	0	0	0	0	0	0	0	0	1	0	0	0	0	0	0	0	0	0	0	0	0	1	0	0	0	1	0	0	0	0	1	0	0	1	1	0	0	1	0	0	0	0	0	0	0	0	0	0
Salmonella Dublin	SAL_ID6266AA_AS	0	0	0	0	0	0	0	0	1	0	0	0	0	0	0	0	0	0	0	0	0	1	0	0	0	1	0	0	0	0	1	0	0	1	1	0	0	1	0	0	0	0	0	0	0	0	0	0
Salmonella Dublin	SAL_ID6267AA_AS	0	0	0	0	0	0	0	0	1	0	0	0	0	0	0	0	0	0	0	0	0	1	0	0	0	1	0	0	0	0	1	0	0	1	1	0	0	1	0	0	0	0	0	0	0	0	0	0
Salmonella Dublin	SAL_ID6268AA_AS	0	0	0	0	0	0	0	0	1	0	0	0	0	0	0	0	0	0	0	0	0	1	0	0	0	1	0	0	0	0	0	0	0	0	0	0	0	1	0	0	0	0	0	0	0	0	0	0
Salmonella Dublin	SAL_ID6269AA_AS	0	0	0	0	0	0	0	0	1	0	0	0	0	0	0	0	0	0	0	1	0	1	0	0	0	1	0	0	0	0	1	0	0	1	1	0	0	1	0	0	0	0	0	0	0	0	0	0
Salmonella Dublin	SAL_ID6270AA_AS	0	0	0	0	0	0	0	0	1	0	0	0	0	0	0	0	0	0	0	1	0	1	0	0	0	1	0	0	0	0	1	0	0	1	1	0	0	1	0	0	0	0	0	0	0	0	0	0
Salmonella Dublin	SAL_ID6271AA_AS	0	0	0	0	0	0	0	0	1	0	0	0	0	0	0	0	0	0	0	1	0	1	0	0	0	1	0	0	0	0	1	0	0	1	1	0	0	1	0	0	0	0	0	0	0	0	0	0
Salmonella Dublin	SAL_ID6272AA_AS	0	0	0	0	0	0	0	0	1	0	0	0	0	0	0	0	0	0	0	0	0	1	0	0	0	1	0	0	0	0	1	0	0	1	1	0	0	1	0	0	0	0	0	0	0	0	0	0
Salmonella Dublin	SAL_ID6273AA_AS	0	0	0	0	0	0	0	0	1	0	0	0	0	0	0	0	0	0	0	0	0	1	0	0	0	1	0	0	0	0	0	0	0	0	0	0	0	1	0	0	0	0	0	0	0	0	0	0
Salmonella Dublin	SAL_ID6274AA_AS	0	0	0	0	0	0	0	0	1	0	0	0	0	0	0	0	0	0	0	0	0	1	0	0	0	1	0	0	0	0	1	0	0	1	1	0	0	1	0	0	0	0	0	0	0	0	0	0
Salmonella Dublin	SAL_ID6275AA_AS	0	0	0	0	0	0	0	0	1	0	0	0	0	0	0	0	0	0	0	0	0	1	0	0	0	1	0	0	0	0	1	0	0	1	1	0	0	1	0	0	0	0	0	0	0	0	0	0
Salmonella Dublin	SAL_ID6276AA_AS	0	0	0	0	0	0	0	0	1	0	0	0	0	0	0	0	0	0	0	1	0	1	0	0	0	1	0	0	0	0	1	0	0	1	1	0	0	1	0	0	0	0	0	0	0	0	0	0
Salmonella Dublin	SAL_ID6277AA_AS	0	0	0	0	0	0	0	0	1	0	0	0	0	0	0	0	0	0	0	0	0	1	0	0	0	1	0	0	0	0	1	0	0	1	1	0	0	1	0	0	0	0	0	0	0	0	0	0
Salmonella Dublin	SAL_ID6278AA_AS	0	0	0	0	0	0	0	0	1	0	0	0	0	0	0	0	0	0	0	0	0	0	0	0	0	0	0	0	0	0	0	0	0	0	0	0	0	1	0	0	0	0	0	0	0	0	0	0
Salmonella Dublin	SAL_ID6279AA_AS	0	0	0	0	0	0	0	0	1	0	0	0	0	0	0	0	0	0	0	1	0	1	0	0	0	1	0	0	0	0	1	0	0	1	1	0	0	1	0	0	0	0	0	0	0	0	0	0
Salmonella Dublin	SAL_ID6280AA_AS	0	0	0	0	0	0	0	0	1	0	0	0	0	0	0	0	0	0	0	0	0	1	0	0	0	1	0	0	0	0	1	0	0	1	1	0	0	1	0	0	0	0	0	0	0	0	0	0
Salmonella Dublin	SAL_ID6281AA_AS	0	0	0	0	0	0	0	0	1	0	0	0	0	0	0	0	0	0	0	0	0	1	0	0	0	1	0	0	0	0	1	0	0	1	1	0	0	1	0	0	0	0	0	0	0	0	0	0
Salmonella Dublin	SAL_ID6282AA_AS	0	0	0	0	0	0	0	0	1	0	0	0	0	0	0	0	0	0	0	0	0	1	0	0	0	1	0	0	0	0	1	0	0	1	1	0	0	1	0	0	0	0	0	0	0	0	0	0
Salmonella Dublin	SAL_ID6283AA_AS	0	0	0	0	0	0	0	0	1	0	0	0	0	0	0	0	0	0	0	0	0	1	0	0	0	1	0	0	0	0	1	0	0	1	1	0	0	1	0	0	0	0	0	0	0	0	0	0
Salmonella Dublin	SAL_ID6284AA_AS	0	0	0	0	0	0	0	0	1	0	0	0	0	0	0	0	0	0	0	0	0	1	0	0	0	1	0	0	0	0	1	0	0	1	1	0	0	1	0	0	0	0	0	0	0	0	0	0
Salmonella Dublin	SAL_ID6285AA_AS	0	0	0	0	0	0	0	0	1	0	0	0	0	0	0	0	0	0	0	1	0	1	0	0	0	1	0	0	0	0	1	0	0	1	1	0	0	1	0	0	0	0	0	0	0	0	0	0
Salmonella Dublin	SAL_ID6286AA_AS	0	0	0	0	0	0	0	0	1	0	0	0	0	0	0	0	0	0	0	0	0	1	0	0	0	1	0	0	0	0	1	0	0	1	1	0	0	1	0	0	0	0	0	0	0	0	0	0
Salmonella Dublin	SAL_ID6287AA_AS	0	0	0	0	0	0	0	0	1	0	0	0	0	0	0	0	0	0	0	0	0	1	0	0	0	1	0	0	0	0	0	0	0	0	0	0	0	1	0	0	0	0	0	0	0	0	0	0
Salmonella Dublin	SAL_ID6289AA_AS	0	0	0	0	0	0	0	0	1	0	0	0	0	0	0	0	0	0	0	1	0	1	0	0	0	1	0	0	0	0	1	0	0	1	1	0	0	1	0	0	0	0	0	0	0	0	0	0
Salmonella Dublin	SAL_ID6290AA_AS	0	0	0	0	0	0	0	0	1	0	0	0	0	0	0	0	0	0	0	0	0	1	0	0	0	1	0	0	0	0	1	0	0	1	1	0	0	1	0	0	0	0	0	0	0	0	0	0
Salmonella Dublin	SAL_ID6291AA_AS	0	0	0	0	0	0	0	0	1	0	0	0	0	0	0	0	0	0	0	0	0	1	0	0	0	1	0	0	0	0	1	0	0	1	1	0	0	1	0	0	0	0	0	0	0	0	0	0
Salmonella Dublin	SAL_ID6292AA_AS	0	0	0	0	0	0	0	0	1	0	0	0	0	0	0	0	0	0	0	0	0	1	0	0	0	1	0	0	0	0	1	0	0	1	1	0	0	1	0	0	0	0	0	0	0	0	0	0
Salmonella Dublin	SAL_ID6293AA_AS	0	0	0	0	0	0	0	0	1	0	0	0	0	0	0	0	0	0	0	0	0	1	0	0	0	1	0	0	0	0	1	0	0	1	1	0	0	1	0	0	0	0	0	0	0	0	0	0
Salmonella Dublin	SAL_ID6294AA_AS	0	0	0	0	0	0	0	0	1	0	0	0	0	0	0	0	0	0	0	0	0	1	0	0	0	1	0	0	0	0	1	0	0	1	1	0	0	1	0	0	0	0	0	0	0	0	0	0
Salmonella Dublin	SAL_ID6297AA_AS	0	0	0	0	0	0	0	0	1	0	0	0	0	0	0	0	0	0	0	0	0	1	0	0	0	1	0	0	0	0	1	0	0	1	1	0	0	1	0	0	0	0	0	0	0	0	0	0
Salmonella Dublin	SAL_ID6298AA_AS	0	0	0	0	0	0	0	0	1	0	0	0	0	0	0	0	0	0	0	0	0	1	0	0	0	1	0	0	0	0	1	0	0	1	1	0	0	1	0	0	0	0	0	0	0	0	0	0
Salmonella Dublin	SAL_ID6299AA_AS	0	0	0	0	0	0	0	0	1	0	0	0	0	0	0	0	0	0	0	0	0	1	0	0	0	1	0	0	0	0	1	0	0	1	1	0	0	1	0	0	0	0	0	0	0	0	0	0
Salmonella Dublin	SAL_ID6300AA_AS	0	0	0	0	0	0	0	0	1	0	0	0	0	0	0	0	0	0	0	0	0	1	0	0	0	1	0	0	0	0	1	0	0	1	1	0	0	1	0	0	0	0	0	0	0	0	0	0
Salmonella Dublin	SAL_ID6301AA_AS	0	0	0	0	0	0	0	0	1	0	0	0	0	0	0	0	0	0	0	0	0	1	0	0	0	1	0	0	0	0	1	0	0	1	1	0	0	1	0	0	0	0	0	0	0	0	0	0
Salmonella Dublin	SAL_ID6302AA_AS	0	0	0	0	0	0	0	0	1	0	0	0	0	0	0	0	0	0	0	0	0	1	0	0	0	1	0	0	0	0	1	0	0	1	1	0	0	1	0	0	0	0	0	0	0	0	0	0
Salmonella Dublin	SAL_ID6303AA_AS	0	0	0	0	0	0	0	0	1	0	0	0	0	0	0	0	0	0	0	0	0	1	0	0	0	1	0	0	0	0	1	0	0	1	1	0	0	1	0	0	0	0	0	0	0	0	0	0
Salmonella Dublin	SAL_ID6304AA_AS	0	0	0	0	0	0	0	0	1	0	0	0	0	0	0	0	0	0	0	0	0	1	0	0	0	1	0	0	0	0	1	0	0	1	1	0	0	1	0	0	0	0	0	0	0	0	0	0
Salmonella Dublin	SAL_ID6305AA_AS	0	0	0	0	0	0	0	0	1	0	0	0	0	0	0	0	0	0	0	0	0	1	0	0	0	1	0	0	0	0	1	0	0	1	1	0	0	1	0	0	0	0	0	0	0	0	0	0
Salmonella Dublin	SAL_ID6306AA_AS	0	0	0	0	0	0	0	0	1	0	0	0	0	0	0	0	0	0	0	1	0	1	0	0	0	1	0	0	0	0	1	0	0	1	1	0	0	1	0	0	0	0	0	0	0	0	0	0
Salmonella Dublin	SAL_ID6307AA_AS	0	0	0	0	0	0	0	0	1	0	0	0	0	0	0	0	0	0	0	0	0	1	0	0	0	1	0	0	0	0	0	0	0	0	0	0	0	1	0	0	0	0	0	0	0	0	0	0
Salmonella Dublin	SAL_ID6308AA_AS	0	0	0	0	0	0	0	0	1	0	0	0	0	0	0	0	0	0	0	0	0	1	0	0	0	1	0	0	0	0	1	0	0	1	1	0	0	1	0	0	0	0	0	0	0	0	0	0
Salmonella Dublin	SAL_ID6309AA_AS	0	0	0	0	0	0	0	0	1	0	0	0	0	0	0	0	0	0	1	0	0	1	0	0	0	1	0	0	0	0	0	0	1	0	1	0	0	1	0	0	0	0	0	0	0	0	0	0
Salmonella Dublin	SAL_ID6310AA_AS	0	0	0	0	0	0	0	0	1	0	0	0	0	0	0	0	0	0	0	0	0	1	0	0	0	1	0	0	0	0	1	0	0	1	1	0	0	1	0	0	0	0	0	0	0	0	0	0
Salmonella Dublin	SAL_ID6311AA_AS	0	0	0	0	0	0	0	0	1	0	0	0	0	0	0	0	0	0	0	0	0	1	0	0	0	1	0	0	0	0	1	0	0	1	1	0	0	1	0	0	0	0	0	0	0	0	0	0
Salmonella Dublin	SAL_ID6312AA_AS	0	0	0	0	0	0	0	0	1	0	0	0	0	0	0	0	0	0	0	0	0	1	0	0	0	1	0	0	0	0	0	0	0	0	0	0	0	1	0	0	0	0	0	0	0	0	0	0
Salmonella Dublin	SAL_ID6313AA_AS	0	0	0	0	0	0	0	0	1	0	0	0	0	0	0	0	0	0	0	0	0	1	0	0	0	1	0	0	0	0	1	0	0	1	1	0	0	1	0	0	0	0	0	0	0	0	0	0
Salmonella Dublin	SAL_ID6314AA_AS	0	0	0	0	0	0	0	0	1	0	0	0	0	0	0	0	0	0	0	0	0	1	0	0	0	1	0	0	0	0	1	0	0	1	1	0	0	1	0	0	0	0	0	0	0	0	0	0
Salmonella Dublin	SAL_ID6315AA_AS	0	0	0	0	0	0	0	0	1	0	0	0	0	0	0	0	0	0	0	0	0	1	0	0	0	1	0	0	0	0	1	0	0	1	1	0	0	1	0	0	0	0	0	0	0	0	0	0
Salmonella Dublin	SAL_ID6316AA_AS	0	0	0	0	0	0	0	0	1	0	0	0	0	0	0	0	0	0	0	0	0	1	0	0	0	1	0	0	0	0	1	0	0	1	1	0	0	1	0	0	0	0	0	0	0	0	0	0
Salmonella Dublin	SAL_ID6317AA_AS	0	0	0	0	0	0	0	0	1	0	0	0	0	0	0	0	0	0	0	0	0	1	0	0	0	1	0	0	0	0	1	0	0	1	1	0	0	1	0	0	0	0	0	0	0	0	0	0
Salmonella Dublin	SAL_ID6318AA_AS	0	0	0	0	0	0	0	0	1	0	0	0	0	0	0	0	0	0	0	0	0	1	0	0	0	1	0	0	0	0	1	0	0	1	1	0	0	1	0	0	0	0	0	0	0	0	0	0
Salmonella Dublin	SAL_ID6319AA_AS	0	0	0	0	0	0	0	0	1	0	0	0	0	0	0	0	0	0	0	0	0	1	0	0	0	1	0	0	0	0	1	0	0	1	1	0	0	1	0	0	0	0	0	0	0	0	0	0
Salmonella Dublin	SAL_ID6320AA_AS	0	0	0	0	0	0	0	0	1	0	0	0	0	0	0	0	0	0	0	0	0	1	0	0	0	1	0	0	0	0	1	0	0	1	1	0	0	1	0	0	0	0	0	0	0	0	0	0
Salmonella Dublin	SAL_ID6321AA_AS	0	0	0	0	0	0	0	0	1	0	0	0	0	0	0	0	0	0	0	0	0	1	0	0	0	1	0	0	0	0	1	0	0	1	1	0	0	1	0	0	0	0	0	0	0	0	0	0
Salmonella Dublin	SAL_ID6322AA_AS	0	0	0	0	0	0	0	0	1	0	0	0	0	0	0	0	0	0	0	0	0	1	0	0	0	1	0	0	0	0	1	0	0	1	1	0	0	1	0	0	0	0	0	0	0	0	0	0
Salmonella Dublin	SAL_ID6323AA_AS	0	0	0	0	0	0	0	0	1	0	0	0	0	0	0	0	0	0	0	1	0	1	0	0	0	1	0	0	0	0	1	0	0	1	1	0	0	1	0	0	0	0	0	0	0	0	0	0
Salmonella Dublin	SAL_ID6324AA_AS	0	0	0	0	0	0	0	0	1	0	0	0	0	0	0	0	0	0	0	0	0	1	0	0	0	1	0	0	0	0	1	0	0	1	1	0	0	1	0	0	0	0	0	0	0	0	0	0
Salmonella Dublin	SAL_ID6325AA_AS	0	0	0	0	0	0	0	0	1	0	0	0	0	0	0	0	0	0	0	0	0	1	0	0	0	1	0	0	0	0	1	0	0	1	1	0	0	1	0	0	0	0	0	0	0	0	0	0
Salmonella Dublin	SAL_ID6326AA_AS	0	0	0	0	0	0	0	0	1	0	0	0	0	0	0	0	0	0	0	1	0	1	0	0	0	1	0	0	0	0	1	0	0	1	1	0	0	1	0	0	0	0	0	0	0	0	0	0
Salmonella Dublin	SAL_ID6327AA_AS	0	0	0	0	0	0	0	0	1	0	0	0	0	0	0	0	0	0	0	0	0	1	0	0	0	1	0	0	0	0	1	0	0	1	1	0	0	1	0	0	0	0	0	0	0	0	0	0
Salmonella Dublin	SAL_ID6328AA_AS	0	0	0	0	0	0	0	0	1	0	0	0	0	0	0	0	0	0	0	0	0	1	0	0	0	1	0	0	0	0	1	0	0	1	1	0	0	1	0	0	0	0	0	0	0	0	0	0
Salmonella Dublin	SAL_JA0840AA_AS	0	0	0	0	0	0	0	0	1	1	0	0	0	0	0	0	0	0	0	1	0	1	0	0	0	1	0	0	0	0	0	0	0	0	0	0	0	1	0	0	0	0	0	0	1	0	0	0
Salmonella Dublin	SAL_JA8475AA_AS	0	0	0	0	0	0	0	0	1	0	0	0	0	0	0	0	0	0	0	0	0	1	0	0	0	1	0	0	0	0	0	0	0	0	0	0	0	1	0	0	0	0	0	0	0	0	0	0
Salmonella Dublin	SAL_JA8476AA_AS	0	0	0	0	0	0	0	0	1	0	0	0	0	0	0	0	0	0	0	1	0	1	0	0	0	1	0	0	0	0	1	0	0	1	1	0	0	1	0	0	0	0	0	0	0	0	0	0
Salmonella Dublin	SAL_JA8480AA_AS	0	0	0	0	0	0	0	0	1	0	0	0	0	0	0	0	0	0	0	0	0	1	0	0	0	1	0	0	0	0	0	0	0	0	0	0	0	1	0	0	0	0	0	0	0	0	0	0
Salmonella Dublin	SAL_JA8481AA_AS	0	0	0	0	0	0	0	0	1	0	0	0	0	0	0	0	0	0	0	1	0	1	0	0	0	1	0	0	0	0	1	0	0	1	1	0	0	1	0	0	0	0	0	0	0	0	0	0
Salmonella Dublin	SAL_JA8485AA_AS	0	0	0	0	0	0	0	0	1	0	0	0	0	0	0	0	0	0	0	0	0	1	0	0	0	1	0	0	0	0	0	0	0	0	0	0	0	1	0	0	0	0	0	0	0	0	0	0
Salmonella Dublin	SAL_JA8758AA_AS	0	0	0	0	0	0	0	0	1	0	0	0	0	0	0	0	0	0	0	0	0	1	0	0	0	1	0	0	0	0	1	0	0	1	1	0	0	1	0	0	0	0	0	0	0	0	0	0
Salmonella Dublin	SAL_JA8767AA_AS	0	0	0	0	0	0	0	0	1	0	0	0	0	0	0	0	0	0	0	0	0	0	0	0	0	0	0	0	0	0	0	0	0	0	0	0	0	1	0	0	0	0	0	0	0	0	0	0
Salmonella Dublin	SAL_JA8768AA_AS	0	0	0	0	0	0	0	0	1	0	0	0	0	0	0	0	0	0	0	0	0	0	0	0	0	0	0	0	0	0	0	0	0	0	0	0	0	1	0	0	0	0	0	0	0	0	0	0
Salmonella Dublin	SAL_JA8769AA_AS	0	0	0	0	0	0	0	0	1	0	0	0	0	0	0	0	0	0	0	0	0	1	0	0	0	1	0	0	0	0	1	0	0	1	1	0	0	1	0	0	0	0	0	0	0	0	0	0
Salmonella Dublin	SAL_JA8770AA_AS	0	0	0	0	0	0	0	0	1	0	0	0	0	0	0	0	0	1	0	0	0	0	0	0	0	0	0	0	0	0	1	0	0	1	1	0	0	1	0	0	0	0	0	0	0	0	0	0
Salmonella Dublin	SAL_JA8771AA_AS	0	0	0	0	0	0	0	0	1	0	0	0	0	0	0	0	0	0	0	0	0	1	0	0	0	1	0	0	0	0	1	0	0	1	1	0	0	1	0	0	0	0	0	0	0	0	0	0
Salmonella Dublin	SAL_JA8772AA_AS	0	0	0	0	0	0	0	0	1	0	0	0	0	0	0	0	0	0	0	0	0	1	0	0	0	1	0	0	0	0	1	0	0	1	1	0	0	1	0	0	0	0	0	0	0	0	0	0
Salmonella Dublin	SAL_JA8776AA_AS	0	0	0	0	0	0	0	0	1	0	0	0	0	0	0	0	0	0	0	1	0	1	0	0	0	1	0	0	0	0	1	0	0	1	1	0	0	1	0	0	0	0	0	0	0	0	0	0
Salmonella Dublin	SAL_JA8883AA_AS	0	0	0	0	0	0	0	0	1	0	0	0	0	0	0	0	0	0	0	0	0	1	0	0	0	1	0	0	0	0	1	0	0	1	1	0	0	1	0	0	0	0	0	0	0	0	0	0
Salmonella Dublin	SAL_JA9054AA_AS	0	0	0	0	0	0	0	0	1	0	0	0	0	0	0	0	0	0	0	1	0	1	0	0	0	1	0	0	0	0	1	0	0	1	1	0	0	1	0	0	0	0	0	0	0	0	0	0
Salmonella Dublin	SAL_JA9126AA_AS	0	0	0	0	0	0	0	0	1	0	0	0	0	0	0	0	0	0	0	1	0	1	0	0	0	1	0	0	0	0	1	0	0	1	1	0	0	1	0	0	0	0	0	0	0	0	0	0
Salmonella Dublin	SAL_JA9211AA_AS	0	0	0	0	0	0	0	0	1	0	0	0	0	0	0	0	0	0	0	1	0	1	0	0	0	1	0	0	0	0	1	0	0	1	1	0	0	1	0	0	0	0	0	0	0	0	0	0
Salmonella Dublin	SAL_JA9902AA_AS	0	0	0	0	0	0	0	0	1	0	0	0	0	0	0	0	0	0	0	0	0	1	0	0	0	1	0	0	0	0	1	0	0	1	1	0	0	1	0	0	0	0	0	0	0	0	0	0
Salmonella Dublin	SAL_JA9903AA_AS	0	0	0	0	0	0	0	0	1	0	0	0	0	0	0	0	0	0	0	0	0	1	0	0	0	1	0	0	0	0	1	0	0	1	1	0	0	1	0	0	0	0	0	0	0	0	0	0
Salmonella Dublin	SAL_JA9904AA_AS	0	0	0	0	0	0	0	0	1	0	0	0	0	0	0	0	0	0	0	1	0	1	0	0	0	1	0	0	0	0	1	0	0	1	1	0	0	1	0	0	0	0	0	0	0	0	0	0
Salmonella Dublin	SAL_JA9905AA_AS	0	0	0	0	0	0	0	0	1	0	0	0	0	0	0	0	0	0	0	0	0	1	0	0	0	1	0	0	0	0	1	0	0	1	1	0	0	1	0	0	0	0	0	0	0	0	0	0
Salmonella Dublin	SAL_JA9906AA_AS	0	0	0	0	0	0	0	0	1	0	0	0	0	0	0	0	0	0	0	0	0	1	0	0	0	1	0	0	0	0	1	0	0	1	1	0	0	1	0	0	0	0	0	0	0	0	0	0
Salmonella Dublin	SAL_JA9908AA_AS	0	0	0	0	0	0	0	0	1	0	0	0	0	0	0	0	0	0	0	0	0	1	0	0	0	1	0	0	0	0	1	0	0	1	1	0	0	1	0	0	0	0	0	0	0	0	0	0
Salmonella Dublin	SAL_JA9909AA_AS	0	0	0	0	0	0	0	0	1	0	0	0	0	0	0	0	0	0	0	0	0	1	0	0	0	1	0	0	0	0	1	0	0	1	1	0	0	1	0	0	0	0	0	0	0	0	0	0
Salmonella Dublin	SAL_JA9910AA_AS	0	0	0	0	0	0	0	0	1	0	0	0	0	0	0	0	0	0	0	0	0	1	0	0	0	1	0	0	0	0	1	0	0	1	1	0	0	1	0	0	0	0	0	0	0	0	0	0
Salmonella Dublin	SAL_JA9911AA_AS	0	0	0	0	0	0	0	0	1	0	0	0	0	0	0	0	0	0	0	0	0	1	0	0	0	1	0	0	0	0	1	0	0	1	1	0	0	1	0	0	0	0	0	0	0	0	0	0
Salmonella Dublin	SAL_JA9912AA_AS	0	0	0	0	0	0	0	0	1	0	0	0	0	0	0	0	0	0	0	0	0	1	0	0	0	1	0	0	0	0	1	0	0	1	1	0	0	1	0	0	0	0	0	0	0	0	0	0
Salmonella Dublin	SAL_JA9913AA_AS	0	0	0	0	0	0	0	0	1	0	0	0	0	0	0	0	0	0	0	0	0	1	0	0	0	1	0	0	0	0	1	0	0	1	1	0	0	1	0	0	0	0	0	0	0	0	0	0
Salmonella Dublin	SAL_JA9914AA_AS	0	0	0	0	0	0	0	0	1	0	0	0	0	0	0	0	0	0	0	0	0	1	0	0	0	1	0	0	0	0	1	0	0	1	1	0	0	1	0	0	0	0	0	0	0	0	0	0
Salmonella Dublin	SAL_JB0406AA_AS	0	0	0	0	0	0	0	0	1	0	0	0	0	0	0	0	0	0	0	0	0	1	0	0	0	1	0	0	0	0	1	0	0	1	1	0	0	1	0	0	0	0	0	0	0	0	0	0
Salmonella Dublin	SAL_JB1004AA_AS	0	0	0	0	0	0	0	0	1	0	0	0	0	0	0	0	0	0	0	0	0	1	0	0	0	1	0	0	0	0	1	0	0	1	1	0	0	1	0	0	0	0	0	0	0	0	0	0
Salmonella Dublin	SAL_JB2102AA_AS	0	0	0	0	0	0	0	0	1	0	0	0	0	0	0	0	0	1	0	0	0	1	0	0	0	1	0	0	0	0	1	0	0	1	1	0	0	1	0	0	0	0	0	0	0	0	0	0
Salmonella Dublin	SAL_JB2104AA_AS	0	0	0	0	0	0	0	0	1	0	0	0	0	0	0	0	0	0	0	1	0	1	0	0	0	1	0	0	0	0	1	0	0	1	1	0	0	1	0	0	0	0	0	0	0	0	0	0
Salmonella Dublin	SAL_JB2120AA_AS	0	0	0	0	0	0	0	0	1	0	0	0	0	0	0	0	0	1	0	1	0	1	0	0	0	1	0	0	0	0	1	0	0	1	1	0	0	1	0	0	0	0	0	0	1	1	0	0
Salmonella Dublin	SAL_JB2136AA_AS	0	0	0	0	0	0	0	0	1	0	0	0	0	0	0	0	0	1	0	0	0	1	0	0	0	1	0	0	0	0	1	0	0	1	1	0	0	1	0	0	0	0	0	0	0	0	0	0
Salmonella Dublin	SAL_JB2138AA_AS	0	0	0	0	0	0	0	0	1	0	0	0	0	0	0	0	0	1	0	1	0	1	0	0	0	1	0	0	0	0	1	0	0	1	1	0	0	1	0	0	0	0	0	0	1	1	0	0
Salmonella Dublin	SAL_JB2140AA_AS	0	0	0	0	0	0	0	0	1	0	0	0	0	0	0	0	0	1	0	1	0	1	0	0	0	1	0	0	0	0	1	0	0	1	1	0	0	1	0	0	0	0	0	0	1	1	0	0
Salmonella Dublin	SAL_JB2189AA_AS	0	0	0	0	0	0	0	0	1	0	0	0	0	0	0	0	0	0	0	1	0	1	0	0	0	1	0	0	0	0	1	0	0	1	1	0	0	1	0	0	0	0	0	0	0	0	0	0
Salmonella Dublin	SAL_JB2197AA_AS	0	0	0	0	0	0	0	0	1	0	0	0	0	0	0	0	0	0	0	0	0	1	0	0	0	1	0	0	0	0	1	0	0	1	1	0	0	1	0	0	0	0	0	0	0	0	0	0
Salmonella Dublin	SAL_JB2200AA_AS	0	0	0	0	0	0	0	0	1	0	0	0	0	0	0	0	0	1	0	1	0	1	0	0	0	1	0	0	0	0	1	0	0	1	1	0	0	1	0	0	0	0	0	0	1	1	0	0
Salmonella Dublin	SAL_JB2202AA_AS	0	0	0	0	0	0	0	0	1	0	0	0	0	0	0	0	0	0	0	0	0	1	0	0	0	1	0	0	0	0	1	0	0	1	1	0	0	1	0	0	0	0	0	0	0	0	0	0
Salmonella Dublin	SAL_JB2233AA_AS	0	0	0	0	0	0	0	0	1	0	0	0	0	0	0	0	0	0	0	0	0	1	0	0	0	1	0	0	0	0	1	0	0	1	1	0	0	1	0	0	0	0	0	0	0	0	0	0
Salmonella Dublin	SAL_JB2298AA_AS	0	0	0	0	0	0	0	0	1	0	1	0	0	0	0	0	0	0	0	1	0	1	0	0	0	1	0	0	0	0	1	0	0	1	1	0	0	1	0	0	0	0	0	0	1	1	0	0
Salmonella Dublin	SAL_JB2299AA_AS	0	0	0	0	0	0	0	0	1	1	0	0	0	0	0	0	0	0	0	1	0	1	0	0	0	1	0	0	0	0	0	0	0	0	0	0	0	1	0	0	0	0	0	0	1	0	0	0
Salmonella Dublin	SAL_JB2300AA_AS	0	0	0	0	0	0	0	0	1	1	0	0	0	0	0	0	0	0	0	1	0	1	0	0	0	1	0	0	0	0	0	0	0	0	0	0	0	1	0	0	0	0	0	0	1	0	0	0
Salmonella Dublin	SAL_JB2301AA_AS	0	0	0	0	0	0	0	0	1	0	0	0	0	0	0	0	0	0	0	1	0	1	0	0	0	1	0	0	0	0	0	0	0	0	0	0	0	1	0	0	0	0	0	0	1	1	0	0
Salmonella Dublin	SAL_JB2302AA_AS	0	0	0	0	0	0	0	0	1	0	0	0	0	0	0	0	0	0	0	0	0	1	0	0	0	1	0	0	0	0	1	0	0	1	1	0	0	1	0	0	0	0	0	0	0	0	0	0
Salmonella Dublin	SAL_JB2303AA_AS	0	0	0	0	0	0	0	0	1	0	0	0	0	0	0	0	0	0	0	0	0	1	0	0	0	1	0	0	0	0	1	0	0	1	1	0	0	1	0	0	0	0	0	0	0	0	0	0
Salmonella Dublin	SAL_JB2304AA_AS	0	0	0	0	0	0	0	0	1	0	1	0	0	0	0	0	0	0	0	1	0	1	0	0	0	1	0	0	0	0	1	0	0	1	1	0	0	1	0	0	0	0	0	0	1	1	0	0
Salmonella Dublin	SAL_JB2305AA_AS	0	0	0	0	0	0	0	0	1	0	1	0	0	0	0	0	0	0	0	1	0	1	0	0	0	1	0	0	0	0	1	0	0	1	1	0	0	1	0	0	0	0	0	0	1	1	0	0
Salmonella Dublin	SAL_JB2306AA_AS	0	0	0	0	0	0	0	0	1	0	1	0	0	0	0	0	0	0	0	1	0	1	0	0	0	1	0	0	0	0	1	0	0	1	1	0	0	1	0	0	0	0	0	0	1	1	0	0
Salmonella Dublin	SAL_JB2307AA_AS	0	0	0	0	0	0	0	0	1	0	0	0	0	0	0	0	0	0	0	1	0	1	0	0	0	1	0	0	0	0	0	0	0	0	0	0	0	1	0	0	0	0	0	0	1	1	0	0
Salmonella Dublin	SAL_JB2308AA_AS	0	0	0	0	0	0	0	0	1	0	0	0	0	0	0	0	0	0	0	1	0	1	0	0	0	1	0	0	0	0	0	0	0	0	0	0	0	1	0	0	0	0	0	0	1	1	0	0
Salmonella Dublin	SAL_JB2309AA_AS	0	0	0	0	0	0	0	0	1	0	0	0	0	0	0	0	0	0	0	1	0	1	0	0	0	1	0	0	0	0	0	0	0	0	0	0	0	1	0	0	0	0	0	0	1	1	0	0
Salmonella Dublin	SAL_JB2310AA_AS	0	0	0	0	0	0	0	0	1	0	0	0	0	0	0	0	0	0	0	1	0	1	0	0	0	1	0	0	0	0	0	0	0	0	0	0	0	1	0	0	0	0	0	0	1	1	0	0
Salmonella Dublin	SAL_JB2311AA_AS	0	0	0	0	0	0	0	0	1	0	0	0	0	0	0	0	0	0	0	1	0	1	0	0	0	1	0	0	0	0	0	0	0	0	0	0	0	1	0	0	0	0	0	0	1	1	0	0
Salmonella Dublin	SAL_JB2312AA_AS	0	0	0	0	0	0	0	0	1	0	0	0	0	0	0	0	0	0	0	1	0	1	0	0	0	1	0	0	0	0	0	0	0	0	0	0	0	1	0	0	0	0	0	0	1	1	0	0
Salmonella Dublin	SAL_JB2313AA_AS	0	0	0	0	0	0	0	0	1	0	1	0	0	0	0	0	0	0	0	1	0	1	0	0	0	1	0	0	0	0	1	0	0	1	1	0	0	1	0	0	0	0	0	0	1	1	0	0
Salmonella Dublin	SAL_JB2314AA_AS	0	0	0	0	0	0	0	0	1	0	0	0	0	0	0	0	0	0	0	1	0	1	0	0	0	1	0	0	0	0	0	0	0	0	0	0	0	1	0	0	0	0	0	0	0	0	0	0
Salmonella Dublin	SAL_JB2315AA_AS	0	0	0	0	0	0	0	0	1	0	1	0	0	0	0	0	0	0	0	1	0	1	0	0	0	1	0	0	0	0	1	0	0	1	1	0	0	1	0	0	0	0	0	0	1	1	0	0
Salmonella Dublin	SAL_JB2316AA_AS	0	0	0	0	0	0	0	0	1	0	0	0	0	0	0	0	0	0	0	0	0	1	0	0	0	1	0	0	0	0	1	0	0	1	1	0	0	1	0	0	0	0	0	0	0	0	0	0
Salmonella Dublin	SAL_JB2317AA_AS	0	0	0	0	0	0	0	0	1	0	0	0	0	0	0	0	0	0	0	0	0	1	0	0	0	1	0	0	0	0	1	0	0	1	1	0	0	1	0	0	0	0	0	0	0	0	0	0
Salmonella Dublin	SAL_JB2318AA_AS	0	0	0	0	0	0	0	0	1	0	0	0	0	0	0	0	0	0	0	0	0	1	0	0	0	1	0	0	0	0	1	0	0	1	1	0	0	1	0	0	0	0	0	0	0	0	0	0
Salmonella Dublin	SAL_JB2319AA_AS	0	0	0	0	0	0	0	0	1	0	0	0	0	0	0	0	0	0	0	1	0	1	0	0	0	1	0	0	0	0	0	0	0	0	0	0	0	1	0	0	0	0	0	0	1	1	0	0
Salmonella Dublin	SAL_JB2320AA_AS	0	0	0	0	0	0	0	0	1	0	0	0	0	0	0	0	0	0	0	0	0	1	0	0	0	1	0	0	0	0	0	0	0	0	0	0	0	1	0	0	0	0	0	0	0	0	0	0
Salmonella Dublin	SAL_JB2321AA_AS	0	0	0	0	0	0	0	0	1	0	0	0	0	0	0	0	0	0	0	0	0	1	0	0	0	1	0	0	0	0	1	0	0	1	1	0	0	1	0	0	0	0	0	0	0	0	0	0
Salmonella Dublin	SAL_JB5129AA_AS	0	0	0	0	0	0	0	0	1	0	0	0	0	0	0	0	0	0	0	1	0	1	0	0	0	1	0	0	0	0	0	0	0	0	0	0	0	1	0	0	0	0	0	0	0	0	0	0
Salmonella Dublin	SAL_JB5131AA_AS	0	0	0	0	0	0	0	0	1	0	1	0	0	0	0	0	0	0	0	1	0	1	0	0	0	1	0	0	0	0	1	0	0	1	1	0	0	1	0	0	0	0	0	0	1	1	0	0
Salmonella Dublin	SAL_JB5132AA_AS	0	0	0	0	0	0	0	0	1	0	0	0	0	0	0	0	0	0	0	1	0	1	0	0	0	1	0	0	0	0	0	0	0	0	0	0	0	1	0	0	0	0	0	0	1	1	0	0
Salmonella Dublin	SAL_JB5133AA_AS	0	0	0	0	0	0	0	0	1	0	0	0	0	0	0	0	0	0	0	1	0	1	0	0	0	1	0	0	0	0	0	0	0	0	0	0	0	1	0	0	0	0	0	0	1	1	0	0
Salmonella Dublin	SAL_JB5134AA_AS	0	0	0	0	0	0	0	0	1	0	0	0	0	0	0	0	0	0	0	1	0	1	0	0	0	1	0	0	0	0	0	0	0	0	0	0	0	1	0	0	0	0	0	0	1	1	0	0
Salmonella Dublin	SAL_JB5135AA_AS	0	0	0	0	0	0	0	0	1	0	0	0	0	0	0	0	0	0	0	1	0	1	0	0	0	1	0	0	0	0	0	0	0	0	0	0	0	1	0	0	0	0	0	0	1	1	0	0
Salmonella Dublin	SAL_JB5136AA_AS	0	0	0	0	0	0	0	0	1	0	0	0	0	0	0	0	0	0	0	1	0	1	0	0	0	1	0	0	0	0	0	0	0	0	0	0	0	1	0	0	0	0	0	0	1	1	0	0
Salmonella Dublin	SAL_JB5137AA_AS	0	0	0	0	0	0	0	0	1	0	0	0	0	0	0	0	0	0	0	0	0	1	0	0	0	1	0	0	0	0	1	0	0	1	1	0	0	1	0	0	0	0	0	0	0	0	0	0
Salmonella Dublin	SAL_JB5138AA_AS	0	0	0	0	0	0	0	0	1	0	0	0	0	0	0	0	0	0	0	0	0	1	0	0	0	1	0	0	0	0	1	0	0	1	1	0	0	1	0	0	0	0	0	0	0	0	0	0
Salmonella Dublin	SAL_JB5139AA_AS	0	0	0	0	0	0	0	0	1	0	0	0	0	0	0	0	0	0	0	0	0	1	0	0	0	1	0	0	0	0	1	0	0	1	1	0	0	1	0	0	0	0	0	0	0	0	0	0
Salmonella Dublin	SAL_JB5140AA_AS	0	0	0	0	0	0	0	0	1	0	0	0	0	0	0	0	0	0	0	0	0	1	0	0	0	1	0	0	0	0	1	0	0	1	1	0	0	1	0	0	0	0	0	0	0	0	0	0
Salmonella Dublin	SAL_JB5141AA_AS	0	0	0	0	0	0	0	0	1	0	0	0	0	0	0	0	0	0	0	0	0	1	0	0	0	1	0	0	0	0	1	0	0	1	1	0	0	1	0	0	0	0	0	0	0	0	0	0
Salmonella Dublin	SAL_JB5142AA_AS	0	0	0	0	0	0	0	0	1	0	0	0	0	0	0	0	0	0	0	0	0	1	0	0	0	1	0	0	0	0	1	0	0	1	1	0	0	1	0	0	0	0	0	0	0	0	0	0
Salmonella Dublin	SAL_JB5143AA_AS	0	0	0	0	0	0	0	0	1	0	0	0	0	0	0	0	0	0	0	1	0	1	0	0	0	1	0	0	0	0	1	0	0	1	1	0	0	1	0	0	0	0	0	0	1	1	0	0
Salmonella Dublin	SAL_JB5144AA_AS	0	0	0	0	0	0	0	0	1	0	0	0	0	0	0	0	0	0	0	0	0	1	0	0	0	1	0	0	0	0	1	0	0	1	1	0	0	1	0	0	0	0	0	0	0	0	0	0
Salmonella Dublin	SAL_JB5145AA_AS	0	0	0	0	0	0	0	0	1	1	0	0	0	0	0	0	0	0	0	1	0	1	0	0	0	1	0	0	0	0	0	0	0	0	0	0	0	1	0	0	0	0	0	0	1	0	0	0
Salmonella Dublin	SAL_JB5146AA_AS	0	0	0	0	0	0	0	0	1	0	0	0	0	0	0	0	0	0	0	0	0	1	0	0	0	1	0	0	0	0	1	0	0	1	1	0	0	1	0	0	0	0	0	0	0	0	0	0
Salmonella Dublin	SAL_JB5147AA_AS	0	0	0	0	0	0	0	0	1	0	0	0	0	0	0	0	0	0	0	1	0	1	0	0	0	1	0	0	0	0	1	0	0	1	1	0	0	1	0	0	0	0	0	0	1	1	0	0
Salmonella Dublin	SAL_JB5148AA_AS	0	0	0	0	0	0	0	0	1	0	0	0	0	0	0	0	0	0	0	0	0	1	0	0	0	1	0	0	0	0	1	0	0	1	1	0	0	1	0	0	0	0	0	0	0	0	0	0
Salmonella Dublin	SAL_JB5149AA_AS	0	0	0	0	0	0	0	0	1	0	0	0	0	0	0	0	0	0	0	1	0	1	0	0	0	1	0	0	0	0	0	0	0	0	0	0	0	1	0	0	0	0	0	0	0	0	0	0
Salmonella Dublin	SAL_JB5150AA_AS	0	0	0	0	0	0	0	0	1	0	0	0	0	0	0	0	0	0	0	1	0	1	0	0	0	1	0	0	0	0	0	0	0	0	0	0	0	1	0	0	0	0	0	0	0	0	0	0
Salmonella Dublin	SAL_JB5443AA_AS	0	0	0	0	0	0	0	0	1	0	0	0	0	0	0	0	0	0	0	0	0	1	0	0	0	1	0	0	0	0	1	0	0	1	1	0	0	1	0	0	0	0	0	0	0	0	0	0
Salmonella Dublin	SAL_JB7147AA_AS	0	0	0	0	0	0	0	0	1	0	0	0	0	0	0	0	0	0	0	0	0	1	0	0	0	1	0	0	0	0	1	0	0	1	1	0	0	1	0	0	0	0	0	0	0	0	0	0
Salmonella Dublin	SAL_JB7258AA_AS	0	0	0	0	0	0	0	0	1	0	0	0	0	0	0	0	0	0	0	0	0	1	0	0	0	1	0	0	0	0	1	0	0	1	1	0	0	1	0	0	0	0	0	0	0	0	0	0
Salmonella Dublin	SAL_JB7291AA_AS	0	0	0	0	0	0	0	0	1	0	0	0	0	0	0	0	0	0	0	0	0	1	0	0	0	1	0	0	0	0	1	0	0	1	1	0	0	1	0	0	0	0	0	0	0	0	0	0
Salmonella Dublin	SAL_JB7417AA_AS	0	0	0	0	0	0	0	0	1	0	0	0	0	0	0	0	0	0	0	1	0	1	0	0	0	1	0	0	0	0	2	0	0	2	1	0	0	1	0	0	0	0	0	0	0	0	0	0
Salmonella Dublin	SAL_JB7704AA_AS	0	0	0	0	0	0	0	0	1	0	0	0	0	0	0	0	0	0	0	0	0	1	0	0	0	1	0	0	0	0	1	0	0	1	1	0	0	1	0	0	0	0	0	0	0	0	0	0
Salmonella Dublin	SAL_JB8615AA_AS	0	0	0	0	0	0	0	0	1	0	0	0	0	0	0	0	0	0	0	0	0	1	0	0	0	1	0	0	0	0	1	0	0	1	1	0	0	1	0	0	0	0	0	0	0	0	0	0
Salmonella Dublin	SAL_JD2048AA_AS	0	0	0	0	0	0	0	0	1	0	0	0	0	0	0	0	0	0	0	0	0	1	0	0	0	1	0	0	0	0	1	0	0	1	1	0	0	1	0	0	0	0	0	0	0	0	0	0
Salmonella Dublin	SAL_JD2049AA_AS	0	0	0	0	0	0	0	0	1	0	0	0	0	0	0	0	0	0	0	0	0	1	0	0	0	1	0	0	0	0	1	0	0	1	1	0	0	1	0	0	0	0	0	0	0	0	0	0
Salmonella Dublin	SAL_JD2051AA_AS	0	0	0	0	0	0	0	0	1	0	0	0	0	0	0	0	0	0	0	0	0	1	0	0	0	1	0	0	0	0	1	0	0	1	1	0	0	1	0	0	0	0	0	0	0	0	0	0
Salmonella Dublin	SAL_JD4120AA_AS	0	0	0	0	0	0	0	0	1	0	0	0	0	0	0	0	0	0	0	0	0	1	0	0	0	1	0	0	0	0	1	0	0	1	1	0	0	1	0	0	0	0	0	0	0	0	0	0
Salmonella Dublin	SAL_JD4121AA_AS	0	0	0	0	0	0	0	0	1	0	0	0	0	0	0	0	0	0	0	0	0	0	0	0	0	0	0	0	0	0	0	0	0	0	0	0	0	1	0	0	0	0	0	0	0	0	0	0
Salmonella Dublin	SAL_JD8771AA_AS	0	0	0	0	0	0	0	0	1	0	0	0	0	0	0	0	0	0	0	0	0	1	0	0	0	1	0	0	0	0	1	0	0	1	1	0	0	1	0	0	0	0	0	0	0	0	0	0
Salmonella Dublin	SAL_JD8772AA_AS	0	0	0	0	0	0	0	0	1	0	0	0	0	0	0	0	0	0	0	1	0	1	0	0	0	1	0	0	0	0	0	0	0	0	0	0	0	1	0	0	0	0	0	0	0	0	0	0
Salmonella Dublin	SAL_JD8773AA_AS	0	0	0	0	0	0	0	0	1	0	0	0	0	0	0	0	0	0	0	0	0	1	0	0	0	1	0	0	0	0	1	0	0	1	1	0	0	1	0	0	0	0	0	0	0	0	0	0
Salmonella Dublin	SAL_JD8774AA_AS	0	0	0	0	0	0	0	0	1	0	0	0	0	0	0	0	0	0	0	1	0	1	0	0	0	1	0	0	0	0	1	0	0	1	1	0	0	1	0	0	0	0	0	0	0	0	0	0
Salmonella Dublin	SAL_JD8802AA_AS	0	0	0	0	0	0	0	0	1	0	0	0	0	0	0	0	0	0	0	0	0	1	0	0	0	1	0	0	0	0	1	0	0	1	1	0	0	1	0	0	0	0	0	0	0	0	0	0
Salmonella Dublin	SAL_JD8803AA_AS	0	0	0	0	0	0	0	0	1	0	0	0	0	0	0	0	0	0	0	0	0	1	0	0	0	1	0	0	0	0	1	0	0	1	1	0	0	1	0	0	0	0	0	0	0	0	0	0
Salmonella Dublin	SAL_KA0055AA_AS	0	0	0	0	0	0	0	0	1	0	0	0	0	0	0	0	0	0	0	0	0	1	0	0	0	1	0	0	0	0	1	0	0	1	1	0	0	1	0	0	0	0	0	0	0	0	0	0
Salmonella Dublin	SAL_KA0056AA_AS	0	0	0	0	0	0	0	0	1	0	0	0	0	0	0	0	0	0	0	0	0	1	0	0	0	1	0	0	0	0	1	0	0	1	1	0	0	1	0	0	0	0	0	0	0	0	0	0
Salmonella Dublin	SAL_KA0057AA_AS	0	0	0	0	0	0	0	0	1	0	0	0	0	0	0	0	0	0	0	0	0	1	0	0	0	1	0	0	0	0	1	0	0	1	1	0	0	1	0	0	0	0	0	0	0	0	0	0
Salmonella Dublin	SAL_KA0081AA_AS	0	0	0	0	0	0	0	0	1	0	0	0	0	0	0	0	0	0	0	0	0	1	0	0	0	1	0	0	0	0	1	0	0	1	1	0	0	1	0	0	0	0	0	0	0	0	0	0
Salmonella Dublin	SAL_KA0083AA_AS	0	0	0	0	0	0	0	0	1	0	0	0	0	0	0	0	0	0	0	1	0	1	0	0	0	1	0	0	0	0	1	0	0	1	1	0	0	1	0	0	0	0	0	0	0	0	0	0
Salmonella Dublin	SAL_KA0084AA_AS	0	0	0	0	0	0	0	0	1	0	0	0	0	0	0	0	0	0	0	0	0	1	0	0	0	1	0	0	0	0	1	0	0	1	1	0	0	1	0	0	0	0	0	0	0	0	0	0
Salmonella Dublin	SAL_KA0085AA_AS	0	0	0	0	0	0	0	0	1	0	0	0	0	0	0	0	0	0	0	0	0	1	0	0	0	1	0	0	0	0	1	0	0	1	1	0	0	1	0	0	0	0	0	0	0	0	0	0
Salmonella Dublin	SAL_KA0086AA_AS	0	0	0	0	0	0	0	0	1	0	0	0	0	0	0	0	0	0	0	0	0	1	0	0	0	1	0	0	0	0	1	0	0	1	1	0	0	1	0	0	0	0	0	0	0	0	0	0
Salmonella Dublin	SAL_KA0088AA_AS	0	0	0	0	0	0	0	0	1	0	0	0	0	0	0	0	0	0	0	0	0	1	0	0	0	1	0	0	0	0	1	0	0	1	1	0	0	1	0	0	0	0	0	0	0	0	0	0
Salmonella Dublin	SAL_KA0089AA_AS	0	0	0	0	0	0	0	0	1	0	0	0	0	0	0	0	0	0	0	0	0	1	0	0	0	1	0	0	0	0	1	0	0	1	1	0	0	1	0	0	0	0	0	0	0	0	0	0
Salmonella Dublin	SAL_KA0090AA_AS	0	0	0	0	0	0	0	0	1	0	0	0	0	0	0	0	0	0	0	0	0	1	0	0	0	1	0	0	0	0	1	0	0	1	1	0	0	1	0	0	0	0	0	0	0	0	0	0
Salmonella Dublin	SAL_KA0091AA_AS	0	0	0	0	0	0	0	0	1	0	0	0	0	0	0	0	0	0	0	0	0	1	0	0	0	1	0	0	0	0	1	0	0	1	1	0	0	1	0	0	0	0	0	0	0	0	0	0
Salmonella Dublin	SAL_KA0092AA_AS	0	0	0	0	0	0	0	0	1	0	0	0	0	0	0	0	0	0	0	0	0	1	0	0	0	1	0	0	0	0	1	0	0	1	1	0	0	1	0	0	0	0	0	0	0	0	0	0
Salmonella Dublin	SAL_KA0093AA_AS	0	0	0	0	0	0	0	0	1	0	0	0	0	0	0	0	0	0	0	0	0	1	0	0	0	1	0	0	0	0	1	0	0	1	1	0	0	1	0	0	0	0	0	0	0	0	0	0
Salmonella Dublin	SAL_KA0255AA_AS	0	0	0	0	0	0	0	0	1	0	0	0	0	0	0	0	0	0	0	0	0	1	0	0	0	1	0	0	0	0	0	0	0	0	0	0	0	1	0	0	0	0	0	0	0	0	0	0
Salmonella Dublin	SAL_KA0256AA_AS	0	0	0	0	0	0	0	0	1	0	0	0	0	0	0	0	0	0	0	0	0	1	0	0	0	1	0	0	0	0	1	0	0	1	1	0	0	1	0	0	0	0	0	0	0	0	0	0
Salmonella Dublin	SAL_KA0257AA_AS	0	0	0	0	0	0	0	0	1	0	0	0	0	0	0	0	0	0	0	0	0	1	0	0	0	1	0	0	0	0	1	0	0	1	1	0	0	1	0	0	0	0	0	0	0	0	0	0
Salmonella Dublin	SAL_KA0258AA_AS	0	0	0	0	0	0	0	0	1	0	0	0	0	0	0	0	0	0	0	0	0	1	0	0	0	1	0	0	0	0	1	0	0	1	1	0	0	1	0	0	0	0	0	0	0	0	0	0
Salmonella Dublin	SAL_KA0259AA_AS	0	0	0	0	0	0	0	0	1	0	0	0	0	0	0	0	0	0	0	0	0	1	0	0	0	1	0	0	0	0	1	0	0	1	1	0	0	1	0	0	0	0	0	0	0	0	0	0
Salmonella Dublin	SAL_KA0260AA_AS	0	0	0	0	0	0	0	0	1	0	0	0	0	0	0	0	0	0	0	0	0	1	0	0	0	1	0	0	0	0	1	0	0	1	1	0	0	1	0	0	0	0	0	0	0	0	0	0
Salmonella Dublin	SAL_KA0261AA_AS	0	0	0	0	0	0	0	0	1	0	0	0	0	0	0	0	0	0	0	0	0	1	0	0	0	1	0	0	0	0	1	0	0	1	1	0	0	1	0	0	0	0	0	0	0	0	0	0
Salmonella Dublin	SAL_KA0262AA_AS	0	0	0	0	0	0	0	0	1	0	0	0	0	0	0	0	0	0	0	0	0	1	0	0	0	1	0	0	0	0	0	0	0	0	0	0	0	1	0	0	0	0	0	0	0	0	0	0
Salmonella Dublin	SAL_KA0263AA_AS	0	0	0	0	0	0	0	0	1	0	0	0	0	0	0	0	0	0	0	0	0	1	0	0	0	1	0	0	0	0	1	0	0	1	1	0	0	1	0	0	0	0	0	0	0	0	0	0
Salmonella Dublin	SAL_KA0264AA_AS	0	0	0	0	0	0	0	0	1	0	0	0	0	0	0	0	0	0	0	1	0	1	0	0	0	1	0	0	0	0	1	0	0	1	1	0	0	1	0	0	0	0	0	0	0	0	0	0
Salmonella Dublin	SAL_KA2615AA_AS	0	0	0	0	0	0	0	0	1	0	0	0	0	0	0	0	0	0	0	0	0	1	0	0	0	1	0	0	0	0	0	0	0	0	0	0	0	1	0	0	0	0	0	0	0	0	0	0
Salmonella Dublin	SAL_KA3626AA_AS	0	0	0	0	0	0	0	0	1	0	0	0	0	0	0	0	0	0	0	0	0	0	0	0	0	0	0	0	0	0	0	0	0	0	0	0	0	1	0	0	0	0	0	0	0	0	0	0
Salmonella Dublin	SAL_KA4377AA_AS	0	0	0	0	0	0	0	0	1	0	0	0	0	0	0	0	0	0	0	1	0	1	0	0	0	1	0	0	0	0	1	0	0	1	1	0	0	1	0	0	0	0	0	0	0	0	0	0
Salmonella Dublin	SAL_KA4389AA_AS	0	0	0	0	0	0	0	0	1	0	0	0	0	0	0	0	0	0	0	1	0	1	0	0	0	1	0	0	0	0	1	0	0	1	1	0	0	1	0	0	0	0	0	0	0	0	0	0
Salmonella Dublin	SAL_KB3296AA_AS	0	0	0	0	0	0	0	0	1	0	0	0	0	0	0	0	0	1	0	0	0	1	0	0	0	1	0	0	0	0	1	0	0	1	1	0	0	1	0	0	0	0	0	0	0	0	0	0
Salmonella Dublin	SAL_KB3298AA_AS	0	0	0	0	0	0	0	0	1	0	0	0	0	0	0	0	1	0	0	0	0	1	0	0	0	1	0	0	0	0	1	0	0	1	1	0	0	1	0	0	0	0	0	0	0	0	0	0
Salmonella Dublin	SAL_KB3300AA_AS	0	0	0	0	0	0	0	0	1	0	0	0	0	0	0	0	0	0	0	0	0	1	0	0	0	1	0	0	0	0	1	0	0	1	1	0	0	1	0	0	0	0	0	0	0	0	0	0
Salmonella Dublin	SAL_KB3301AA_AS	0	0	0	0	0	0	0	0	1	0	0	0	0	0	0	0	0	0	0	0	0	1	0	0	0	1	0	0	0	0	1	0	0	1	1	0	0	1	0	0	0	0	0	0	0	0	0	0
Salmonella Dublin	SAL_KB4775AA_AS	0	0	0	0	0	0	0	0	1	0	0	0	0	0	0	0	0	0	0	0	0	1	0	0	0	1	0	0	0	0	1	0	0	1	1	0	0	1	0	0	0	0	0	0	0	0	0	0
Salmonella Dublin	SAL_KB4783AA_AS	0	0	0	0	0	0	0	0	1	0	0	0	0	0	0	0	0	0	0	0	0	1	0	0	0	1	0	0	0	0	1	0	0	1	1	0	0	1	0	0	0	0	0	0	0	0	0	0
Salmonella Dublin	SAL_KB6741AA_AS	0	0	0	0	0	0	0	0	1	0	0	0	0	0	0	0	0	0	0	0	0	1	0	0	0	0	0	0	0	0	0	0	0	0	0	0	0	1	0	0	0	0	0	0	0	0	0	0
Salmonella Dublin	SAL_KB6753AA_AS	0	0	0	0	0	0	0	0	1	0	0	0	0	0	0	0	0	0	0	0	0	1	0	0	0	0	0	0	0	0	0	0	0	0	0	0	0	1	0	0	0	0	0	0	0	0	0	0
Salmonella Dublin	SAL_KB9161AA_AS	0	0	0	0	0	0	0	0	1	0	0	0	0	0	0	0	0	0	0	1	0	1	0	0	0	1	0	0	0	0	0	0	0	0	0	0	0	1	0	0	0	0	0	0	0	0	0	0
Salmonella Dublin	SAL_KB9815AA_AS	0	0	0	0	0	0	0	0	1	0	0	0	0	0	0	0	0	0	0	0	0	1	0	0	0	1	0	0	0	0	1	0	0	1	1	0	0	1	0	0	0	0	0	0	0	0	0	0
Salmonella Dublin	SAL_KB9821AA_AS	0	0	0	0	0	0	0	0	1	0	0	0	0	0	0	0	0	0	0	1	0	1	0	0	0	1	0	0	0	0	0	0	0	0	0	0	0	1	0	0	0	0	0	0	0	0	0	0
Salmonella Dublin	SAL_KC1085AA_AS	0	0	0	0	0	0	0	0	1	0	0	0	0	0	0	0	0	0	0	1	0	1	0	0	0	1	0	0	0	0	1	0	0	1	1	0	0	1	0	0	0	0	0	0	0	0	0	0
Salmonella Dublin	SAL_KC5891AA_AS	0	0	0	0	0	0	0	0	1	0	0	0	0	0	0	0	0	0	0	1	0	1	0	0	0	1	0	0	0	0	1	0	0	1	1	0	0	1	0	0	0	0	0	0	0	0	0	0
Salmonella Dublin	SAL_KC5892AA_AS	0	0	0	0	0	0	0	0	1	0	0	0	0	0	0	0	0	0	0	0	0	0	0	0	0	0	0	0	0	0	0	0	0	0	0	0	0	1	0	0	0	0	0	0	0	0	0	0
Salmonella Dublin	SAL_KC5901AA_AS	0	0	0	0	0	0	0	0	1	0	0	0	0	0	0	0	0	0	0	0	0	1	0	0	0	1	0	0	0	0	1	0	0	1	1	0	0	1	0	0	0	0	0	0	0	0	0	0
Salmonella Dublin	SAL_KC5903AA_AS	0	0	0	0	0	0	0	0	1	0	0	0	0	0	0	0	0	0	0	0	0	1	0	0	0	1	0	0	0	0	1	0	0	1	1	0	0	1	0	0	0	0	0	0	0	0	0	0
Salmonella Dublin	SAL_KC7830AA_AS	0	0	0	0	0	0	0	0	1	0	0	0	0	0	0	0	0	0	0	0	0	1	0	0	0	1	0	0	0	0	1	0	0	1	1	0	0	1	0	0	0	0	0	0	0	0	0	0
Salmonella Dublin	SAL_KC8434AA_AS	0	0	0	0	0	0	0	0	1	0	0	0	0	0	0	0	0	0	0	0	0	1	0	0	0	1	0	0	0	0	1	0	0	1	1	0	0	1	0	0	0	0	0	0	0	0	0	0
Salmonella Dublin	SAL_KC8435AA_AS	0	0	0	0	0	0	0	0	1	0	0	0	0	0	0	0	0	0	0	1	0	1	0	0	0	1	0	0	0	0	1	0	0	1	1	0	0	1	0	0	0	0	0	0	0	0	0	0
Salmonella Dublin	SAL_KC8436AA_AS	0	0	0	0	0	0	0	0	1	0	0	0	0	0	0	0	0	0	0	0	0	0	0	0	0	0	0	0	0	0	0	0	0	0	0	0	0	1	0	0	0	0	0	0	0	0	0	0
Salmonella Dublin	SAL_KC8437AA_AS	0	0	0	0	0	0	0	0	1	0	0	0	0	0	0	0	0	0	0	1	0	1	0	0	0	1	0	0	0	0	1	0	0	1	1	0	0	1	0	0	0	0	0	0	0	0	0	0
Salmonella Dublin	SAL_KC8438AA_AS	0	0	0	0	0	0	0	0	1	0	0	0	0	0	0	0	0	0	0	1	0	1	0	0	0	1	0	0	0	0	1	0	0	1	1	0	0	1	0	0	0	0	0	0	0	0	0	0
Salmonella Dublin	SAL_KC8439AA_AS	0	0	0	0	0	0	0	0	1	0	0	0	0	0	0	0	0	0	0	0	0	1	0	0	0	1	0	0	0	0	1	0	0	1	1	0	0	1	0	0	0	0	0	0	0	0	0	0
Salmonella Dublin	SAL_KC8440AA_AS	0	0	0	0	0	0	0	0	1	0	0	0	0	0	0	0	0	0	0	1	0	1	0	0	0	1	0	0	0	0	1	0	0	1	1	0	0	1	0	0	0	0	0	0	0	0	0	0
Salmonella Dublin	SAL_KC8441AA_AS	0	0	0	0	0	0	0	0	1	0	0	0	0	0	0	0	0	0	0	0	0	1	0	0	0	1	0	0	0	0	1	0	0	1	1	0	0	1	0	0	0	0	0	0	0	0	0	0
Salmonella Dublin	SAL_KC8445AA_AS	0	0	0	0	0	0	0	0	1	0	0	0	0	0	0	0	0	0	0	0	0	1	0	0	0	1	0	0	0	0	0	0	0	0	0	0	0	1	0	0	0	0	0	0	0	0	0	0
Salmonella Dublin	SAL_KC8446AA_AS	0	0	0	0	0	0	0	0	1	0	0	0	0	0	0	0	0	0	0	1	0	1	0	0	0	1	0	0	0	0	1	0	0	1	1	0	0	1	0	0	0	0	0	0	0	0	0	0
Salmonella Dublin	SAL_KC8450AA_AS	0	0	0	0	0	0	0	0	1	0	0	0	0	0	0	0	0	0	0	0	0	1	0	0	0	1	0	0	0	0	1	0	0	1	1	0	0	1	0	0	0	0	0	0	0	0	0	0
Salmonella Dublin	SAL_KC9891AA_AS	0	0	0	0	0	0	0	0	1	0	0	0	0	0	0	0	0	0	0	0	0	1	0	0	0	1	0	0	0	0	1	0	0	1	1	0	0	1	0	0	0	0	0	0	0	0	0	0
Salmonella Dublin	SAL_KC9894AA_AS	0	0	0	0	0	0	0	0	1	0	0	0	0	0	0	0	0	0	0	1	0	1	0	0	0	1	0	0	0	0	1	0	0	1	1	0	0	1	0	0	0	0	0	0	0	0	0	0
Salmonella Dublin	SAL_KC9896AA_AS	0	0	0	0	0	0	0	0	1	0	0	0	0	0	0	0	0	0	0	0	0	1	0	0	0	1	0	0	0	0	1	0	0	1	1	0	0	1	0	0	0	0	0	0	0	0	0	0
Salmonella Dublin	SAL_KC9899AA_AS	0	0	0	0	0	0	0	0	1	0	0	0	0	0	0	0	0	0	0	0	0	1	0	0	0	1	0	0	0	0	1	0	0	1	1	0	0	1	0	0	0	0	0	0	0	0	0	0
Salmonella Dublin	SAL_KC9900AA_AS	0	0	0	0	0	0	0	0	1	0	0	0	0	0	0	0	0	0	0	0	0	1	0	0	0	1	0	0	0	0	1	0	0	1	1	0	0	1	0	0	0	0	0	0	0	0	0	0
Salmonella Dublin	SAL_KC9901AA_AS	0	0	0	0	0	0	0	0	1	0	0	0	0	0	0	0	0	0	0	0	0	1	0	0	0	1	0	0	0	0	1	0	0	1	1	0	0	1	0	0	0	0	0	0	0	0	0	0
Salmonella Dublin	SAL_KD4922AA_AS	0	0	0	0	0	0	0	0	1	0	0	0	0	0	0	0	0	0	0	1	0	1	0	0	0	1	0	0	0	0	1	0	0	1	1	0	0	1	0	0	0	0	0	0	0	0	0	0
Salmonella Dublin	SAL_KD7110AA_AS	0	0	0	0	0	0	0	0	1	0	0	0	0	0	0	0	0	0	0	0	0	0	0	0	0	0	0	0	0	0	0	0	0	0	0	0	0	1	0	0	0	0	0	0	0	0	0	0
Salmonella Dublin	SAL_KD7111AA_AS	0	0	0	0	0	0	0	0	1	0	0	0	0	0	0	0	0	0	0	1	0	1	0	0	0	1	0	0	0	0	1	0	0	1	1	0	0	1	0	0	0	0	0	0	0	0	0	0
Salmonella Dublin	SAL_LA0366AA_AS	0	0	0	0	0	0	0	0	1	0	0	0	0	0	0	0	0	0	0	1	0	1	0	0	0	1	0	0	0	0	1	0	0	1	1	0	0	1	0	0	0	0	0	0	0	0	0	0
Salmonella Dublin	SAL_LA0394AA_AS	0	0	0	0	0	0	0	0	1	0	0	0	0	0	0	0	0	0	0	1	0	1	0	0	0	1	0	0	0	0	1	0	0	1	1	0	0	1	0	0	0	0	0	0	0	0	0	0
Salmonella Dublin	SAL_LA0395AA_AS	0	0	0	0	0	0	0	0	1	0	0	0	0	0	0	0	0	0	0	0	0	1	0	0	0	1	0	0	0	0	1	0	0	1	1	0	0	1	0	0	0	0	0	0	0	0	0	0
Salmonella Dublin	SAL_LA5160AA_AS	0	0	0	0	0	0	0	0	1	0	0	0	0	0	0	0	0	0	0	0	0	1	0	0	0	1	0	0	0	0	1	0	0	1	1	0	0	1	0	0	0	0	0	0	0	0	0	0
Salmonella Dublin	SAL_LA5169AA_AS	0	0	0	0	0	0	0	0	1	1	0	0	0	0	0	0	0	0	0	0	0	0	0	0	0	0	0	0	0	0	0	0	0	0	0	0	0	1	0	0	0	0	0	0	1	0	0	0
Salmonella Dublin	SAL_LA5170AA_AS	0	0	0	0	0	0	0	0	1	0	0	0	0	0	0	0	0	0	0	1	0	1	0	0	0	1	0	0	0	0	1	0	0	1	1	0	0	1	0	0	0	0	0	0	0	0	0	0
Salmonella Dublin	SAL_LA6243AA_AS	0	0	0	0	0	0	0	0	1	0	0	0	0	0	0	0	0	0	0	0	0	1	0	0	0	1	0	0	0	0	1	0	0	1	1	0	0	1	0	0	0	0	0	0	0	0	0	0
Salmonella Dublin	SAL_LA6349AA_AS	0	0	0	0	0	0	0	0	1	0	0	0	0	0	0	0	0	0	0	0	0	1	0	0	0	1	0	0	0	0	1	0	0	1	1	0	0	1	0	0	0	0	0	0	0	0	0	0
Salmonella Dublin	SAL_LA6699AA_AS	0	0	0	0	0	0	0	0	1	0	0	0	0	0	0	0	0	1	0	1	0	1	0	0	0	1	0	0	0	0	1	0	0	1	1	0	0	1	0	0	0	0	0	0	1	1	0	0
Salmonella Dublin	SAL_LA9967AA_AS	0	0	0	0	0	0	0	0	1	0	0	0	0	0	0	0	0	0	0	0	0	0	0	0	0	0	0	0	0	0	0	0	0	0	0	0	0	1	0	0	0	0	0	0	0	0	0	0
Salmonella Dublin	SAL_LB0177AA_AS	0	0	0	0	0	0	0	0	1	0	0	0	0	0	0	0	0	0	0	0	0	1	0	0	0	1	0	0	0	0	1	0	0	1	1	0	0	1	0	0	0	0	0	0	0	0	0	0
Salmonella Dublin	SAL_LB0179AA_AS	0	0	0	0	0	0	0	0	1	0	0	0	0	0	0	0	0	0	0	0	0	1	0	0	0	0	0	0	0	0	0	0	0	0	0	0	0	1	0	0	0	0	0	0	0	0	0	0
Salmonella Dublin	SAL_LB0185AA_AS	0	0	0	0	0	0	0	0	1	0	0	0	0	0	0	0	0	0	0	0	0	1	0	0	0	0	0	0	0	0	0	0	0	0	0	0	0	1	0	0	0	0	0	0	0	0	0	0
Salmonella Dublin	SAL_LB0189AA_AS	0	0	0	0	0	0	0	0	1	0	0	0	0	0	0	0	0	0	0	0	0	1	0	0	0	0	0	0	0	0	0	0	0	0	0	0	0	1	0	0	0	0	0	0	0	0	0	0
Salmonella Dublin	SAL_LB0553AA_AS	0	0	0	0	0	0	0	0	1	0	0	0	0	0	0	0	0	0	0	1	0	1	0	0	0	1	0	0	0	0	1	0	0	1	1	0	0	1	0	0	0	0	0	0	0	0	0	0
Salmonella Dublin	SAL_LB0573AA_AS	0	0	0	0	0	0	0	0	1	0	0	0	0	0	0	0	0	0	0	0	0	1	0	0	0	1	0	0	0	0	1	0	0	1	1	0	0	1	0	0	0	0	0	0	0	0	0	0
Salmonella Dublin	SAL_LB1258AA_AS	0	0	0	0	0	0	0	0	1	0	0	0	0	0	0	0	0	0	0	0	0	1	0	0	0	1	0	0	0	0	1	0	0	1	1	0	0	1	0	0	0	0	0	0	0	0	0	0
Salmonella Dublin	SAL_LB1987AA_AS	0	0	0	0	0	0	0	0	1	0	0	0	0	0	0	0	0	1	0	0	0	0	0	0	0	0	0	0	0	0	1	0	0	1	1	0	0	1	0	0	0	0	0	0	0	0	0	0
Salmonella Dublin	SAL_LB2022AA_AS	0	0	0	0	0	0	0	0	1	0	0	0	0	0	0	0	0	0	0	0	0	1	0	0	0	1	0	0	0	0	1	0	0	1	1	0	0	1	0	0	0	0	0	0	0	0	0	0
Salmonella Dublin	SAL_LB4606AA_AS	0	0	0	0	0	0	0	0	1	0	0	0	0	0	0	0	0	0	0	0	0	1	0	0	0	1	0	0	0	0	1	0	0	1	1	0	0	1	0	0	0	0	0	0	0	0	0	0
Salmonella Dublin	SAL_LB5914AA_AS	0	0	0	0	0	0	0	0	1	0	0	0	0	0	0	0	0	1	0	1	0	0	0	0	0	0	0	0	0	0	1	0	0	1	1	0	0	1	0	0	0	0	0	0	1	1	0	0
Salmonella Dublin	SAL_LB8560AA_AS	0	0	0	0	0	0	0	0	1	0	0	0	0	0	0	0	0	0	0	1	0	1	0	0	0	1	0	0	0	0	1	0	0	1	1	0	0	1	0	0	0	0	0	0	0	0	0	0
Salmonella Dublin	SAL_LB8570AA_AS	0	0	0	0	0	0	0	0	1	0	0	0	0	0	0	0	0	0	0	0	0	1	0	0	0	1	0	0	0	0	1	0	0	1	1	0	0	1	0	0	0	0	0	0	0	0	0	0
Salmonella Dublin	SAL_LB8582AA_AS	0	0	0	0	0	0	0	0	1	0	0	0	0	0	0	0	0	0	0	1	0	1	0	0	0	1	0	0	0	0	1	0	0	1	1	0	0	1	0	0	0	0	0	0	0	0	0	0
Salmonella Dublin	SAL_LB8584AA_AS	0	0	0	0	0	0	0	0	1	0	0	0	0	0	0	0	0	1	0	0	0	1	0	0	0	1	0	0	0	0	1	0	0	1	1	0	0	1	0	0	0	0	0	0	1	1	0	0
Salmonella Dublin	SAL_LB8660AA_AS	0	0	0	0	0	0	0	0	1	0	0	0	0	0	0	0	0	0	0	1	0	1	0	0	0	1	0	0	0	0	1	0	0	1	1	0	0	1	0	0	0	0	0	0	0	0	0	0
Salmonella Dublin	SAL_LB8665AA_AS	0	0	0	0	0	0	0	0	1	0	0	0	0	0	0	0	0	0	0	0	0	1	0	0	0	1	0	0	0	0	1	0	0	1	1	0	0	1	0	0	0	0	0	0	0	0	0	0
Salmonella Dublin	SAL_LB9884AA_AS	0	0	0	0	0	0	0	0	1	0	0	0	0	0	0	0	0	0	0	0	0	1	0	0	0	1	0	0	0	0	0	0	0	0	0	0	0	1	0	0	0	0	0	0	0	0	0	0
Salmonella Dublin	SAL_LC3080AA_AS	0	0	0	0	0	0	0	0	1	0	0	0	0	0	0	0	0	0	0	0	0	0	0	0	0	0	0	0	0	0	0	0	0	0	0	0	0	1	0	0	0	0	0	0	0	0	0	0
Salmonella Dublin	SAL_LC3081AA_AS	0	0	0	0	0	0	0	0	1	0	0	0	0	0	0	0	0	0	0	0	0	0	0	0	0	0	0	0	0	0	0	0	0	0	0	0	0	1	0	0	0	0	0	0	0	0	0	0
Salmonella Dublin	SAL_LC4424AA_AS	0	0	0	0	0	0	0	0	1	0	0	0	0	0	0	0	0	0	0	0	0	1	0	0	0	1	0	0	0	0	1	0	0	1	1	0	0	1	0	0	0	0	0	0	0	0	0	0
Salmonella Dublin	SAL_LC8917AA_AS	0	0	0	0	0	0	0	0	1	0	0	0	0	0	0	0	0	0	0	1	0	1	0	0	0	1	0	0	0	0	1	0	0	1	1	0	0	1	0	0	0	0	0	0	0	0	0	0
Salmonella Dublin	SAL_LC9014AA_AS	0	0	0	0	0	0	0	0	1	0	0	0	0	0	0	0	0	0	0	0	0	1	0	0	0	1	0	0	0	0	1	0	0	1	1	0	0	1	0	0	0	0	0	0	0	0	0	0
Salmonella Dublin	SAL_LC9022AA_AS	0	0	0	0	0	0	0	0	1	0	0	0	0	0	0	0	0	0	0	1	0	1	0	0	0	1	0	0	0	0	1	0	0	1	1	0	0	1	0	0	0	0	0	0	0	0	0	0
Salmonella Dublin	SAL_LC9024AA_AS	0	0	0	0	0	0	0	0	1	0	0	0	0	0	0	0	0	0	0	1	0	1	0	0	0	1	0	0	0	0	1	0	0	1	1	0	0	1	0	0	0	0	0	0	0	0	0	0
Salmonella Dublin	SAL_LC9026AA_AS	0	0	0	0	0	0	0	0	1	0	0	0	0	0	0	0	0	0	0	1	0	1	0	0	0	1	0	0	0	0	1	0	0	1	1	0	0	1	0	0	0	0	0	0	0	0	0	0
Salmonella Dublin	SAL_LC9027AA_AS	0	0	0	0	0	0	0	0	1	0	0	0	0	0	0	0	0	0	0	1	0	1	0	0	0	1	0	0	0	0	1	0	0	1	1	0	0	1	0	0	0	0	0	0	0	0	0	0
Salmonella Dublin	SAL_LC9097AA_AS	0	0	0	0	0	0	0	0	1	0	0	0	0	0	0	0	0	0	0	0	0	1	0	0	0	1	0	0	0	0	1	0	0	1	1	0	0	1	0	0	0	0	0	0	0	0	0	0
Salmonella Dublin	SAL_LC9098AA_AS	0	0	0	0	0	0	0	0	1	0	0	0	0	0	0	0	0	0	0	1	0	1	0	0	0	1	0	0	0	0	1	0	0	1	1	0	0	1	0	0	0	0	0	0	0	0	0	0
Salmonella Dublin	SAL_LC9166AA_AS	0	0	0	0	0	0	0	0	1	0	0	0	0	0	0	0	0	0	0	1	0	1	0	0	0	1	0	0	0	0	1	0	0	1	1	0	0	1	0	0	0	0	0	0	0	0	0	0
Salmonella Dublin	SAL_LC9167AA_AS	0	0	0	0	0	0	0	0	1	0	0	0	0	0	0	0	0	1	0	0	0	1	0	0	0	1	0	0	0	0	1	0	0	1	1	0	0	1	0	0	0	0	0	0	1	1	0	0
Salmonella Dublin	SAL_LC9171AA_AS	0	0	0	0	0	0	0	0	1	0	0	0	0	0	0	0	0	0	0	0	0	1	0	0	0	1	0	0	0	0	1	0	0	1	1	0	0	1	0	0	0	0	0	0	0	0	0	0
Salmonella Dublin	SAL_LC9325AA_AS	0	0	0	0	0	0	0	0	1	0	0	0	0	0	0	0	0	1	0	0	0	1	0	0	0	1	0	0	0	0	1	0	0	1	1	0	0	1	0	0	0	0	0	0	1	1	0	0
Salmonella Dublin	SAL_LD0294AA_AS	0	0	0	0	0	0	0	0	1	0	0	0	0	0	0	0	0	0	0	0	0	1	0	0	0	1	0	0	0	0	1	0	0	1	1	0	0	1	0	0	0	0	0	0	0	0	0	0
Salmonella Dublin	SAL_MA0144AA_AS	0	0	0	0	0	0	0	0	1	0	0	0	0	0	0	0	0	0	0	0	0	0	0	0	0	0	0	0	0	0	0	0	0	0	0	0	0	1	0	0	0	0	0	0	0	0	0	0
Salmonella Dublin	SAL_MA1463AA_AS	0	0	0	0	0	0	0	0	1	1	0	0	0	0	0	0	0	0	0	1	0	1	0	0	0	1	0	0	0	0	0	0	0	0	0	0	0	1	0	0	0	0	0	0	1	0	0	0
Salmonella Dublin	SAL_MA1522AA_AS	0	0	0	0	0	0	0	0	1	0	0	0	0	0	0	0	0	0	0	0	0	0	0	0	0	0	0	0	0	0	0	0	0	0	0	0	0	1	0	0	0	0	0	0	0	0	0	0
Salmonella Dublin	SAL_MA1696AA_AS	0	0	0	0	0	0	0	0	1	0	0	0	0	0	0	0	0	0	0	0	0	1	0	0	0	1	0	0	0	0	1	0	0	1	1	0	0	1	0	0	0	0	0	0	0	0	0	0
Salmonella Dublin	SAL_MA1706AA_AS	0	0	0	0	0	0	0	0	1	0	0	0	0	0	0	0	0	0	0	1	0	1	0	0	0	1	0	0	0	0	1	0	0	1	1	0	0	1	0	0	0	0	0	0	0	0	0	0
Salmonella Dublin	SAL_MA8106AA_AS	0	0	0	0	0	0	0	0	1	0	0	0	0	0	0	0	0	0	0	1	0	1	0	0	0	1	0	0	0	0	1	0	0	1	1	0	0	1	0	0	0	0	0	0	0	0	0	0
Salmonella Dublin	SAL_MA8482AA_AS	0	0	0	0	0	0	0	0	1	0	0	0	0	0	0	0	0	1	0	0	0	1	0	0	0	1	0	0	0	0	1	0	0	1	1	0	0	1	0	0	0	0	0	0	0	0	0	0
Salmonella Dublin	SAL_MA8587AA_AS	0	0	0	0	0	0	0	0	1	0	0	0	0	0	0	0	0	0	0	0	0	1	0	0	0	1	0	0	0	0	1	0	0	1	1	0	0	1	0	0	0	0	0	0	0	0	0	0
Salmonella Dublin	SAL_MA8590AA_AS	0	0	0	0	0	0	0	0	1	0	0	0	0	0	0	0	0	0	0	0	0	1	0	0	0	1	0	0	0	0	1	0	0	1	1	0	0	1	0	0	0	0	0	0	0	0	0	0
Salmonella Dublin	SAL_MB1289AA_AS	0	0	0	0	0	0	0	0	1	0	0	0	0	0	0	0	0	0	0	0	0	1	0	0	0	1	0	0	0	0	1	0	0	1	1	0	0	1	0	0	0	0	0	0	0	0	0	0
Salmonella Dublin	SAL_MB2667AA_AS	0	0	0	0	0	0	0	0	1	0	0	0	0	0	0	0	0	0	0	0	0	1	0	0	0	1	0	0	0	0	1	0	0	1	1	0	0	1	0	0	0	0	0	0	0	0	0	0
Salmonella Dublin	SAL_MB2933AA_AS	0	0	0	0	0	0	0	0	1	0	0	0	0	0	0	0	0	0	0	0	0	0	0	0	0	0	0	0	0	0	1	0	0	1	1	0	0	1	0	0	0	0	0	0	0	0	0	0
Salmonella Dublin	SAL_MB5863AA_AS	0	0	0	0	0	0	0	0	1	0	0	0	0	0	0	0	0	0	0	0	0	1	0	0	0	1	0	0	0	0	1	0	0	1	1	0	0	1	0	0	0	0	0	0	0	0	0	0
Salmonella Dublin	SAL_MB6972AA_AS	0	0	0	0	0	0	0	0	1	0	0	0	0	0	0	0	0	1	0	1	0	1	0	0	0	1	0	0	0	0	1	0	0	1	1	0	0	1	0	0	0	0	0	0	1	1	0	0
Salmonella Dublin	SAL_MB6975AA_AS	0	0	0	0	0	0	0	0	1	0	0	0	0	0	0	0	0	1	0	1	0	1	0	0	0	1	0	0	0	0	1	0	0	1	1	0	0	1	0	0	0	0	0	0	1	1	0	0
Salmonella Dublin	SAL_MB6979AA_AS	0	0	0	0	0	0	0	0	1	0	0	0	0	0	0	0	0	1	0	1	0	1	0	0	0	1	0	0	0	0	1	0	0	1	1	0	0	1	0	0	0	0	0	0	1	1	0	0
Salmonella Dublin	SAL_MB6983AA_AS	0	0	0	0	0	0	0	0	1	0	0	0	0	0	0	0	0	1	0	1	0	1	0	0	0	1	0	0	0	0	1	0	0	1	1	0	0	1	0	0	0	0	0	0	1	1	0	0
Salmonella Dublin	SAL_MB6988AA_AS	0	0	0	0	0	0	0	0	1	0	0	0	0	0	0	0	0	1	0	1	0	1	0	0	0	1	0	0	0	0	1	0	0	1	1	0	0	1	0	0	0	0	0	0	1	1	0	0
Salmonella Dublin	SAL_MB6990AA_AS	0	0	0	0	0	0	0	0	1	0	0	0	0	0	0	0	0	1	0	1	0	1	0	0	0	1	0	0	0	0	1	0	0	1	1	0	0	1	0	0	0	0	0	0	1	1	0	0
Salmonella Dublin	SAL_MB8763AA_AS	0	0	0	0	0	0	0	0	1	0	0	0	0	0	0	0	0	0	0	0	0	1	0	0	0	1	0	0	0	0	1	0	0	1	1	0	0	1	0	0	0	0	0	0	0	0	0	0
Salmonella Dublin	SAL_MB8775AA_AS	0	0	0	0	0	0	0	0	1	0	0	0	0	0	0	0	0	0	0	0	0	1	0	0	0	1	0	0	0	0	0	1	0	0	0	0	0	1	0	0	0	0	0	0	0	0	0	0
Salmonella Dublin	SAL_MC0892AA_AS	0	0	0	0	0	0	0	0	1	0	0	0	0	0	0	0	0	0	0	0	0	1	0	0	0	1	0	0	0	0	1	0	0	1	1	0	0	1	0	0	0	0	0	0	0	0	0	0
Salmonella Dublin	SAL_MC4669AA_AS	0	0	0	0	0	0	0	0	1	0	0	0	0	0	0	0	0	0	0	1	0	1	0	0	0	1	0	0	0	0	1	0	0	1	1	0	0	1	0	0	0	0	0	0	0	0	0	0
Salmonella Dublin	SAL_MC5571AA_AS	0	0	0	0	0	0	0	0	1	0	0	0	0	0	0	0	0	0	0	0	0	1	0	0	0	1	0	0	0	0	1	0	0	1	1	0	0	1	0	0	0	0	0	0	0	0	0	0
Salmonella Dublin	SAL_MC5781AA_AS	0	0	0	0	0	0	0	0	1	0	0	0	0	0	0	0	0	0	0	0	0	1	0	0	0	1	0	0	0	0	1	0	0	1	1	0	0	1	0	0	0	0	0	0	0	0	0	0
Salmonella Dublin	SAL_MC6310AA_AS	0	0	0	0	0	0	0	0	1	0	0	0	0	0	0	0	0	0	0	0	0	1	0	0	0	1	0	0	0	0	1	0	0	1	1	0	0	1	0	0	0	0	0	0	0	0	0	0
Salmonella Dublin	SAL_MC7233AA_AS	0	0	0	0	0	0	0	0	1	0	0	0	0	0	0	0	0	0	0	0	0	1	0	0	0	1	0	0	0	0	1	0	0	1	1	0	0	1	0	0	0	0	0	0	0	0	0	0
Salmonella Dublin	SAL_MC9433AA_AS	0	0	0	0	0	0	0	0	1	0	0	0	0	0	0	0	0	0	0	0	0	1	0	0	0	1	0	0	0	0	1	0	0	1	1	0	0	1	0	0	0	0	0	0	0	0	0	0
Salmonella Dublin	SAL_MC9435AA_AS	0	0	0	0	0	0	0	0	1	0	0	0	0	0	0	0	0	0	0	1	0	1	0	0	0	1	0	0	0	0	1	0	0	1	1	0	0	1	0	0	0	0	0	0	0	0	0	0
Salmonella Dublin	SAL_MD5580AA_AS	0	0	0	0	0	0	0	0	1	0	0	0	0	0	0	0	0	1	0	1	0	1	0	0	0	1	0	0	0	0	1	0	0	1	1	0	0	1	0	0	0	0	0	0	0	0	0	0
Salmonella Dublin	SAL_MD5589AA_AS	0	0	0	0	0	0	0	0	1	0	0	0	0	0	0	0	0	0	0	0	0	1	0	0	0	1	0	0	0	0	1	0	0	1	1	0	0	1	0	0	0	0	0	0	0	0	0	0
Salmonella Dublin	SAL_NA0323AA_AS	0	0	0	0	0	0	0	0	1	0	0	0	0	0	0	0	0	0	0	0	0	1	0	0	0	1	0	0	0	0	1	0	0	1	1	0	0	1	0	0	0	0	0	0	0	0	0	0
Salmonella Dublin	SAL_NA3215AA_AS	0	0	0	0	0	0	0	0	1	0	0	0	0	0	0	0	0	0	0	0	0	0	0	0	0	0	0	0	0	0	0	0	0	0	0	0	0	1	0	0	0	0	0	0	0	0	0	0
Salmonella Dublin	SAL_NA6025AA_AS	0	0	0	0	0	0	0	0	1	0	0	0	0	0	0	0	0	0	0	0	0	0	0	0	0	0	0	0	0	0	0	0	0	0	0	0	0	1	0	0	0	0	0	0	0	0	0	0
Salmonella Dublin	SAL_NA6026AA_AS	0	0	0	0	0	0	0	0	1	0	0	0	0	0	0	0	0	0	0	0	0	1	0	0	0	1	0	0	0	0	0	0	0	0	0	0	0	1	0	0	0	0	0	0	0	0	0	0
Salmonella Dublin	SAL_NA6028AA_AS	0	0	0	0	0	0	0	0	1	0	0	0	0	0	0	0	0	0	0	0	0	1	0	0	0	1	0	0	0	0	0	0	0	0	0	0	0	1	0	0	0	0	0	0	0	0	0	0
Salmonella Dublin	SAL_NA6030AA_AS	0	0	0	0	0	0	0	0	1	0	0	0	0	0	0	0	0	0	0	0	0	1	0	0	0	1	0	0	0	0	0	0	0	0	0	0	0	1	0	0	0	0	0	0	0	0	0	0
Salmonella Dublin	SAL_NA6128AA_AS	0	0	0	0	0	0	0	0	1	0	0	0	0	0	0	0	0	0	0	0	0	1	0	0	0	1	0	0	0	0	1	0	0	0	1	0	0	1	0	0	0	0	0	0	0	0	0	0
Salmonella Dublin	SAL_NA6134AA_AS	0	0	0	0	0	0	0	0	1	0	0	0	0	0	0	0	0	0	0	0	0	1	0	0	0	1	0	0	0	0	1	0	0	1	1	0	0	1	0	0	0	0	0	0	0	0	0	0
Salmonella Dublin	SAL_NA6141AA_AS	0	0	0	0	0	0	0	0	1	0	0	0	0	0	0	0	0	0	0	1	0	1	0	0	0	1	0	0	0	0	1	0	0	1	1	0	0	1	0	0	0	0	0	0	0	0	0	0
Salmonella Dublin	SAL_NA6143AA_AS	0	0	0	0	0	0	0	0	1	0	0	0	0	0	0	0	0	0	0	1	0	1	0	0	0	1	0	0	0	0	1	0	0	1	1	0	0	1	0	0	0	0	0	0	0	0	0	0
Salmonella Dublin	SAL_NA6196AA_AS	0	0	0	0	0	0	0	0	1	0	0	0	0	0	0	0	0	0	0	0	0	1	0	0	0	1	0	0	0	0	0	0	0	0	0	0	0	1	0	0	0	0	0	0	0	0	0	0
Salmonella Dublin	SAL_NB4131AA_AS	0	0	0	0	0	0	0	0	1	0	0	0	0	0	0	0	0	0	0	0	0	1	0	0	0	1	0	0	0	0	1	0	0	1	1	0	0	1	0	0	0	0	0	0	0	0	0	0
Salmonella Dublin	SAL_NB6940AA_AS	0	0	0	0	0	0	0	0	1	0	0	0	0	0	0	0	0	0	0	1	0	1	0	0	0	1	0	0	0	0	1	0	0	1	1	0	0	1	0	0	0	0	0	0	0	0	0	0
Salmonella Dublin	SAL_NB6946AA_AS	0	0	0	0	0	0	0	0	1	0	0	0	0	0	0	0	0	0	0	0	0	1	0	0	0	1	0	0	0	0	1	0	0	1	1	0	0	1	0	0	0	0	0	0	0	0	0	0
Salmonella Dublin	SAL_NB7074AA_AS	0	0	0	0	0	0	0	0	1	0	0	0	0	0	0	0	0	0	0	0	0	1	0	0	0	1	0	0	0	0	0	0	0	0	0	0	0	1	0	0	0	0	0	0	0	0	0	0
Salmonella Dublin	SAL_NB7079AA_AS	0	0	0	0	0	0	0	0	1	0	0	0	0	0	0	0	0	0	0	0	0	1	0	0	0	1	0	0	0	0	1	0	0	1	1	0	0	1	0	0	0	0	0	0	0	0	0	0
Salmonella Dublin	SAL_NB7350AA_AS	0	0	0	0	0	0	0	0	1	0	0	0	0	0	0	0	0	0	0	0	0	1	0	0	0	1	0	0	0	0	1	0	0	1	1	0	0	1	0	0	0	0	0	0	0	0	0	0
Salmonella Dublin	SAL_NB7352AA_AS	0	0	0	0	0	0	0	0	1	0	0	0	0	0	0	0	0	0	0	1	0	1	0	0	0	1	0	0	0	0	1	0	0	1	1	0	0	1	0	0	0	0	0	0	0	0	0	0
Salmonella Dublin	SAL_NB7355AA_AS	0	0	0	0	0	0	0	0	1	0	0	0	0	0	0	0	0	0	0	1	0	1	0	0	0	1	0	0	0	0	1	0	0	1	1	0	0	1	0	0	0	0	0	0	0	0	0	0
Salmonella Dublin	SAL_NB9185AA_AS	0	0	0	0	0	0	0	0	1	0	0	0	0	0	0	0	0	0	0	0	0	1	0	0	0	1	0	0	0	0	1	0	0	1	1	0	0	1	0	0	0	0	0	0	0	0	0	0
Salmonella Dublin	SAL_NB9208AA_AS	0	0	0	0	0	0	0	0	1	0	0	0	0	0	0	0	0	0	0	0	0	1	0	0	0	1	0	0	0	0	1	0	0	1	1	0	0	1	0	0	0	0	0	0	0	0	0	0
Salmonella Dublin	SAL_NC2305AA_AS	0	0	0	0	0	0	0	0	1	0	0	0	0	0	0	0	0	0	0	0	0	1	0	0	0	1	0	0	0	0	0	0	0	0	0	0	0	1	0	0	0	0	0	0	0	0	0	0
Salmonella Dublin	SAL_NC2332AA_AS	0	0	0	0	0	0	0	0	1	0	0	0	0	0	0	0	0	0	0	0	0	1	0	0	0	1	0	0	0	0	1	0	0	1	1	0	0	1	0	0	0	0	0	0	0	0	0	0
Salmonella Dublin	SAL_NC2388AA_AS	0	0	0	0	0	0	0	0	1	0	0	0	0	0	0	0	0	0	0	0	0	1	0	0	0	1	0	0	0	0	1	0	0	1	1	0	0	1	0	0	0	0	0	0	0	0	0	0
Salmonella Dublin	SAL_NC2391AA_AS	0	0	0	0	0	0	0	0	1	0	0	0	0	0	0	0	0	0	0	0	0	1	0	0	0	1	0	0	0	0	1	0	0	1	1	0	0	1	0	0	0	0	0	0	0	0	0	0
Salmonella Dublin	SAL_NC2394AA_AS	0	0	0	0	0	0	0	0	1	0	0	0	0	0	0	0	0	0	0	0	0	1	0	0	0	1	0	0	0	0	1	0	0	1	1	0	0	1	0	0	0	0	0	0	0	0	0	0
Salmonella Dublin	SAL_NC2420AA_AS	0	0	0	0	0	0	0	0	1	0	0	0	0	0	0	0	0	0	0	0	0	1	0	0	0	1	0	0	0	0	1	0	0	1	1	0	0	1	0	0	0	0	0	0	0	0	0	0
Salmonella Dublin	SAL_NC7931AA_AS	0	0	0	0	0	0	0	0	1	0	0	0	0	0	0	0	0	0	0	0	0	1	0	0	0	1	0	0	0	0	0	0	0	0	0	0	0	1	0	0	0	0	0	0	0	0	0	0
Salmonella Dublin	SAL_NC7932AA_AS	0	0	0	0	0	0	0	0	1	0	0	0	0	0	0	0	0	0	0	0	0	1	0	0	0	1	0	0	0	0	1	0	0	1	1	0	0	1	0	0	0	0	0	0	0	0	0	0
Salmonella Dublin	SAL_NC7933AA_AS	0	0	0	0	0	0	0	0	1	0	0	0	0	0	0	0	0	0	0	0	0	1	0	0	0	1	0	0	0	0	0	0	0	0	0	0	0	1	0	0	0	0	0	0	0	0	0	0
Salmonella Dublin	SAL_NC7934AA_AS	0	0	0	0	0	0	0	0	1	0	0	0	0	0	0	0	0	0	0	0	0	1	0	0	0	1	0	0	0	0	1	0	0	1	1	0	0	1	0	0	0	0	0	0	0	0	0	0
Salmonella Dublin	SAL_NC7935AA_AS	0	0	0	0	0	0	0	0	1	0	0	0	0	0	0	0	0	0	0	0	0	1	0	0	0	1	0	0	0	0	0	0	0	0	0	0	0	1	0	0	0	0	0	0	0	0	0	0
Salmonella Dublin	SAL_NC8373AA_AS	0	0	0	0	0	0	0	0	1	0	0	0	0	0	0	0	0	0	0	0	0	1	0	0	0	1	0	0	0	0	0	0	0	0	0	0	0	1	0	0	0	0	0	0	0	0	0	0
Salmonella Dublin	SAL_NC8374AA_AS	0	0	0	0	0	0	0	0	1	0	0	0	0	0	0	0	0	0	0	1	0	1	0	0	0	1	0	0	0	0	1	0	0	1	1	0	0	1	0	0	0	0	0	0	0	0	0	0
Salmonella Dublin	SAL_NC9152AA_AS	0	0	0	0	0	0	0	0	1	0	0	0	0	0	0	0	0	0	0	1	0	1	0	0	0	1	0	0	0	0	1	0	0	1	1	0	0	1	0	0	0	0	0	0	0	0	0	0
Salmonella Dublin	SAL_NC9153AA_AS	0	0	0	0	0	0	0	0	1	0	0	0	0	0	0	0	0	0	0	1	0	1	0	0	0	1	0	0	0	0	1	0	0	1	1	0	0	1	0	0	0	0	0	0	0	0	0	0
Salmonella Dublin	SAL_NC9175AA_AS	0	0	0	0	0	0	0	0	1	0	0	0	0	0	0	0	0	0	0	1	0	1	0	0	0	1	0	0	0	0	1	0	0	1	1	0	0	1	0	0	0	0	0	0	0	0	0	0
Salmonella Dublin	SAL_NC9180AA_AS	0	0	0	0	0	0	0	0	1	0	0	0	0	0	0	0	0	0	0	1	0	1	0	0	0	1	0	0	0	0	1	0	0	1	1	0	0	1	0	0	0	0	0	0	0	0	0	0
Salmonella Dublin	SAL_NC9181AA_AS	0	0	0	0	0	0	0	0	1	0	0	0	0	0	0	0	0	0	0	1	0	1	0	0	0	1	0	0	0	0	1	0	0	1	1	0	0	1	0	0	0	0	0	0	0	0	0	0
Salmonella Dublin	SAL_NC9182AA_AS	0	0	0	0	0	0	0	0	1	0	0	0	0	0	0	0	0	0	0	0	0	0	0	0	0	0	0	0	0	0	0	0	0	0	0	0	0	1	0	0	0	0	0	0	0	0	0	0
Salmonella Dublin	SAL_NC9183AA_AS	0	0	0	0	0	0	0	0	1	0	0	0	0	0	0	0	0	0	0	0	0	0	0	0	0	0	0	0	0	0	0	0	0	0	0	0	0	1	0	0	0	0	0	0	0	0	0	0
Salmonella Dublin	SAL_NC9199AA_AS	0	0	0	0	0	0	0	0	1	0	0	0	0	0	0	0	0	0	0	1	0	1	0	0	0	1	0	0	0	0	1	0	0	1	1	0	0	1	0	0	0	0	0	0	0	0	0	0
Salmonella Dublin	SAL_ND7359AA_AS	0	0	0	0	0	0	0	0	1	0	0	0	0	0	0	0	0	0	0	0	0	1	0	0	0	1	0	0	0	0	0	0	0	0	0	0	0	1	0	0	0	0	0	0	0	0	0	0
Salmonella Dublin	SAL_ND7362AA_AS	0	0	0	0	0	0	0	0	1	0	0	0	0	0	0	0	0	0	0	0	0	1	0	0	0	1	0	0	0	0	1	0	0	1	1	0	0	1	0	0	0	0	0	0	0	0	0	0
Salmonella Dublin	SAL_ND7363AA_AS	0	0	0	0	0	0	0	0	1	0	0	0	0	0	0	0	0	0	0	0	0	1	0	0	0	1	0	0	0	0	1	0	0	1	1	0	0	1	0	0	0	0	0	0	0	0	0	0
Salmonella Dublin	SAL_ND7365AA_AS	0	0	0	0	0	0	0	0	1	0	0	0	0	0	0	0	0	0	0	0	0	1	0	0	0	1	0	0	0	0	1	0	0	1	1	0	0	1	0	0	0	0	0	0	0	0	0	0
Salmonella Dublin	SAL_ND8856AA_AS	0	0	0	0	0	0	0	0	1	0	0	0	0	0	0	0	0	0	0	1	0	1	0	0	0	1	0	0	0	0	1	0	0	1	1	0	0	1	0	0	0	0	0	0	0	0	0	0
Salmonella Dublin	SAL_ND8857AA_AS	0	0	0	0	0	0	0	0	1	0	0	0	0	0	0	0	0	0	0	1	0	1	0	0	0	1	0	0	0	0	1	0	0	1	1	0	0	1	0	0	0	0	0	0	0	0	0	0
Salmonella Dublin	SAL_ND9061AA_AS	0	0	0	0	0	0	0	0	1	0	0	0	0	0	0	0	0	0	0	0	0	1	0	0	0	1	0	0	0	0	1	0	0	1	1	0	0	1	0	0	0	0	0	0	0	0	0	0
Salmonella Dublin	SAL_OA0752AA_AS	0	0	0	0	0	0	0	0	1	0	0	0	0	0	0	0	0	0	0	1	0	1	0	0	0	1	0	0	0	0	1	0	0	1	1	0	0	1	0	0	0	0	0	0	0	0	0	0
Salmonella Dublin	SAL_OB0477AA_AS	0	0	0	0	0	0	0	0	1	0	0	0	0	0	0	0	0	0	0	1	0	1	0	0	0	1	0	0	0	0	0	0	0	0	0	0	0	1	0	0	0	0	0	0	0	0	0	0
Salmonella Dublin	SAL_OB3381AA_AS	0	0	0	0	0	0	0	0	1	0	0	0	0	0	0	0	0	0	0	0	0	1	0	0	0	1	0	0	0	0	1	0	0	1	1	0	0	1	0	0	0	0	0	0	0	0	0	0
Salmonella Dublin	SAL_OB3400AA_AS	0	0	0	0	0	0	0	0	1	0	0	0	0	0	0	0	0	0	0	0	0	1	0	0	0	1	0	0	0	0	1	0	0	1	1	0	0	1	0	0	0	0	0	0	0	0	0	0
Salmonella Dublin	SAL_OB3401AA_AS	0	0	0	0	0	0	0	0	1	0	0	0	0	0	0	0	0	0	0	1	0	1	0	0	0	1	0	0	0	0	1	0	0	1	1	0	0	1	0	0	0	0	0	0	0	0	0	0
Salmonella Dublin	SAL_OB3402AA_AS	0	0	0	0	0	0	0	0	1	0	0	0	0	0	0	0	0	0	0	1	0	1	0	0	0	1	0	0	0	0	0	0	0	0	0	0	0	1	0	0	0	0	0	0	0	0	0	0
Salmonella Dublin	SAL_OB3403AA_AS	0	0	0	0	0	0	0	0	1	0	0	0	0	0	0	0	0	0	0	0	0	1	0	0	0	1	0	0	0	0	0	0	0	0	0	0	0	1	0	0	0	0	0	0	0	0	0	0
Salmonella Dublin	SAL_OB3404AA_AS	0	0	0	0	0	0	0	0	1	0	0	0	0	0	0	0	0	0	0	1	0	1	0	0	0	1	0	0	0	0	1	0	0	1	1	0	0	1	0	0	0	0	0	0	0	0	0	0
Salmonella Dublin	SAL_OB3405AA_AS	0	0	0	0	0	0	0	0	1	0	0	0	0	0	0	0	0	0	0	0	0	1	0	0	0	1	0	0	0	0	0	0	0	0	0	0	0	1	0	0	0	0	0	0	0	0	0	0
Salmonella Dublin	SAL_OB3406AA_AS	0	0	0	0	0	0	0	0	1	0	0	0	0	0	0	0	0	0	0	1	0	1	0	0	0	1	0	0	0	0	1	0	0	1	1	0	0	1	0	0	0	0	0	0	0	0	0	0
Salmonella Dublin	SAL_OB3408AA_AS	0	0	0	0	0	0	0	0	1	0	0	0	0	0	0	0	0	0	0	1	0	1	0	0	0	1	0	0	0	0	1	0	0	1	1	0	0	1	0	0	0	0	0	0	0	0	0	0
Salmonella Dublin	SAL_OB3869AA_AS	0	0	0	0	0	0	0	0	1	0	0	0	0	0	0	0	0	0	0	0	0	1	0	0	0	1	0	0	0	0	1	0	0	1	1	0	0	1	0	0	0	0	0	0	0	0	0	0
Salmonella Dublin	SAL_OB3870AA_AS	0	0	0	0	0	0	0	0	1	0	0	0	0	0	0	0	0	0	0	1	0	1	0	0	0	1	0	0	0	0	0	0	0	0	0	0	0	1	0	0	0	0	0	0	0	0	0	0
Salmonella Dublin	SAL_OB3871AA_AS	0	0	0	0	0	0	0	0	1	0	0	0	0	0	0	0	0	0	0	0	0	1	0	0	0	1	0	0	0	0	0	0	0	0	0	0	0	1	0	0	0	0	0	0	0	0	0	0
Salmonella Dublin	SAL_OB3872AA_AS	0	0	0	0	0	0	0	0	1	0	0	0	0	0	0	0	0	0	0	0	0	1	0	0	0	1	0	0	0	0	0	0	0	0	0	0	0	1	0	0	0	0	0	0	0	0	0	0
Salmonella Dublin	SAL_OB3873AA_AS	0	0	0	0	0	0	0	0	1	0	0	0	0	0	0	0	0	0	0	0	0	1	0	0	0	1	0	0	0	0	1	0	0	1	1	0	0	1	0	0	0	0	0	0	0	0	0	0
Salmonella Dublin	SAL_OB3874AA_AS	0	0	0	0	0	0	0	0	1	0	0	0	0	0	0	0	0	0	0	0	0	1	0	0	0	1	0	0	0	0	1	0	0	1	1	0	0	1	0	0	0	0	0	0	0	0	0	0
Salmonella Dublin	SAL_OB3875AA_AS	0	0	0	0	0	0	0	0	1	0	0	0	0	0	0	0	0	0	0	1	0	1	0	0	0	1	0	0	0	0	0	0	0	0	0	0	0	1	0	0	0	0	0	0	0	0	0	0
Salmonella Dublin	SAL_OB3876AA_AS	0	0	0	0	0	0	0	0	1	0	0	0	0	0	0	0	0	0	0	1	0	1	0	0	0	1	0	0	0	0	0	0	0	0	0	0	0	1	0	0	0	0	0	0	0	0	0	0
Salmonella Dublin	SAL_OB3877AA_AS	0	0	0	0	0	0	0	0	1	0	0	0	0	0	0	0	0	0	0	1	0	1	0	0	0	1	0	0	0	0	0	0	0	0	0	0	0	1	0	0	0	0	0	0	0	0	0	0
Salmonella Dublin	SAL_OB3879AA_AS	0	0	0	0	0	0	0	0	1	0	0	0	0	0	0	0	0	0	0	1	0	1	0	0	0	1	0	0	0	0	1	0	0	1	1	0	0	1	0	0	0	0	0	0	0	0	0	0
Salmonella Dublin	SAL_OB3880AA_AS	0	0	0	0	0	0	0	0	1	0	0	0	0	0	0	0	0	0	0	0	0	1	0	0	0	1	0	0	0	0	1	0	0	1	1	0	0	1	0	0	0	0	0	0	0	0	0	0
Salmonella Dublin	SAL_OB3881AA_AS	0	0	0	0	0	0	0	0	1	0	0	0	0	0	0	0	0	0	0	0	0	1	0	0	0	1	0	0	0	0	0	0	0	0	0	0	0	1	0	0	0	0	0	0	0	0	0	0
Salmonella Dublin	SAL_OB6010AA_AS	0	0	0	0	0	0	0	0	1	0	0	0	0	0	0	0	0	0	0	0	0	0	0	0	0	0	0	0	0	0	0	0	0	0	0	0	0	1	0	0	0	0	0	0	0	0	0	0
Salmonella Dublin	SAL_OC1544AA_AS	0	0	0	0	0	0	0	0	1	0	0	0	0	0	0	0	0	0	0	1	0	1	0	0	0	1	0	0	0	0	1	0	0	1	1	0	0	1	0	0	0	0	0	0	0	0	0	0
Salmonella Dublin	SAL_OC1567AA_AS	0	0	0	0	0	0	0	0	1	0	0	0	0	0	0	0	0	0	0	0	0	1	0	0	0	1	0	0	0	0	0	0	0	0	0	0	0	1	0	0	0	0	0	0	0	0	0	0
Salmonella Dublin	SAL_OC3626AA_AS	0	0	0	0	0	0	0	0	1	0	0	0	0	0	0	0	0	0	0	0	0	1	0	0	0	1	0	0	0	0	1	0	0	1	1	0	0	1	0	0	0	0	0	0	0	0	0	0
Salmonella Dublin	SAL_OC6963AA_AS	0	0	0	0	0	0	0	0	1	0	0	0	0	0	0	0	0	0	0	1	0	1	0	0	0	1	0	0	0	0	1	0	0	1	1	0	0	1	0	0	0	0	0	0	0	0	0	0
Salmonella Dublin	SAL_OC9740AA_AS	0	0	0	0	0	0	0	0	1	0	0	0	0	0	0	0	0	0	0	1	0	1	0	0	0	1	0	0	0	0	1	0	0	1	1	0	0	1	0	0	0	0	0	0	0	0	0	0
Salmonella Dublin	SAL_OC9741AA_AS	0	0	0	0	0	0	0	0	1	0	0	0	0	0	0	0	0	0	0	1	0	1	0	0	0	1	0	0	0	0	1	0	0	1	1	0	0	1	0	0	0	0	0	0	0	0	0	0
Salmonella Dublin	SAL_OC9743AA_AS	0	0	0	0	0	0	0	0	1	0	0	0	0	0	0	0	0	0	0	0	0	1	0	0	0	1	0	0	0	0	1	0	0	1	1	0	0	1	0	0	0	0	0	0	0	0	0	0
Salmonella Dublin	SAL_OC9744AA_AS	0	0	0	0	0	0	0	0	1	0	0	0	0	0	0	0	0	0	0	1	0	1	0	0	0	1	0	0	0	0	1	0	0	1	1	0	0	1	0	0	0	0	0	0	0	0	0	0
Salmonella Dublin	SAL_OD0076AA_AS	0	0	0	0	0	0	0	0	1	0	0	0	0	0	0	0	0	0	0	0	0	1	0	0	0	1	0	0	0	0	1	0	0	1	1	0	0	1	0	0	0	0	0	0	0	0	0	0
Salmonella Dublin	SAL_OD0077AA_AS	0	0	0	0	0	0	0	0	1	0	0	0	0	0	0	0	0	0	0	0	0	1	0	0	0	1	0	0	0	0	1	0	0	1	1	0	0	1	0	0	0	0	0	0	0	0	0	0
Salmonella Dublin	SAL_OD0080AA_AS	0	0	0	0	0	0	0	0	1	0	0	0	0	0	0	0	0	0	0	0	0	1	0	0	0	1	0	0	0	0	1	0	0	1	1	0	0	1	0	0	0	0	0	0	0	0	0	0
Salmonella Dublin	SAL_OD0081AA_AS	0	0	0	0	0	0	0	0	1	0	0	0	0	0	0	0	0	0	0	0	0	1	0	0	0	1	0	0	0	0	1	0	0	1	1	0	0	1	0	0	0	0	0	0	0	0	0	0
Salmonella Dublin	SAL_OD0082AA_AS	0	0	0	0	0	0	0	0	1	0	0	0	0	0	0	0	0	0	0	0	0	1	0	0	0	1	0	0	0	0	1	0	0	1	1	0	0	1	0	0	0	0	0	0	0	0	0	0
Salmonella Dublin	SAL_OD0083AA_AS	0	0	0	0	0	0	0	0	1	0	0	0	0	0	0	0	0	0	0	0	0	1	0	0	0	1	0	0	0	0	1	0	0	1	1	0	0	1	0	0	0	0	0	0	0	0	0	0
Salmonella Dublin	SAL_OD0084AA_AS	0	0	0	0	0	0	0	0	1	0	0	0	0	0	0	0	0	0	0	0	0	1	0	0	0	1	0	0	0	0	1	0	0	1	1	0	0	1	0	0	0	0	0	0	0	0	0	0
Salmonella Dublin	SAL_OD0085AA_AS	0	0	0	0	0	0	0	0	1	0	0	0	0	0	0	0	0	0	0	0	0	1	0	0	0	1	0	0	0	0	1	0	0	1	1	0	0	1	0	0	0	0	0	0	0	0	0	0
Salmonella Dublin	SAL_OD0086AA_AS	0	0	0	0	0	0	0	0	1	0	0	0	0	0	0	0	0	0	0	0	0	1	0	0	0	1	0	0	0	0	1	0	0	1	1	0	0	1	0	0	0	0	0	0	0	0	0	0
Salmonella Dublin	SAL_OD0087AA_AS	0	0	0	0	0	0	0	0	1	0	0	0	0	0	0	0	0	0	0	0	0	1	0	0	0	1	0	0	0	0	1	0	0	1	1	0	0	1	0	0	0	0	0	0	0	0	0	0
Salmonella Dublin	SAL_OD0088AA_AS	0	0	0	0	0	0	0	0	1	0	0	0	0	0	0	0	0	0	0	0	0	1	0	0	0	1	0	0	0	0	1	0	0	1	1	0	0	1	0	0	0	0	0	0	0	0	0	0
Salmonella Dublin	SAL_OD0838AA_AS	0	0	0	0	0	0	0	0	1	0	0	0	0	0	0	0	0	0	0	0	0	1	0	0	0	1	0	0	0	0	1	0	0	1	1	0	0	1	0	0	0	0	0	0	0	0	0	0
Salmonella Dublin	SAL_OD1840AA_AS	0	0	0	0	0	0	0	0	1	0	0	0	0	0	0	0	0	0	0	0	0	1	0	0	0	1	0	0	0	0	1	0	0	1	1	0	0	1	0	0	0	0	0	0	0	0	0	0
Salmonella Dublin	SAL_PA0739AA_AS	0	0	0	0	0	0	0	0	1	0	0	0	0	0	0	0	0	0	0	0	0	1	0	0	0	1	0	0	0	0	1	0	0	1	1	0	0	1	0	0	0	0	0	0	0	0	0	0
Salmonella Dublin	SAL_PA2509AA_AS	0	0	0	0	0	0	0	0	1	0	0	0	0	0	0	0	0	0	0	0	0	0	0	0	0	0	0	0	0	0	0	0	0	0	0	0	0	1	0	0	0	0	0	0	0	0	0	0
Salmonella Dublin	SAL_PA3697AA_AS	0	0	0	0	0	0	0	0	1	0	0	0	0	0	0	0	0	0	0	0	0	1	0	0	0	1	0	0	0	0	0	0	0	0	0	0	0	1	0	0	0	0	0	0	0	0	0	0
Salmonella Dublin	SAL_PA3709AA_AS	0	0	0	0	0	0	0	0	1	0	0	0	0	0	0	0	0	0	0	0	0	1	0	0	0	1	0	0	0	0	0	0	0	0	0	0	0	1	0	0	0	0	0	0	0	0	0	0
Salmonella Dublin	SAL_PA6554AA_AS	0	0	0	0	0	0	0	0	1	0	0	0	0	0	0	0	0	0	0	1	0	1	0	0	0	1	0	0	0	0	1	0	0	1	1	0	0	1	0	0	0	0	0	0	0	0	0	0
Salmonella Dublin	SAL_PA6555AA_AS	0	0	0	0	0	0	0	0	1	0	0	0	0	0	0	0	0	0	0	0	0	1	0	0	0	1	0	0	0	0	0	0	0	0	0	0	0	1	0	0	0	0	0	0	0	0	0	0
Salmonella Dublin	SAL_PA6560AA_AS	0	0	0	0	0	0	0	0	1	0	0	0	0	0	0	0	0	0	0	0	0	1	0	0	0	1	0	0	0	0	0	0	0	0	0	0	0	1	0	0	0	0	0	0	0	0	0	0
Salmonella Dublin	SAL_PA6684AA_AS	0	0	0	0	0	0	0	0	1	0	0	0	0	0	0	0	0	0	0	1	0	1	0	0	0	1	0	0	0	0	0	0	0	0	0	0	0	1	0	0	0	0	0	0	0	0	0	0
Salmonella Dublin	SAL_PB1302AA_AS	0	0	0	0	0	0	0	0	1	0	0	0	0	0	0	0	0	0	0	0	0	0	0	0	0	0	0	0	0	0	0	0	0	0	0	0	0	1	0	0	0	0	0	0	0	0	0	0
Salmonella Dublin	SAL_PB7075AA_AS	0	0	0	0	0	0	0	0	1	0	0	0	0	0	0	0	0	0	0	0	0	1	0	0	0	1	0	0	0	0	0	0	0	0	0	0	0	1	0	0	0	0	0	0	0	0	0	0
Salmonella Dublin	SAL_PB7079AA_AS	0	0	0	0	0	0	0	0	1	0	0	0	0	0	0	0	0	0	0	0	0	0	0	0	0	0	0	0	0	0	0	0	0	0	0	0	0	1	0	0	0	0	0	0	0	0	0	0
Salmonella Dublin	SAL_PB9529AA_AS	0	0	0	0	0	0	0	0	1	0	0	0	0	0	0	0	0	0	0	1	0	1	0	0	0	0	0	0	0	0	0	0	0	0	0	0	0	1	0	0	0	0	0	0	0	0	0	0
Salmonella Dublin	SAL_PB9541AA_AS	0	0	0	0	0	0	0	0	1	0	0	0	0	0	0	0	0	0	0	1	0	1	0	0	0	1	0	0	0	0	1	0	0	1	1	0	0	1	0	0	0	0	0	0	0	0	0	0
Salmonella Dublin	SAL_PB9557AA_AS	0	0	0	0	0	0	0	0	1	0	0	0	0	0	0	0	0	0	0	0	0	1	0	0	0	1	0	0	0	0	0	0	0	0	0	0	0	1	0	0	0	0	0	0	0	0	0	0
Salmonella Dublin	SAL_PB9560AA_AS	0	0	0	0	0	0	0	0	1	0	0	0	0	0	0	0	0	0	0	1	0	1	0	0	0	1	0	0	0	0	1	0	0	1	1	0	0	1	0	0	0	0	0	0	0	0	0	0
Salmonella Dublin	SAL_PC0711AA_AS	0	0	0	0	0	0	0	0	1	0	0	0	0	0	0	0	0	0	0	0	0	0	0	0	0	0	0	0	0	0	0	0	0	0	0	0	0	1	0	0	0	0	0	0	0	0	0	0
Salmonella Dublin	SAL_PC1131AA_AS	0	0	0	0	0	0	0	0	1	0	0	0	0	0	0	0	0	0	0	0	0	1	0	0	0	1	0	0	0	0	1	0	0	1	1	0	0	1	0	0	0	0	0	0	0	0	0	0
Salmonella Dublin	SAL_PC1132AA_AS	0	0	0	0	0	0	0	0	1	0	0	0	0	0	0	0	0	0	0	0	0	1	0	0	0	1	0	0	0	0	1	0	0	1	1	0	0	1	0	0	0	0	0	0	0	0	0	0
Salmonella Dublin	SAL_PC1133AA_AS	0	0	0	0	0	0	0	0	1	0	0	0	0	0	0	0	0	0	0	0	0	1	0	0	0	1	0	0	0	0	1	0	0	1	1	0	0	1	0	0	0	0	0	0	0	0	0	0
Salmonella Dublin	SAL_PC8859AA_AS	0	0	0	0	0	0	0	0	1	0	0	0	0	0	0	0	0	0	0	0	0	1	0	0	0	1	0	0	0	0	1	0	0	1	1	0	0	1	0	0	0	0	0	0	0	0	0	0
Salmonella Dublin	SAL_PC8867AA_AS	0	0	0	0	0	0	0	0	1	0	0	0	0	0	0	0	0	0	0	1	0	1	0	0	0	1	0	0	0	0	1	0	0	1	1	0	0	1	0	0	0	0	0	0	0	0	0	0
Salmonella Dublin	SAL_PC8868AA_AS	0	0	0	0	0	0	0	0	1	0	0	0	0	0	0	0	0	0	0	0	0	1	0	0	0	1	0	0	0	0	0	0	0	0	0	0	0	1	0	0	0	0	0	0	0	0	0	0
Salmonella Dublin	SAL_PC9462AA_AS	0	0	0	0	0	0	0	0	1	0	0	0	0	0	0	0	0	0	0	0	0	1	0	0	0	1	0	0	0	0	0	0	0	0	0	0	0	1	0	0	0	0	0	0	0	0	0	0
Salmonella Dublin	SAL_QA0847AA_AS	0	0	0	0	0	0	0	0	1	0	0	0	0	0	0	0	0	0	0	0	0	1	0	0	0	1	0	0	0	0	1	0	0	1	1	0	0	1	0	0	0	0	0	0	0	0	0	0
Salmonella Dublin	SAL_QA3921AA_AS	0	0	0	0	0	0	0	0	1	0	0	0	0	0	0	0	0	0	0	0	0	0	0	0	0	0	0	0	0	0	0	0	0	0	0	0	0	1	0	0	0	0	0	0	0	0	0	0
Salmonella Dublin	SAL_QA4858AA_AS	0	0	0	0	0	0	0	0	1	0	0	0	0	0	0	0	0	0	0	0	0	1	0	0	0	1	0	0	0	0	0	0	0	0	0	0	0	1	0	0	0	0	0	0	0	0	0	0
Salmonella Dublin	SAL_QA6674AA_AS	0	0	0	0	0	0	0	0	1	0	0	0	0	0	0	0	0	0	0	0	0	1	0	0	0	1	0	0	0	0	1	0	0	1	1	0	0	1	0	0	0	0	0	0	0	0	0	0
Salmonella Dublin	SAL_QA6691AA_AS	0	0	0	0	0	0	0	0	1	0	0	0	0	0	0	0	0	0	0	0	0	1	0	0	0	1	0	0	0	0	1	0	0	1	1	0	0	1	0	0	0	0	0	0	0	0	0	0
Salmonella Dublin	SAL_QA6700AA_AS	0	0	0	0	0	0	0	0	1	0	0	0	0	0	0	0	0	0	0	0	0	1	0	0	0	1	0	0	0	0	1	0	0	1	1	0	0	1	0	0	0	0	0	0	0	0	0	0
Salmonella Dublin	SAL_QA7881AA_AS	0	0	0	0	0	0	0	0	1	0	0	0	0	0	0	0	0	0	0	0	0	1	0	0	0	1	0	0	0	0	1	0	0	1	1	0	0	1	0	0	0	0	0	0	0	0	0	0
Salmonella Dublin	SAL_QA9676AA_AS	0	0	0	0	0	0	0	0	0	0	0	0	0	0	0	0	0	0	0	0	0	1	0	0	0	1	0	0	0	0	0	0	0	0	0	0	0	1	0	0	0	0	0	0	0	0	0	0
Salmonella Dublin	SAL_QA9722AA_AS	0	0	0	0	0	0	0	0	1	0	0	0	0	0	0	0	0	0	0	0	0	1	0	0	0	1	0	0	0	0	0	0	0	0	0	0	0	1	0	0	0	0	0	0	0	0	0	0
Salmonella Dublin	SAL_QB0054AA_AS	0	0	0	0	0	0	0	0	1	0	0	0	0	0	0	0	0	0	0	1	0	1	0	0	0	1	0	0	0	0	1	0	0	1	1	0	0	1	0	0	0	0	0	0	0	0	0	0
Salmonella Dublin	SAL_QB0766AA_AS	0	0	0	0	0	0	0	0	1	0	0	0	0	0	0	0	0	0	0	0	0	1	0	0	0	1	0	0	0	0	1	0	0	1	1	0	0	1	0	0	0	0	0	0	0	0	0	0
Salmonella Dublin	SAL_QB0767AA_AS	0	0	0	0	0	0	0	0	1	0	0	0	0	0	0	0	0	0	0	0	0	1	0	0	0	1	0	0	0	0	0	0	0	0	0	0	0	1	0	0	0	0	0	0	0	0	0	0
Salmonella Dublin	SAL_QB0769AA_AS	0	0	0	0	0	0	0	0	1	0	0	0	0	0	0	0	0	0	0	1	0	1	0	0	0	1	0	0	0	0	1	0	0	1	1	0	0	1	0	0	0	0	0	0	0	0	0	0
Salmonella Dublin	SAL_QB0771AA_AS	0	0	0	0	0	0	0	0	1	0	0	0	0	0	0	0	0	1	0	0	0	1	0	0	0	1	0	0	0	0	0	0	0	0	0	0	0	1	0	0	0	0	0	0	0	0	0	0
Salmonella Dublin	SAL_QB1520AA_AS	0	0	0	0	0	0	0	0	1	0	0	0	0	0	0	0	0	0	0	0	0	1	0	0	0	1	0	0	0	0	1	0	0	1	1	0	0	1	0	0	0	0	0	0	0	0	0	0
Salmonella Dublin	SAL_QB2652AA_AS	0	0	0	0	0	0	0	0	1	0	0	0	0	0	0	0	0	0	0	0	0	0	0	0	0	0	0	0	0	0	0	0	0	0	0	0	0	1	0	0	0	0	0	0	0	0	0	0
Salmonella Dublin	SAL_QB5903AA_AS	0	0	0	0	0	0	0	0	1	0	0	0	0	0	0	0	0	0	0	0	0	1	0	0	0	1	0	0	0	0	1	0	0	1	1	0	0	1	0	0	0	0	0	0	0	0	0	0
Salmonella Dublin	SAL_QB6750AA_AS	0	0	0	0	0	0	0	0	1	0	0	0	0	0	0	0	0	0	0	0	0	0	0	0	0	0	0	0	0	0	0	0	0	0	0	0	0	1	0	0	0	0	0	0	0	0	0	0
Salmonella Dublin	SAL_QB7738AA_AS	0	0	0	0	0	0	0	0	1	0	0	0	0	0	0	0	0	0	0	1	0	1	0	0	0	1	0	0	0	0	1	0	0	1	1	0	0	1	0	0	0	0	0	0	0	0	0	0
Salmonella Dublin	SAL_QC4354AA_AS	0	0	0	0	0	0	0	0	1	0	0	0	0	0	0	0	0	0	0	0	0	1	0	0	0	1	0	0	0	0	0	0	0	0	0	0	0	1	0	0	0	0	0	0	0	0	0	0
Salmonella Dublin	SAL_QC6155AA_AS	0	0	0	0	0	0	0	0	1	0	0	0	0	0	0	0	0	0	0	1	0	1	0	0	0	1	0	0	0	0	1	0	0	1	1	0	0	1	0	0	0	0	0	0	0	0	0	0
Salmonella Dublin	SAL_QC6156AA_AS	0	0	0	0	0	0	0	0	1	0	0	0	0	0	0	0	0	0	0	1	0	1	0	0	0	1	0	0	0	0	1	0	0	1	1	0	0	1	0	0	0	0	0	0	0	0	0	0
Salmonella Dublin	SAL_QC6832AA_AS	0	0	0	0	0	0	0	0	1	0	0	0	0	0	0	0	0	0	0	0	0	1	0	0	0	1	0	0	0	0	1	0	0	1	1	0	0	1	0	0	0	0	0	0	0	0	0	0
Salmonella Dublin	SAL_QC6834AA_AS	0	0	0	0	0	0	0	0	1	0	0	0	0	0	0	0	0	0	0	0	0	1	0	0	0	1	0	0	0	0	1	0	0	1	1	0	0	1	0	0	0	0	0	0	0	0	0	0
Salmonella Dublin	SAL_QC6838AA_AS	0	0	0	0	0	0	0	0	1	0	0	0	0	0	0	0	0	0	0	0	0	1	0	0	0	1	0	0	0	0	1	0	0	1	1	0	0	1	0	0	0	0	0	0	0	0	0	0
Salmonella Dublin	SAL_QC6843AA_AS	0	0	0	0	0	0	0	0	1	0	0	0	0	0	0	0	0	0	0	1	0	1	0	0	0	1	0	0	0	0	1	0	0	1	1	0	0	1	0	0	0	0	0	0	0	0	0	0
Salmonella Dublin	SAL_QC6847AA_AS	0	0	0	0	0	0	0	0	1	0	0	0	0	0	0	0	0	0	0	0	0	1	0	0	0	1	0	0	0	0	1	0	0	0	0	0	0	1	0	0	0	0	0	0	0	0	0	0
Salmonella Dublin	SAL_QC6848AA_AS	0	0	0	0	0	0	0	0	1	0	0	0	0	0	0	0	0	0	0	1	0	1	0	0	0	1	0	0	0	0	1	0	0	1	1	0	0	1	0	0	0	0	0	0	0	0	0	0
Salmonella Dublin	SAL_QC6849AA_AS	0	0	0	0	0	0	0	0	1	0	0	0	0	0	0	0	0	0	0	0	0	1	0	0	0	1	0	0	0	0	1	0	0	1	1	0	0	1	0	0	0	0	0	0	0	0	0	0
Salmonella Dublin	SAL_QC6850AA_AS	0	0	0	0	0	0	0	0	1	0	0	0	0	0	0	0	0	0	0	1	0	1	0	0	0	1	0	0	0	0	1	0	0	1	1	0	0	1	0	0	0	0	0	0	0	0	0	0
Salmonella Dublin	SAL_RA0854AA_AS	0	0	0	0	0	0	0	0	1	0	0	0	0	0	0	0	0	0	0	0	0	1	0	0	0	1	0	0	0	0	1	0	0	1	1	0	0	1	0	0	0	0	0	0	0	0	0	0
Salmonella Dublin	SAL_RB3083AA_AS	0	0	0	0	0	0	0	0	1	0	0	0	0	0	0	0	0	0	0	0	0	0	0	0	0	0	0	0	0	0	0	0	0	0	0	0	0	1	0	0	0	0	0	0	0	0	0	0
Salmonella Dublin	SAL_RB3093AA_AS	0	0	0	0	0	0	0	0	1	0	0	0	0	0	0	0	0	0	0	1	0	1	0	0	0	1	0	0	0	0	1	0	0	1	1	0	0	1	0	0	0	0	0	0	0	0	0	0
Salmonella Dublin	SAL_RB3097AA_AS	0	0	0	0	0	0	0	0	1	0	0	0	0	0	0	0	0	0	0	1	0	1	0	0	0	1	0	0	0	0	1	0	0	1	1	0	0	1	0	0	0	0	0	0	0	0	0	0
Salmonella Dublin	SAL_RB3099AA_AS	0	0	0	0	0	0	0	0	1	0	0	0	0	0	0	0	0	0	0	1	0	1	0	0	0	1	0	0	0	0	1	0	0	1	1	0	0	1	0	0	0	0	0	0	0	0	0	0
Salmonella Dublin	SAL_RB3102AA_AS	0	0	0	0	0	0	0	0	1	0	0	0	0	0	0	0	0	0	0	1	0	1	0	0	0	1	0	0	0	0	1	0	0	1	1	0	0	1	0	0	0	0	0	0	0	0	0	0
Salmonella Dublin	SAL_RB3104AA_AS	0	0	0	0	0	0	0	0	1	0	0	0	0	0	0	0	0	0	0	1	0	1	0	0	0	1	0	0	0	0	1	0	0	1	1	0	0	1	0	0	0	0	0	0	0	0	0	0
Salmonella Dublin	SAL_RB3105AA_AS	0	0	0	0	0	0	0	0	1	0	0	0	0	0	0	0	0	0	0	1	0	1	0	0	0	1	0	0	0	0	1	0	0	1	1	0	0	1	0	0	0	0	0	0	0	0	0	0
Salmonella Dublin	SAL_RB3106AA_AS	0	0	0	0	0	0	0	0	1	0	0	0	0	0	0	0	0	0	0	1	0	1	0	0	0	1	0	0	0	0	1	0	0	1	1	0	0	1	0	0	0	0	0	0	0	0	0	0
Salmonella Dublin	SAL_RB4511AA_AS	0	0	0	0	0	0	0	0	1	0	0	0	0	0	0	0	0	0	0	0	0	1	0	0	0	1	0	0	0	0	1	0	0	1	1	0	0	1	0	0	0	0	0	0	0	0	0	0
Salmonella Dublin	SAL_RB4590AA_AS	0	0	0	0	0	0	0	0	1	0	0	0	0	0	0	0	0	0	0	0	0	1	0	0	0	1	0	0	0	0	1	0	0	1	1	0	0	1	0	0	0	0	0	0	0	0	0	0
Salmonella Dublin	SAL_RB4592AA_AS	0	0	0	0	0	0	0	0	1	0	0	0	0	0	0	0	0	0	0	0	0	1	0	0	0	1	0	0	0	0	1	0	0	1	1	0	0	1	0	0	0	0	0	0	0	0	0	0
Salmonella Dublin	SAL_RB4593AA_AS	0	0	0	0	0	0	0	0	1	0	0	0	0	0	0	0	0	0	0	0	0	1	0	0	0	1	0	0	0	0	1	0	0	1	1	0	0	1	0	0	0	0	0	0	0	0	0	0
Salmonella Dublin	SAL_RB4599AA_AS	0	0	0	0	0	0	0	0	1	0	0	0	0	0	0	0	0	0	0	0	0	1	0	0	0	1	0	0	0	0	1	0	0	1	1	0	0	1	0	0	0	0	0	0	0	0	0	0
Salmonella Dublin	SAL_RB4637AA_AS	0	0	0	0	0	0	0	0	1	0	0	0	0	0	0	0	0	0	0	1	0	1	0	0	0	1	0	0	0	0	1	0	0	1	1	0	0	1	0	0	0	0	0	0	0	0	0	0
Salmonella Dublin	SAL_RB6604AA_AS	0	0	0	0	0	0	0	0	1	0	0	0	0	0	0	0	0	0	0	1	0	1	0	0	0	1	0	0	0	0	1	0	0	1	1	0	0	1	0	0	0	0	0	0	0	0	0	0
Salmonella Dublin	SAL_RB9415AA_AS	0	0	0	0	0	0	0	0	1	0	0	0	0	0	0	0	0	0	0	0	0	1	0	0	0	1	0	0	0	0	0	0	0	0	0	0	0	1	0	0	0	0	0	0	0	0	0	0
Salmonella Dublin	SAL_RB9726AA_AS	0	0	0	0	0	0	0	0	1	0	0	0	0	0	0	0	0	0	0	0	0	1	0	0	0	1	0	0	0	0	1	0	0	1	1	0	0	1	0	0	0	0	0	0	0	0	0	0
Salmonella Dublin	SAL_RB9729AA_AS	0	0	0	0	0	0	0	0	1	0	0	0	0	0	0	0	0	0	0	0	0	1	0	0	0	1	0	0	0	0	1	0	0	1	1	0	0	1	0	0	0	0	0	0	0	0	0	0
Salmonella Dublin	SAL_RB9730AA_AS	0	0	0	0	0	0	0	0	1	0	0	0	0	0	0	0	0	0	0	0	0	1	0	0	0	1	0	0	0	0	1	0	0	1	1	0	0	1	0	0	0	0	0	0	0	0	0	0
Salmonella Dublin	SAL_RB9738AA_AS	0	0	0	0	0	0	0	0	1	0	0	0	0	0	0	0	0	0	0	1	0	1	0	0	0	1	0	0	0	0	0	0	0	0	0	0	0	1	0	0	0	0	0	0	0	0	0	0
Salmonella Dublin	SAL_RB9761AA_AS	0	0	0	0	0	0	0	0	1	0	0	0	0	0	0	0	0	0	0	0	0	0	0	0	0	0	0	0	0	0	0	0	0	0	0	0	0	1	0	0	0	0	0	0	0	0	0	0
Salmonella Dublin	SAL_RB9797AA_AS	0	0	0	0	0	0	0	0	1	0	0	0	0	0	0	0	0	0	0	0	0	0	0	0	0	0	0	0	0	0	0	0	0	0	0	0	0	1	0	0	0	0	0	0	0	0	0	0
Salmonella Dublin	SAL_RC0899AA_AS	0	0	0	0	0	0	0	0	1	0	0	0	0	0	0	0	0	0	0	0	0	1	0	0	0	1	0	0	0	0	0	0	0	0	0	0	0	1	0	0	0	0	0	0	0	0	0	0
Salmonella Dublin	SAL_RC0916AA_AS	0	0	0	0	0	0	0	0	1	0	0	0	0	0	0	0	0	0	0	0	0	1	0	0	0	1	0	0	0	0	1	0	0	1	1	0	0	1	0	0	0	0	0	0	0	0	0	0
Salmonella Dublin	SAL_RC4077AA_AS	0	0	0	0	0	0	0	0	1	0	0	0	0	0	0	0	0	0	0	0	0	1	0	0	0	1	0	0	0	0	0	0	0	0	0	0	0	1	0	0	0	0	0	0	0	0	0	0
Salmonella Dublin	SAL_RC4082AA_AS	0	0	0	0	0	0	0	0	1	0	0	0	0	0	0	0	0	0	0	0	0	1	0	0	0	1	0	0	0	0	1	0	0	1	1	0	0	1	0	0	0	0	0	0	0	0	0	0
Salmonella Dublin	SAL_SA0536AA_AS	0	0	0	0	0	0	0	0	1	0	0	0	0	0	0	0	0	0	0	0	0	1	0	0	0	1	0	0	0	0	0	0	0	0	0	0	0	1	0	0	0	0	0	0	0	0	0	0
Salmonella Dublin	SAL_SA2083AA_AS	0	0	0	0	0	0	0	0	1	0	0	0	0	0	0	0	0	0	0	0	0	1	0	0	0	1	0	0	0	0	1	0	0	1	1	0	0	1	0	0	0	0	0	0	0	0	0	1
Salmonella Dublin	SAL_SA2093AA_AS	0	0	0	0	0	0	0	0	1	0	0	0	0	0	0	0	0	0	0	0	0	0	0	0	0	0	0	0	0	0	0	0	0	0	0	0	0	1	0	0	0	0	0	0	0	0	0	0
Salmonella Dublin	SAL_SA8713AA_AS	0	0	0	0	0	0	0	0	1	0	0	0	0	0	0	0	0	0	0	0	0	1	0	0	0	1	0	0	0	0	1	0	0	1	1	0	0	1	0	0	0	0	0	0	0	0	0	0
Salmonella Dublin	SAL_SA9301AA_AS	0	0	0	0	0	0	0	0	1	0	0	0	0	0	0	0	0	1	0	0	0	1	0	0	0	1	0	0	0	0	1	0	0	1	1	0	0	1	0	0	0	0	0	0	1	1	0	0
Salmonella Dublin	SAL_SA9320AA_AS	0	0	0	0	0	0	0	0	1	0	0	0	0	0	0	0	0	0	0	0	0	0	0	0	0	0	0	0	0	0	0	0	0	0	0	0	0	1	0	0	0	0	0	0	1	1	0	0
Salmonella Dublin	SAL_SA9657AA_AS	0	0	0	0	0	0	0	0	1	0	0	0	0	0	0	0	0	0	0	0	0	1	0	0	0	1	0	0	0	0	1	0	0	1	1	0	0	1	0	0	0	0	0	0	0	0	0	0
Salmonella Dublin	SAL_SB0923AA_AS	0	0	0	0	0	0	0	0	1	0	0	0	0	0	0	0	0	0	0	0	0	1	0	0	0	1	0	0	0	0	1	0	0	1	1	0	0	1	0	0	0	0	0	0	0	0	0	0
Salmonella Dublin	SAL_SB2142AA_AS	0	0	0	0	0	0	0	0	1	0	0	0	0	0	0	0	0	0	0	0	0	1	0	0	0	1	0	0	0	0	1	0	0	1	1	0	0	1	0	0	0	0	0	0	0	0	0	0
Salmonella Dublin	SAL_SB6955AA_AS	0	0	0	0	0	0	0	0	1	0	0	0	0	0	0	0	0	0	0	0	0	0	0	0	0	0	0	0	0	0	0	0	0	0	0	0	0	1	0	0	0	0	0	0	0	0	0	0
Salmonella Dublin	SAL_SB8585AA_AS	0	0	0	0	0	0	0	0	1	0	0	0	0	0	0	0	0	0	0	1	0	1	0	0	0	1	0	0	0	0	1	0	0	1	1	0	0	1	0	0	0	0	0	0	0	0	0	0
Salmonella Dublin	SAL_SB8601AA_AS	0	0	0	0	0	0	0	0	1	0	0	0	0	0	0	0	0	0	0	0	0	1	0	0	0	1	0	0	0	0	1	0	0	1	1	0	0	1	0	0	0	0	0	0	0	0	0	0
Salmonella Dublin	SAL_SB8602AA_AS	0	0	0	0	0	0	0	0	1	0	0	0	0	0	0	0	0	0	0	1	0	1	0	0	0	1	0	0	0	0	1	0	0	1	1	0	0	1	0	0	0	0	0	0	0	0	0	0
Salmonella Dublin	SAL_SB8607AA_AS	0	0	0	0	0	0	0	0	1	0	0	0	0	0	0	0	0	0	0	1	0	1	0	0	0	1	0	0	0	0	1	0	0	1	1	0	0	1	0	0	0	0	0	0	0	0	0	0
Salmonella Dublin	SAL_SB8725AA_AS	0	0	0	0	0	0	0	0	1	0	0	0	0	0	0	0	0	0	0	1	0	1	0	0	0	1	0	0	0	0	1	0	0	1	1	0	0	1	0	0	0	0	0	0	0	0	0	0
Salmonella Dublin	SAL_SB8726AA_AS	0	0	0	0	0	0	0	0	1	0	0	0	0	0	0	0	0	0	0	0	0	1	0	0	0	1	0	0	0	0	1	0	0	1	1	0	0	1	0	0	0	0	0	0	0	0	0	0
Salmonella Dublin	SAL_SB8727AA_AS	0	0	0	0	0	0	0	0	1	0	0	0	0	0	0	0	0	0	0	0	0	1	0	0	0	1	0	0	0	0	1	0	0	1	1	0	0	1	0	0	0	0	0	0	0	0	0	0
Salmonella Dublin	SAL_SB8729AA_AS	0	0	0	0	0	0	0	0	1	0	0	0	0	0	0	0	0	0	0	0	0	1	0	0	0	1	0	0	0	0	1	0	0	1	1	0	0	1	0	0	0	0	0	0	0	0	0	0
Salmonella Dublin	SAL_SB8730AA_AS	0	0	0	0	0	0	0	0	1	0	0	0	0	0	0	0	0	0	0	0	0	1	0	0	0	1	0	0	0	0	1	0	0	1	1	0	0	1	0	0	0	0	0	0	0	0	0	0
Salmonella Dublin	SAL_SB8735AA_AS	0	0	0	0	0	0	0	0	1	0	0	0	0	0	0	0	0	0	0	0	0	1	0	0	0	1	0	0	0	0	1	0	0	1	1	0	0	1	0	0	0	0	0	0	0	0	0	0
Salmonella Dublin	SAL_SB8736AA_AS	0	0	0	0	0	0	0	0	1	0	0	0	0	0	0	0	0	0	0	0	0	1	0	0	0	1	0	0	0	0	1	0	0	1	1	0	0	1	0	0	0	0	0	0	0	0	0	0
Salmonella Dublin	SAL_SB8739AA_AS	0	0	0	0	0	0	0	0	1	0	0	0	0	0	0	0	0	0	0	0	0	1	0	0	0	1	0	0	0	0	1	0	0	1	1	0	0	1	0	0	0	0	0	0	0	0	0	0
Salmonella Dublin	SAL_SB8941AA_AS	0	0	0	0	0	0	0	0	1	0	0	0	0	0	0	0	0	0	0	0	0	1	0	0	0	1	0	0	0	0	1	0	0	1	1	0	0	1	0	0	0	0	0	0	0	0	0	0
Salmonella Dublin	SAL_SB8954AA_AS	0	0	0	0	0	0	0	0	1	0	0	0	0	0	0	0	0	0	0	1	0	1	0	0	0	1	0	0	0	0	1	0	0	1	1	0	0	1	0	0	0	0	0	0	0	0	0	0
Salmonella Dublin	SAL_SB8957AA_AS	0	0	0	0	0	0	0	0	1	0	0	0	0	0	0	0	0	0	0	0	0	1	0	0	0	1	0	0	0	0	1	0	0	1	1	0	0	1	0	0	0	0	0	0	0	0	0	0
Salmonella Dublin	SAL_SB9027AA_AS	0	0	0	0	0	0	0	0	1	0	0	0	0	0	0	0	0	0	0	0	0	1	0	0	0	1	0	0	0	0	1	0	0	1	1	0	0	1	0	0	0	0	0	0	0	0	0	0
Salmonella Dublin	SAL_SC4698AA_AS	0	0	0	0	0	0	0	0	1	0	0	0	0	0	0	0	0	0	0	0	0	1	0	0	0	1	0	0	0	0	1	0	0	1	1	0	0	1	0	0	0	0	0	0	0	0	0	0
Salmonella Dublin	SAL_SC4699AA_AS	0	0	0	0	0	0	0	0	1	0	0	0	0	0	0	0	0	0	0	0	0	1	0	0	0	1	0	0	0	0	1	0	0	1	1	0	0	1	0	0	0	0	0	0	0	0	0	0
Salmonella Dublin	SAL_SC4700AA_AS	0	0	0	0	0	0	0	0	1	0	0	0	0	0	0	0	0	0	0	0	0	1	0	0	0	1	0	0	0	0	1	0	0	1	1	0	0	1	0	0	0	0	0	0	0	0	0	0
Salmonella Dublin	SAL_SC4701AA_AS	0	0	0	0	0	0	0	0	1	0	0	0	0	0	0	0	0	0	0	1	0	1	0	0	0	1	0	0	0	0	1	0	0	1	1	0	0	1	0	0	0	0	0	0	0	0	0	0
Salmonella Dublin	SAL_SC4702AA_AS	0	0	0	0	0	0	0	0	1	0	0	0	0	0	0	0	0	0	0	0	0	1	0	0	0	1	0	0	0	0	1	0	0	1	1	0	0	1	0	0	0	0	0	0	0	0	0	0
Salmonella Dublin	SAL_SC4703AA_AS	0	0	0	0	0	0	0	0	1	0	0	0	0	0	0	0	0	0	0	0	0	1	0	0	0	1	0	0	0	0	0	0	0	0	0	0	0	1	0	0	0	0	0	0	0	0	0	0
Salmonella Dublin	SAL_SC4704AA_AS	0	0	0	0	0	0	0	0	1	0	0	0	0	0	0	0	0	0	0	1	0	1	0	0	0	1	0	0	0	0	1	0	0	1	1	0	0	1	0	0	0	0	0	0	0	0	0	0
Salmonella Dublin	SAL_SC4705AA_AS	0	0	0	0	0	0	0	0	1	0	0	0	0	0	0	0	0	1	0	0	0	1	0	0	0	1	0	0	0	0	1	0	0	1	1	0	0	1	0	0	0	0	0	0	0	0	0	0
Salmonella Dublin	SAL_SC4706AA_AS	0	0	0	0	0	0	0	0	1	0	0	0	0	0	0	0	0	1	0	1	0	1	0	0	0	1	0	0	0	0	1	0	0	1	1	0	0	1	0	0	0	0	0	0	1	1	0	0
Salmonella Dublin	SAL_SC4707AA_AS	0	0	0	0	0	0	0	0	1	0	0	0	0	0	0	0	0	0	0	0	0	1	0	0	0	1	0	0	0	0	1	0	0	1	1	0	0	1	0	0	0	0	0	0	0	0	0	0
Salmonella Dublin	SAL_SC4708AA_AS	0	0	0	0	0	0	0	0	1	0	0	0	0	0	0	0	0	0	0	0	0	1	0	0	0	1	0	0	0	0	0	0	0	0	0	0	0	1	0	0	0	0	0	0	0	0	0	0
Salmonella Dublin	SAL_SC4709AA_AS	0	0	0	0	0	0	0	0	1	0	0	0	0	0	0	0	0	0	0	0	0	1	0	0	0	1	0	0	0	0	1	0	0	1	1	0	0	1	0	0	0	0	0	0	0	0	0	0
Salmonella Dublin	SAL_SC4710AA_AS	0	0	0	0	0	0	0	0	1	0	0	0	0	0	0	0	0	0	0	0	0	1	0	0	0	1	0	0	0	0	1	0	0	1	1	0	0	1	0	0	0	0	0	0	0	0	0	0
Salmonella Dublin	SAL_SC4711AA_AS	0	0	0	0	0	0	0	0	1	0	0	0	0	0	0	0	0	1	0	1	0	0	0	0	0	1	0	0	0	0	1	0	0	1	1	0	0	1	0	0	0	0	0	0	0	0	0	0
Salmonella Dublin	SAL_SC4712AA_AS	0	0	0	0	0	0	0	0	1	0	0	0	0	0	0	0	0	0	0	0	0	0	0	0	0	0	0	0	0	0	0	0	0	0	0	0	0	1	0	0	0	0	0	0	1	0	0	0
Salmonella Dublin	SAL_SC4713AA_AS	0	0	0	0	0	0	0	0	1	0	0	0	0	0	0	0	0	0	0	0	0	1	0	0	0	1	0	0	0	0	1	0	0	1	1	0	0	1	0	0	0	0	0	0	0	0	0	0
Salmonella Dublin	SAL_SC4714AA_AS	0	0	0	0	0	0	0	0	1	0	0	0	0	0	0	0	0	0	0	1	0	1	0	0	0	1	0	0	0	0	1	0	0	1	1	0	0	1	0	0	0	0	0	0	0	0	0	0
Salmonella Dublin	SAL_SC4715AA_AS	0	0	0	0	0	0	0	0	1	0	0	0	0	0	0	0	0	0	0	0	0	1	0	0	0	1	0	0	0	0	1	0	0	1	1	0	0	1	0	0	0	0	0	0	0	0	0	0
Salmonella Dublin	SAL_SC4717AA_AS	0	0	0	0	0	0	0	0	1	0	0	0	0	0	0	0	0	0	0	0	0	1	0	0	0	1	0	0	0	0	1	0	0	1	1	0	0	1	0	0	0	0	0	0	0	0	0	0
Salmonella Dublin	SAL_SC4718AA_AS	0	0	0	0	0	0	0	0	1	0	0	0	0	0	0	0	0	0	0	0	0	1	0	0	0	1	0	0	0	0	1	0	0	1	1	0	0	1	0	0	0	0	0	0	0	0	0	0
Salmonella Dublin	SAL_SC4719AA_AS	0	0	0	0	0	0	0	0	1	0	0	0	0	0	0	0	0	0	0	1	0	1	0	0	0	1	0	0	0	0	1	0	0	1	1	0	0	1	0	0	0	0	0	0	0	0	0	0
Salmonella Dublin	SAL_SC4720AA_AS	0	0	0	0	0	0	0	0	1	0	0	0	0	0	0	0	0	0	0	0	0	1	0	0	0	1	0	0	0	0	0	0	0	0	0	0	0	1	0	0	0	0	0	0	0	0	0	0
Salmonella Dublin	SAL_SC4721AA_AS	0	0	0	0	0	0	0	0	1	0	0	0	0	0	0	0	0	0	0	0	0	1	0	0	0	1	0	0	0	0	1	0	0	1	1	0	0	1	0	0	0	0	0	0	0	0	0	0
Salmonella Dublin	SAL_SC4722AA_AS	0	0	0	0	0	0	0	0	1	0	0	0	0	0	0	0	0	0	0	0	0	1	0	0	0	1	0	0	0	0	1	0	0	1	1	0	0	1	0	0	0	0	0	0	0	0	0	0
Salmonella Dublin	SAL_SC4723AA_AS	0	0	0	0	0	0	0	0	1	0	0	0	0	0	0	0	0	0	0	1	0	1	0	0	0	1	0	0	0	0	0	0	0	0	0	0	0	1	0	0	0	0	0	0	0	0	0	0
Salmonella Dublin	SAL_SC4724AA_AS	0	0	0	0	0	0	0	0	1	0	0	0	0	0	0	0	0	0	0	0	0	1	0	0	0	1	0	0	0	0	1	0	0	1	1	0	0	1	0	0	0	0	0	0	0	0	0	0
Salmonella Dublin	SAL_SC4725AA_AS	0	0	0	0	0	0	0	0	1	0	0	0	0	0	0	0	0	0	0	0	0	1	0	0	0	1	0	0	0	0	1	0	0	1	1	0	0	1	0	0	0	0	0	0	0	0	0	0
Salmonella Dublin	SAL_SC4726AA_AS	0	0	0	0	0	0	0	0	1	0	0	0	0	0	0	0	0	0	0	0	0	1	0	0	0	1	0	0	0	0	1	0	0	1	1	0	0	1	0	0	0	0	0	0	0	0	0	0
Salmonella Dublin	SAL_SC4727AA_AS	0	0	0	0	0	0	0	0	1	0	0	0	0	0	0	0	0	0	0	1	0	1	0	0	0	1	0	0	0	0	1	0	0	1	1	0	0	1	0	0	0	0	0	0	0	0	0	0
Salmonella Dublin	SAL_SC4728AA_AS	0	0	0	0	0	0	0	0	1	0	0	0	0	0	0	0	0	0	0	0	0	1	0	0	0	1	0	0	0	0	1	0	0	1	1	0	0	1	0	0	0	0	0	0	0	0	0	0
Salmonella Dublin	SAL_SC4730AA_AS	0	0	0	0	0	0	0	0	1	0	0	0	0	0	0	0	0	0	0	1	0	1	0	0	0	1	0	0	0	0	1	0	0	1	1	0	0	1	0	0	0	0	0	0	0	0	0	0
Salmonella Dublin	SAL_SC4731AA_AS	0	0	0	0	0	0	0	0	1	0	0	0	0	0	0	0	0	0	0	0	0	1	0	0	0	1	0	0	0	0	1	0	0	1	1	0	0	1	0	0	0	0	0	0	0	0	0	0
Salmonella Dublin	SAL_SC4732AA_AS	0	0	0	0	0	0	0	0	1	0	0	0	0	0	0	0	0	0	1	1	0	1	0	0	0	1	0	0	0	0	0	0	1	0	1	0	0	1	0	0	0	0	0	0	0	0	0	0
Salmonella Dublin	SAL_SC4733AA_AS	0	0	0	0	0	0	0	0	1	0	0	0	0	0	0	0	0	0	0	1	0	1	0	0	0	1	0	0	0	0	1	0	0	1	1	0	0	1	0	0	0	0	0	0	0	0	0	0
Salmonella Dublin	SAL_SC4734AA_AS	0	0	0	0	0	0	0	0	1	0	0	0	0	0	0	0	0	0	0	1	0	1	0	0	0	1	0	0	0	0	1	0	0	1	1	0	0	1	0	0	0	0	0	0	0	0	0	0
Salmonella Dublin	SAL_SC4735AA_AS	0	0	0	0	0	0	0	0	1	0	0	0	0	0	0	0	0	0	0	0	0	1	0	0	0	1	0	0	0	0	1	0	0	1	1	0	0	1	0	0	0	0	0	0	0	0	0	0
Salmonella Dublin	SAL_SC4736AA_AS	0	0	0	0	0	0	0	0	1	0	0	0	0	0	0	0	0	0	0	0	0	1	0	0	0	1	0	0	0	0	1	0	0	1	1	0	0	1	0	0	0	0	0	0	0	0	0	0
Salmonella Dublin	SAL_SC4737AA_AS	0	0	0	0	0	0	0	0	1	0	0	0	0	0	0	0	0	0	0	1	0	1	0	0	0	1	0	0	0	0	1	0	0	1	1	0	0	1	0	0	0	0	0	0	0	0	0	0
Salmonella Dublin	SAL_SC4738AA_AS	0	0	0	0	0	0	0	0	1	0	0	0	0	0	0	0	0	0	0	1	0	1	0	0	0	1	0	0	0	0	1	0	0	1	1	0	0	1	0	0	0	0	0	0	0	0	0	0
Salmonella Dublin	SAL_SC4739AA_AS	0	0	0	0	0	0	0	0	1	0	0	0	0	0	0	0	0	0	0	0	0	1	0	0	0	1	0	0	0	0	1	0	0	1	1	0	0	1	0	0	0	0	0	0	0	0	0	0
Salmonella Dublin	SAL_SC4740AA_AS	0	0	0	0	0	0	0	0	1	0	0	0	0	0	0	0	0	0	0	1	0	1	0	0	0	1	0	0	0	0	1	0	0	1	1	0	0	1	0	0	0	0	0	0	0	0	0	0
Salmonella Dublin	SAL_SC4741AA_AS	0	0	0	0	0	0	0	0	1	0	0	0	0	0	0	0	0	0	0	1	0	1	0	0	0	1	0	0	0	0	1	0	0	1	1	0	0	1	0	0	0	0	0	0	0	0	0	0
Salmonella Dublin	SAL_SC4742AA_AS	0	0	0	0	0	0	0	0	1	0	0	0	0	0	0	0	0	0	0	0	0	1	0	0	0	1	0	0	0	0	1	0	0	1	1	0	0	1	0	0	0	0	0	0	0	0	0	0
Salmonella Dublin	SAL_SC4743AA_AS	0	0	0	0	0	0	0	0	1	0	0	0	0	0	0	0	0	0	0	1	0	1	0	0	0	1	0	0	0	0	1	0	0	0	0	0	0	1	0	0	0	0	0	0	0	0	0	0
Salmonella Dublin	SAL_SC4744AA_AS	0	0	0	0	0	0	0	0	1	0	0	0	0	0	0	0	0	0	0	0	0	1	0	0	0	1	0	0	0	0	1	0	0	1	1	0	0	1	0	0	0	0	0	0	0	0	0	0
Salmonella Dublin	SAL_SC4745AA_AS	0	0	0	0	0	0	0	0	1	0	0	0	0	0	0	0	0	0	0	0	0	1	0	0	0	1	0	0	0	0	1	0	0	1	1	0	0	1	0	0	0	0	0	0	0	0	0	0
Salmonella Dublin	SAL_SC4746AA_AS	0	0	0	0	0	0	0	0	1	0	0	0	0	0	0	0	0	0	0	0	0	1	0	0	0	1	0	0	0	0	1	0	0	1	1	0	0	1	0	0	0	0	0	0	0	0	0	0
Salmonella Dublin	SAL_SC4747AA_AS	0	0	0	0	0	0	0	0	1	0	0	0	0	0	0	0	0	0	0	0	0	1	0	0	0	1	0	0	0	0	0	0	0	0	0	0	0	1	0	0	0	0	0	0	0	0	0	0
Salmonella Dublin	SAL_SC4748AA_AS	0	0	0	0	0	0	0	0	1	0	0	0	0	0	0	0	0	0	0	1	0	1	0	0	0	1	0	0	0	0	1	0	0	1	1	0	0	1	0	0	0	0	0	0	0	0	0	0
Salmonella Dublin	SAL_SC4749AA_AS	0	0	0	0	0	0	0	0	1	0	0	0	0	0	0	0	0	0	0	1	0	1	0	0	0	1	0	0	0	0	0	0	0	0	0	0	0	1	0	0	0	0	0	0	0	0	0	0
Salmonella Dublin	SAL_SC4750AA_AS	0	0	0	0	0	0	0	0	1	0	0	0	0	0	0	0	0	0	0	1	0	1	0	0	0	1	0	0	0	0	1	0	0	1	1	0	0	1	0	0	0	0	0	0	0	0	0	0
Salmonella Dublin	SAL_SC4751AA_AS	0	0	0	0	0	0	0	0	1	0	0	0	0	0	0	0	0	1	0	0	0	1	0	0	0	1	0	0	0	0	1	0	0	1	1	0	0	1	0	0	0	0	0	0	0	0	0	0
Salmonella Dublin	SAL_SC4752AA_AS	0	0	0	0	0	0	0	0	1	0	0	0	0	0	0	0	0	0	0	0	0	1	0	0	0	1	0	0	0	0	1	0	0	1	1	0	0	1	0	0	0	0	0	0	0	0	0	0
Salmonella Dublin	SAL_SC4753AA_AS	0	0	0	0	0	0	0	0	1	0	0	0	0	0	0	0	0	0	0	1	0	1	0	0	0	1	0	0	0	0	1	0	0	1	1	0	0	1	0	0	0	0	0	0	0	0	0	0
Salmonella Dublin	SAL_SC4754AA_AS	0	0	0	0	0	0	0	0	1	0	0	0	0	0	0	0	0	0	0	0	0	1	0	0	0	1	0	0	0	0	1	0	0	1	1	0	0	1	0	0	0	0	0	0	0	0	0	0
Salmonella Dublin	SAL_SC4755AA_AS	0	0	0	0	0	0	0	0	1	0	0	0	0	0	0	0	0	0	0	1	0	1	0	0	0	1	0	0	0	0	1	0	0	1	1	0	0	1	0	0	0	0	0	0	0	0	0	0
Salmonella Dublin	SAL_SC4756AA_AS	0	0	0	0	0	0	0	0	1	0	0	0	0	0	0	0	0	0	0	1	0	1	0	0	0	1	0	0	0	0	1	0	0	1	1	0	0	1	0	0	0	0	0	0	0	0	0	0
Salmonella Dublin	SAL_SC4757AA_AS	0	0	0	0	0	0	0	0	1	0	0	0	0	0	0	0	1	0	0	0	0	1	0	0	0	1	0	0	0	0	1	0	0	1	1	0	0	1	0	0	0	0	0	0	0	0	0	0
Salmonella Dublin	SAL_SC4758AA_AS	0	0	0	0	0	0	0	0	1	0	0	0	0	0	0	0	0	0	0	1	0	1	0	0	0	1	0	0	0	0	0	0	0	0	0	0	0	1	0	0	0	0	0	0	0	0	0	0
Salmonella Dublin	SAL_SC4759AA_AS	0	0	0	0	0	0	0	0	1	0	0	0	0	0	0	0	0	0	0	0	0	1	0	0	0	1	0	0	0	0	1	0	0	1	1	0	0	1	0	0	0	0	0	0	0	0	0	0
Salmonella Dublin	SAL_SC4761AA_AS	0	0	0	0	0	0	0	0	1	0	0	0	0	0	0	0	0	1	0	1	0	1	0	0	0	1	0	0	0	0	1	0	0	1	1	0	0	1	0	0	0	0	0	0	0	0	0	1
Salmonella Dublin	SAL_SC4762AA_AS	0	0	0	0	0	0	0	0	1	0	0	0	0	0	0	0	0	0	0	1	0	1	0	0	0	1	0	0	0	0	1	0	0	1	1	0	0	1	0	0	0	0	0	0	0	0	0	0
Salmonella Dublin	SAL_SC4763AA_AS	0	0	0	0	0	0	0	0	1	0	0	0	0	0	0	0	0	0	0	0	0	1	0	0	0	1	0	0	0	0	1	0	0	1	1	0	0	1	0	0	0	0	0	0	0	0	0	0
Salmonella Dublin	SAL_SC4764AA_AS	0	0	0	0	0	0	0	0	1	0	0	0	0	0	0	0	0	0	0	0	0	1	0	0	0	1	0	0	0	0	1	0	0	1	1	0	0	1	0	0	0	0	0	0	0	0	0	0
Salmonella Dublin	SAL_SC4765AA_AS	0	0	0	0	0	0	0	0	1	0	0	0	0	0	0	0	1	0	0	0	0	1	0	0	0	1	0	0	0	0	0	0	0	0	0	0	0	1	0	0	0	0	0	0	0	0	0	0
Salmonella Dublin	SAL_SC4766AA_AS	0	0	0	0	0	0	0	0	1	0	0	0	0	0	0	0	0	0	0	1	0	1	0	0	0	1	0	0	0	0	1	0	0	1	1	0	0	1	0	0	0	0	0	0	0	0	0	0
Salmonella Dublin	SAL_SC4767AA_AS	0	0	0	0	0	0	0	0	1	0	0	0	0	0	0	0	0	0	0	0	0	1	0	0	0	1	0	0	0	0	1	0	0	1	1	0	0	1	0	0	0	0	0	0	0	0	0	0
Salmonella Dublin	SAL_SC4768AA_AS	0	0	0	0	0	0	0	0	1	0	0	0	0	0	0	0	0	0	0	0	0	1	0	0	0	1	0	0	0	0	0	0	0	0	0	0	0	1	0	0	0	0	0	0	0	0	0	0
Salmonella Dublin	SAL_SC4769AA_AS	0	0	0	0	0	0	0	0	1	0	0	0	0	0	0	0	0	0	0	1	0	1	0	0	0	1	0	0	0	0	1	0	0	1	1	0	0	1	0	0	0	0	0	0	0	0	0	0
Salmonella Dublin	SAL_SC4770AA_AS	0	0	0	0	0	0	0	0	1	0	0	0	0	0	0	0	0	0	0	1	0	1	0	0	0	1	0	0	0	0	1	0	0	1	1	0	0	1	0	0	0	0	0	0	0	0	0	0
Salmonella Dublin	SAL_SC4771AA_AS	0	0	0	0	0	0	0	0	1	0	0	0	0	0	0	0	0	0	0	1	0	1	0	0	0	1	0	0	0	0	1	0	0	1	1	0	0	1	0	0	0	0	0	0	0	0	0	0
Salmonella Dublin	SAL_SC4772AA_AS	0	0	0	0	0	0	0	0	1	0	0	0	0	0	0	0	0	0	0	0	0	1	0	0	0	1	0	0	0	0	1	0	0	1	1	0	0	1	0	0	0	0	0	0	0	0	0	0
Salmonella Dublin	SAL_SC4773AA_AS	0	0	0	0	0	0	0	0	1	0	0	0	0	0	0	0	0	0	0	0	0	1	0	0	0	1	0	0	0	0	1	0	0	1	1	0	0	1	0	0	0	0	0	0	0	0	0	0
Salmonella Dublin	SAL_SC4774AA_AS	0	0	0	0	0	0	0	0	1	0	0	0	0	0	0	0	0	0	0	0	0	1	0	0	0	1	0	0	0	0	1	0	0	1	1	0	0	1	0	0	0	0	0	0	0	0	0	0
Salmonella Dublin	SAL_SC4775AA_AS	0	0	0	0	0	0	0	0	1	0	0	0	0	0	0	0	0	0	0	0	0	1	0	0	0	1	0	0	0	0	1	0	0	1	1	0	0	1	0	0	0	0	0	0	0	0	0	0
Salmonella Dublin	SAL_SC4776AA_AS	0	0	0	0	0	0	0	0	1	0	0	0	0	0	0	0	0	0	0	1	0	1	0	0	0	1	0	0	0	0	1	0	0	1	1	0	0	1	0	0	0	0	0	0	0	0	0	0
Salmonella Dublin	SAL_SC4777AA_AS	0	0	0	0	0	0	0	0	1	0	0	0	0	0	0	0	0	0	0	1	0	1	0	0	0	1	0	0	0	0	1	0	0	1	1	0	0	1	0	0	0	0	0	0	0	0	0	0
Salmonella Dublin	SAL_SC4778AA_AS	0	0	0	0	0	0	0	0	1	0	0	0	0	0	0	0	0	0	0	0	0	1	0	0	0	1	0	0	0	0	1	0	0	1	1	0	0	1	0	0	0	0	0	0	0	0	0	0
Salmonella Dublin	SAL_SC4779AA_AS	0	0	0	0	0	0	0	0	1	0	0	0	0	0	0	0	0	0	0	0	0	1	0	0	0	1	0	0	0	0	1	0	0	1	1	0	0	1	0	0	0	0	0	0	0	0	0	0
Salmonella Dublin	SAL_SC4780AA_AS	0	0	0	0	0	0	0	0	1	0	0	0	0	0	0	0	0	0	0	0	0	1	0	0	0	1	0	0	0	0	0	0	0	0	0	0	0	1	0	0	0	0	0	0	0	0	0	0
Salmonella Dublin	SAL_SC4781AA_AS	0	0	0	0	0	0	0	0	1	0	0	0	0	0	0	0	0	0	0	0	0	1	0	0	0	1	0	0	0	0	1	0	0	1	1	0	0	1	0	0	0	0	0	0	0	0	0	0
Salmonella Dublin	SAL_SC4782AA_AS	0	0	0	0	0	0	0	0	1	0	0	0	0	0	0	0	0	0	0	0	0	1	0	0	0	1	0	0	0	0	1	0	0	1	1	0	0	1	0	0	0	0	0	0	0	0	0	0
Salmonella Dublin	SAL_SC4783AA_AS	0	0	0	0	0	0	0	0	1	0	0	0	0	0	0	0	0	0	0	1	0	1	0	0	0	1	0	0	0	0	1	0	0	1	1	0	0	1	0	0	0	0	0	0	0	0	0	0
Salmonella Dublin	SAL_SC4784AA_AS	0	0	0	0	0	0	0	0	1	0	0	0	0	0	0	0	0	0	0	1	0	1	0	0	0	1	0	0	0	0	1	0	0	1	1	0	0	1	0	0	0	0	0	0	0	0	0	0
Salmonella Dublin	SAL_SC4786AA_AS	0	0	0	0	0	0	0	0	1	0	0	0	0	0	0	0	0	0	0	0	0	1	0	0	0	1	0	0	0	0	1	0	0	1	1	0	0	1	0	0	0	0	0	0	0	0	0	0
Salmonella Dublin	SAL_SC4787AA_AS	0	0	0	0	0	0	0	0	1	0	0	0	0	0	0	0	0	0	0	1	0	1	0	0	0	1	0	0	0	0	1	0	0	1	1	0	0	1	0	0	0	0	0	0	0	0	0	0
Salmonella Dublin	SAL_SC4788AA_AS	0	0	0	0	0	0	0	0	1	0	0	0	0	0	0	0	0	0	0	0	0	1	0	0	0	1	0	0	0	0	1	0	0	1	1	0	0	1	0	0	0	0	0	0	0	0	0	0
Salmonella Dublin	SAL_SC4789AA_AS	0	0	0	0	0	0	0	0	1	0	0	0	0	0	0	0	0	0	0	0	0	1	0	0	0	1	0	0	0	0	1	0	0	1	1	0	0	1	0	0	0	0	0	0	0	0	0	0
Salmonella Dublin	SAL_SC4790AA_AS	0	0	0	0	0	0	0	0	1	0	0	0	0	0	0	0	0	0	0	0	0	1	0	0	0	1	0	0	0	0	1	0	0	1	1	0	0	1	0	0	0	0	0	0	0	0	0	0
Salmonella Dublin	SAL_SC4791AA_AS	0	0	0	0	0	0	0	0	1	0	0	0	0	0	0	0	0	0	0	1	0	1	0	0	0	1	0	0	0	0	1	0	0	1	1	0	0	1	0	0	0	0	0	0	0	0	0	0
Salmonella Dublin	SAL_SC4792AA_AS	0	0	0	0	0	0	0	0	1	0	0	0	0	0	0	0	0	0	0	1	0	1	0	0	0	1	0	0	0	0	1	0	0	1	1	0	0	1	0	0	0	0	0	0	0	0	0	0
Salmonella Dublin	SAL_SC4793AA_AS	0	0	0	0	0	0	0	0	1	0	0	0	0	0	0	0	0	0	0	0	0	1	0	0	0	1	0	0	0	0	1	0	0	1	1	0	0	1	0	0	0	0	0	0	0	0	0	0
Salmonella Dublin	SAL_SC4794AA_AS	0	0	0	0	0	0	0	0	1	0	0	0	0	0	0	0	0	0	0	0	0	1	0	0	0	1	0	0	0	0	1	0	0	1	1	0	0	1	0	0	0	0	0	0	0	0	0	0
Salmonella Dublin	SAL_SC4795AA_AS	0	0	0	0	0	0	0	0	1	0	0	0	0	0	0	0	0	0	0	0	0	1	0	0	0	1	0	0	0	0	1	0	0	1	1	0	0	1	0	0	0	0	0	0	0	0	0	0
Salmonella Dublin	SAL_SC4796AA_AS	0	0	0	0	0	0	0	0	1	0	0	0	0	0	0	0	0	0	0	0	0	1	0	0	0	1	0	0	0	0	0	0	0	0	0	0	0	1	0	0	0	0	0	0	0	0	0	0
Salmonella Dublin	SAL_SC4797AA_AS	0	0	0	0	0	0	0	0	1	0	0	0	0	0	0	0	0	0	0	0	0	1	0	0	0	1	0	0	0	0	1	0	0	1	1	0	0	1	0	0	0	0	0	0	0	0	0	0
Salmonella Dublin	SAL_SC4798AA_AS	0	0	0	0	0	0	0	0	1	0	0	0	0	0	0	0	0	0	0	1	0	1	0	0	0	1	0	0	0	0	1	0	0	1	1	0	0	1	0	0	0	0	0	0	0	0	0	0
Salmonella Dublin	SAL_SC4799AA_AS	0	0	0	0	0	0	0	0	1	0	0	0	0	0	0	0	0	0	0	0	0	1	0	0	0	1	0	0	0	0	1	0	0	1	1	0	0	1	0	0	0	0	0	0	0	0	0	0
Salmonella Dublin	SAL_SC4800AA_AS	0	0	0	0	0	0	0	0	1	0	0	0	0	0	0	0	0	0	0	0	0	1	0	0	0	1	0	0	0	0	1	0	0	1	1	0	0	1	0	0	0	0	0	0	0	0	0	0
Salmonella Dublin	SAL_SC4801AA_AS	0	0	0	0	0	0	0	0	1	0	0	0	0	0	0	0	0	0	0	1	0	1	0	0	0	1	0	0	0	0	1	0	0	1	1	0	0	1	0	0	0	0	0	0	0	0	0	0
Salmonella Dublin	SAL_SC4802AA_AS	0	0	0	0	0	0	0	0	1	0	0	0	0	0	0	0	0	0	0	1	0	1	0	0	0	1	0	0	0	0	1	0	0	1	1	0	0	1	0	0	0	0	0	0	0	0	0	0
Salmonella Dublin	SAL_SC4804AA_AS	0	0	0	0	0	0	0	0	1	0	0	0	0	0	0	0	0	0	0	0	0	1	0	0	0	1	0	0	0	0	0	0	0	0	0	0	0	1	0	0	0	0	0	0	0	0	0	0
Salmonella Dublin	SAL_SC4805AA_AS	0	0	0	0	0	0	0	0	1	0	0	0	0	0	0	0	0	0	0	0	0	1	0	0	0	1	0	0	0	0	1	0	0	1	1	0	0	1	0	0	0	0	0	0	0	0	0	0
Salmonella Dublin	SAL_SC4806AA_AS	0	0	0	0	0	0	0	0	1	0	0	0	0	0	0	0	0	0	0	0	0	1	0	0	0	1	0	0	0	0	1	0	0	1	1	0	0	1	0	0	0	0	0	0	0	0	0	0
Salmonella Dublin	SAL_SC4807AA_AS	0	0	0	0	0	0	0	0	1	0	0	0	0	0	0	0	0	0	0	0	0	1	0	0	0	1	0	0	0	0	1	0	0	1	1	0	0	1	0	0	0	0	0	0	0	0	0	0
Salmonella Dublin	SAL_SC4808AA_AS	0	0	0	0	0	0	0	0	1	0	0	0	0	0	0	0	0	0	0	0	0	1	0	0	0	1	0	0	0	0	1	0	0	1	1	0	0	1	0	0	0	0	0	0	0	0	0	0
Salmonella Dublin	SAL_SC4809AA_AS	0	0	0	0	0	0	0	0	1	0	0	0	0	0	0	0	0	0	0	1	0	1	0	0	0	1	0	0	0	0	1	0	0	1	1	0	0	1	0	0	0	0	0	0	0	0	0	0
Salmonella Dublin	SAL_SC4810AA_AS	0	0	0	0	0	0	0	0	1	0	0	0	0	0	0	0	0	0	0	0	0	0	0	0	0	0	0	0	0	0	0	0	0	0	0	0	0	1	0	0	0	0	0	0	0	0	0	0
Salmonella Dublin	SAL_SC4811AA_AS	0	0	0	0	0	0	0	0	1	0	0	0	0	0	0	0	0	0	0	0	0	1	0	0	0	1	0	0	0	0	1	0	0	1	1	0	0	1	0	0	0	0	0	0	0	0	0	0
Salmonella Dublin	SAL_SC4812AA_AS	0	0	0	0	0	0	0	0	1	0	0	0	0	0	0	0	0	0	0	0	0	1	0	0	0	1	0	0	0	0	1	0	0	1	1	0	0	1	0	0	0	0	0	0	0	0	0	0
Salmonella Dublin	SAL_SC4813AA_AS	0	0	0	0	0	0	0	0	1	0	0	0	0	0	0	0	0	0	0	1	0	1	0	0	0	1	0	0	0	0	1	0	0	1	1	0	0	1	0	0	0	0	0	0	0	0	0	0
Salmonella Dublin	SAL_SC4814AA_AS	0	0	0	0	0	0	0	0	1	0	0	0	0	0	0	0	0	0	0	1	0	1	0	0	0	1	0	0	0	0	1	0	0	1	1	0	0	1	0	0	0	0	0	0	0	0	0	0
Salmonella Dublin	SAL_SC4815AA_AS	0	0	0	0	0	0	0	0	1	0	0	0	0	0	0	0	0	0	0	1	0	1	0	0	0	1	0	0	0	0	1	0	0	1	1	0	0	1	0	0	0	0	0	0	0	0	0	0
Salmonella Dublin	SAL_SC4816AA_AS	0	0	0	0	0	0	0	0	1	0	0	0	0	0	0	0	0	0	0	1	0	1	0	0	0	1	0	0	0	0	1	0	0	1	1	0	0	1	0	0	0	0	0	0	0	0	0	0
Salmonella Dublin	SAL_SC4817AA_AS	0	0	0	0	0	0	0	0	1	0	0	0	0	0	0	0	0	0	0	0	0	1	0	0	0	1	0	0	0	0	0	0	0	0	0	0	0	1	0	0	0	0	0	0	0	0	0	0
Salmonella Dublin	SAL_SC4818AA_AS	0	0	0	0	0	0	0	0	1	0	0	0	0	0	0	0	0	0	0	1	0	1	0	0	0	1	0	0	0	0	1	0	0	1	1	0	0	1	0	0	0	0	0	0	0	0	0	0
Salmonella Dublin	SAL_SC4819AA_AS	0	0	0	0	0	0	0	0	1	0	0	0	0	0	0	0	0	0	0	0	0	1	0	0	0	1	0	0	0	0	0	0	0	0	0	0	0	1	0	0	0	0	0	0	0	0	0	0
Salmonella Dublin	SAL_SC4820AA_AS	0	0	0	0	0	0	0	0	1	0	0	0	0	0	0	0	0	0	0	1	0	1	0	0	0	1	0	0	0	0	1	0	0	1	1	0	0	1	0	0	0	0	0	0	0	0	0	0
Salmonella Dublin	SAL_SC4821AA_AS	0	0	0	0	0	0	0	0	1	0	0	0	0	0	0	0	0	0	0	1	0	1	0	0	0	1	0	0	0	0	1	0	0	1	1	0	0	1	0	0	0	0	0	0	0	0	0	0
Salmonella Dublin	SAL_SC4822AA_AS	0	0	0	0	0	0	0	0	1	0	0	0	0	0	0	0	0	0	0	0	0	1	0	0	0	1	0	0	0	0	0	0	0	0	0	0	0	1	0	0	0	0	0	0	0	0	0	0
Salmonella Dublin	SAL_SC4823AA_AS	0	0	0	0	0	0	0	0	1	0	0	0	0	0	0	0	0	0	0	1	0	1	0	0	0	1	0	0	0	0	1	0	0	1	1	0	0	1	0	0	0	0	0	0	0	0	0	0
Salmonella Dublin	SAL_SC4824AA_AS	0	0	0	0	0	0	0	0	1	0	0	0	0	0	0	0	0	0	0	0	0	1	0	0	0	1	0	0	0	0	0	0	0	0	0	0	0	1	0	0	0	0	0	0	0	0	0	0
Salmonella Dublin	SAL_SC4825AA_AS	0	0	0	0	0	0	0	0	1	0	0	0	0	0	0	0	0	0	0	0	0	1	0	0	0	1	0	0	0	0	1	0	0	1	1	0	0	1	0	0	0	0	0	0	0	0	0	0
Salmonella Dublin	SAL_SC4826AA_AS	0	0	0	0	0	0	0	0	1	0	0	0	0	0	0	0	0	0	0	0	0	1	0	0	0	1	0	0	0	0	1	0	0	1	1	0	0	1	0	0	0	0	0	0	0	0	0	0
Salmonella Dublin	SAL_SC4827AA_AS	0	0	0	0	0	0	0	0	1	0	0	0	0	0	0	0	0	0	0	0	0	1	0	0	0	1	0	0	0	0	1	0	0	1	1	0	0	1	0	0	0	0	0	0	0	0	0	0
Salmonella Dublin	SAL_SC4828AA_AS	0	0	0	0	0	0	0	0	1	0	0	0	0	0	0	0	0	0	0	0	0	1	0	0	0	1	0	0	0	0	1	0	0	1	1	0	0	1	0	0	0	0	0	0	0	0	0	0
Salmonella Dublin	SAL_SC4829AA_AS	0	0	0	0	0	0	0	0	1	0	0	0	0	0	0	0	0	0	0	0	0	1	0	0	0	1	0	0	0	0	1	0	0	1	1	0	0	1	0	0	0	0	0	0	0	0	0	0
Salmonella Dublin	SAL_SC4830AA_AS	0	0	0	0	0	0	0	0	1	0	0	0	0	0	0	0	0	0	0	0	0	1	0	0	0	1	0	0	0	0	1	0	0	1	1	0	0	1	0	0	0	0	0	0	0	0	0	0
Salmonella Dublin	SAL_SC4831AA_AS	0	0	0	0	0	0	0	0	1	0	0	0	0	0	0	0	0	0	0	0	0	1	0	0	0	1	0	0	0	0	1	0	0	1	1	0	0	1	0	0	0	0	0	0	0	0	0	0
Salmonella Dublin	SAL_SC4832AA_AS	0	0	0	0	0	0	0	0	1	0	0	0	0	0	0	0	0	0	0	0	0	1	0	0	0	1	0	0	0	0	0	0	0	0	0	0	0	1	0	0	0	0	0	0	0	0	0	0
Salmonella Dublin	SAL_SC4833AA_AS	0	0	0	0	0	0	0	0	1	0	0	0	0	0	0	0	0	0	0	0	0	1	0	0	0	1	0	0	0	0	1	0	0	1	1	0	0	1	0	0	0	0	0	0	0	0	0	0
Salmonella Dublin	SAL_SC4834AA_AS	0	0	0	0	0	0	0	0	1	0	0	0	0	0	0	0	0	0	0	0	0	1	0	0	0	1	0	0	0	0	1	0	0	1	1	0	0	1	0	0	0	0	0	0	0	0	0	0
Salmonella Dublin	SAL_SC4835AA_AS	0	0	0	0	0	0	0	0	1	0	0	0	0	0	0	0	0	0	0	0	0	1	0	0	0	1	0	0	0	0	1	0	0	1	1	0	0	1	0	0	0	0	0	0	0	0	0	0
Salmonella Dublin	SAL_SC4836AA_AS	0	0	0	0	0	0	0	0	1	0	0	0	0	0	0	0	0	0	0	1	0	1	0	0	0	1	0	0	0	0	1	0	0	1	1	0	0	1	0	0	0	0	0	0	0	0	0	0
Salmonella Dublin	SAL_SC4837AA_AS	0	0	0	0	0	0	0	0	1	0	0	0	0	0	0	0	0	0	0	1	0	1	0	0	0	1	0	0	0	0	1	0	0	1	1	0	0	1	0	0	0	0	0	0	0	0	0	0
Salmonella Dublin	SAL_SC4888AA_AS	0	0	0	0	0	0	0	0	1	0	0	0	0	0	0	0	0	0	0	0	0	1	0	0	0	1	0	0	0	0	1	0	0	1	1	0	0	1	0	0	0	0	0	0	0	0	0	0
Salmonella Dublin	SAL_SC8062AA_AS	0	0	0	0	0	0	0	0	1	0	0	0	0	0	0	0	0	0	0	1	0	1	0	0	0	1	0	0	0	0	1	0	0	1	1	0	0	1	0	0	0	0	0	0	0	0	0	0
Salmonella Dublin	SAL_SC8063AA_AS	0	0	0	0	0	0	0	0	1	0	0	0	0	0	0	0	0	0	0	0	0	1	0	0	0	1	0	0	0	0	1	0	0	1	1	0	0	1	0	0	0	0	0	0	0	0	0	0
Salmonella Dublin	SAL_SC9558AA_AS	0	0	0	0	0	0	0	0	1	0	0	0	0	0	0	0	0	0	0	0	0	1	0	0	0	1	0	0	0	0	1	0	0	1	1	0	0	1	0	0	0	0	0	0	0	0	0	0
Salmonella Dublin	SAL_TA0586AA_AS	0	0	0	0	0	0	0	0	1	0	0	0	0	0	0	0	0	0	0	0	0	0	0	0	0	0	0	0	0	0	0	0	0	0	0	0	0	1	0	0	0	0	0	0	0	0	0	0
Salmonella Dublin	SAL_TA4420AA_AS	0	0	0	0	0	0	0	0	1	0	0	0	0	0	0	0	0	0	0	0	0	0	0	0	0	0	0	0	0	0	0	0	0	0	0	0	0	1	0	0	0	0	0	0	0	0	0	0
Salmonella Dublin	SAL_TA4525AA_AS	0	0	0	0	0	0	0	0	1	0	0	0	0	0	0	0	0	0	0	0	0	1	0	0	0	1	0	0	0	0	1	0	0	1	1	0	0	1	0	0	0	0	0	0	0	0	0	0
Salmonella Dublin	SAL_TA4651AA_AS	0	0	0	0	0	0	0	0	1	0	0	0	0	0	0	0	0	0	0	0	0	1	0	0	0	1	0	0	0	0	1	0	0	1	1	0	0	1	0	0	0	0	0	0	0	0	0	0
Salmonella Dublin	SAL_TA5837AA_AS	0	0	0	0	0	0	0	0	1	0	0	0	0	0	0	0	0	0	0	0	0	0	0	0	0	0	0	0	0	0	0	0	0	0	0	0	0	1	0	0	0	0	0	0	0	0	0	0
Salmonella Dublin	SAL_TA6389AA_AS	0	0	0	0	0	0	0	0	1	0	0	0	0	0	0	0	0	0	0	0	0	1	0	0	0	1	0	0	0	0	1	0	0	1	1	0	0	1	0	0	0	0	0	0	0	0	0	0
Salmonella Dublin	SAL_TA6813AA_AS	0	0	0	0	0	0	0	0	1	0	0	0	0	0	0	0	0	0	0	0	0	0	0	0	0	0	0	0	0	0	0	0	0	0	0	0	0	1	0	0	0	0	0	0	0	0	0	0
Salmonella Dublin	SAL_TA9044AA_AS	0	0	0	0	0	0	0	0	1	0	0	0	0	0	0	0	0	0	0	0	0	1	0	0	0	1	0	0	0	0	1	0	0	1	1	0	0	1	0	0	0	0	0	0	0	0	0	0
Salmonella Dublin	SAL_TA9634AA_AS	0	0	0	0	0	0	0	0	1	0	0	0	0	0	0	0	0	0	0	1	0	1	0	0	0	1	0	0	0	0	1	0	0	1	1	0	0	1	0	0	0	0	0	0	0	0	0	0
Salmonella Dublin	SAL_TB1777AA_AS	0	0	0	0	0	0	0	0	1	0	0	0	0	0	0	0	0	0	0	1	0	1	0	0	0	1	0	0	0	0	1	0	0	1	1	0	0	1	0	0	0	0	0	0	0	0	0	0
Salmonella Dublin	SAL_TB1839AA_AS	0	0	0	0	0	0	0	0	1	0	0	0	0	0	0	0	0	0	0	0	0	1	0	0	0	1	0	0	0	0	0	0	0	0	0	0	0	1	0	0	0	0	0	0	0	0	0	0
Salmonella Dublin	SAL_TB1840AA_AS	0	0	0	0	0	0	0	0	1	0	0	0	0	0	0	0	0	0	0	0	0	1	0	0	0	1	0	0	0	0	0	0	0	0	0	0	0	1	0	0	0	0	0	0	0	0	0	0
Salmonella Dublin	SAL_TB1841AA_AS	0	0	0	0	0	0	0	0	1	0	0	0	0	0	0	0	0	0	0	0	0	1	0	0	0	1	0	0	0	0	0	0	0	0	0	0	0	1	0	0	0	0	0	0	0	0	0	0
Salmonella Dublin	SAL_TB1842AA_AS	0	0	0	0	0	0	0	0	1	0	0	0	0	0	0	0	0	0	0	0	0	1	0	0	0	1	0	0	0	0	0	0	0	0	0	0	0	1	0	0	0	0	0	0	0	0	0	0
Salmonella Dublin	SAL_TB1843AA_AS	0	0	0	0	0	0	0	0	1	0	0	0	0	0	0	0	0	0	0	0	0	1	0	0	0	1	0	0	0	0	0	0	0	0	0	0	0	1	0	0	0	0	0	0	0	0	0	0
Salmonella Dublin	SAL_TB1844AA_AS	0	0	0	0	0	0	0	0	1	0	0	0	0	0	0	0	0	0	0	0	0	1	0	0	0	1	0	0	0	0	1	0	0	1	1	0	0	1	0	0	0	0	0	0	0	0	0	0
Salmonella Dublin	SAL_TB1845AA_AS	0	0	0	0	0	0	0	0	1	0	0	0	0	0	0	0	0	0	0	0	0	1	0	0	0	1	0	0	0	0	1	0	0	1	1	0	0	1	0	0	0	0	0	0	0	0	0	0
Salmonella Dublin	SAL_TB1846AA_AS	0	0	0	0	0	0	0	0	1	0	0	0	0	0	0	0	0	0	0	0	0	1	0	0	0	1	0	0	0	0	0	0	0	0	0	0	0	1	0	0	0	0	0	0	0	0	0	0
Salmonella Dublin	SAL_TB1847AA_AS	0	0	0	0	0	0	0	0	1	0	0	0	0	0	0	0	0	0	0	0	0	1	0	0	0	1	0	0	0	0	1	0	0	1	1	0	0	1	0	0	0	0	0	0	0	0	0	0
Salmonella Dublin	SAL_TB1848AA_AS	0	0	0	0	0	0	0	0	1	0	0	0	0	0	0	0	0	0	0	0	0	1	0	0	0	1	0	0	0	0	1	0	0	1	1	0	0	1	0	0	0	0	0	0	0	0	0	0
Salmonella Dublin	SAL_TB1849AA_AS	0	0	0	0	0	0	0	0	1	0	0	0	0	0	0	0	0	0	0	0	0	1	0	0	0	1	0	0	0	0	1	0	0	1	1	0	0	1	0	0	0	0	0	0	0	0	0	0
Salmonella Dublin	SAL_TB1850AA_AS	0	0	0	0	0	0	0	0	1	0	0	0	0	0	0	0	0	0	0	0	0	1	0	0	0	1	0	0	0	0	0	0	0	0	0	0	0	1	0	0	0	0	0	0	0	0	0	0
Salmonella Dublin	SAL_TB2420AA_AS	0	0	0	0	0	0	0	0	1	0	0	0	0	0	0	0	0	0	0	0	0	1	0	0	0	1	0	0	0	0	1	0	0	1	1	0	0	1	0	0	0	0	0	0	0	0	0	0
Salmonella Dublin	SAL_TB2422AA_AS	0	0	0	0	0	0	0	0	1	0	0	0	0	0	0	0	0	0	0	0	0	1	0	0	0	1	0	0	0	0	1	0	0	1	1	0	0	1	0	0	0	0	0	0	0	0	0	0
Salmonella Dublin	SAL_TB2427AA_AS	0	0	0	0	0	0	0	0	1	0	0	0	0	0	0	0	0	0	0	0	0	1	0	0	0	1	0	0	0	0	0	0	0	0	0	0	0	1	0	0	0	0	0	0	0	0	0	0
Salmonella Dublin	SAL_TB2428AA_AS	0	0	0	0	0	0	0	0	1	0	0	0	0	0	0	0	0	0	0	0	0	1	0	0	0	1	0	0	0	0	0	0	0	0	0	0	0	1	0	0	0	0	0	0	0	0	0	0
Salmonella Dublin	SAL_TB3417AA_AS	0	0	0	0	0	0	0	0	1	0	0	0	0	0	0	0	0	0	0	0	0	1	0	0	0	1	0	0	0	0	0	0	0	0	0	0	0	1	0	0	0	0	0	0	0	0	0	0
Salmonella Dublin	SAL_TB3661AA_AS	0	0	0	0	0	0	0	0	1	0	0	0	0	0	0	0	0	0	0	0	0	1	0	0	0	1	0	0	0	0	1	0	0	1	1	0	0	1	0	0	0	0	0	0	0	0	0	0
Salmonella Dublin	SAL_TB3952AA_AS	0	0	0	0	0	0	0	0	1	0	0	0	0	0	0	0	0	0	0	0	0	1	0	0	0	1	0	0	0	0	0	0	0	0	0	0	0	1	0	0	0	0	0	0	0	0	0	0
Salmonella Dublin	SAL_TB3954AA_AS	0	0	0	0	0	0	0	0	1	0	0	0	0	0	0	0	0	0	0	0	0	1	0	0	0	1	0	0	0	0	0	0	0	0	0	0	0	1	0	0	0	0	0	0	0	0	0	0
Salmonella Dublin	SAL_TB3955AA_AS	0	0	0	0	0	0	0	0	1	0	0	0	0	0	0	0	0	0	0	0	0	1	0	0	0	1	0	0	0	0	0	0	0	0	0	0	0	1	0	0	0	0	0	0	0	0	0	0
Salmonella Dublin	SAL_TB3956AA_AS	0	0	0	0	0	0	0	0	1	0	0	0	0	0	0	0	0	0	0	0	0	1	0	0	0	1	0	0	0	0	0	0	0	0	0	0	0	1	0	0	0	0	0	0	0	0	0	0
Salmonella Dublin	SAL_TB3958AA_AS	0	0	0	0	0	0	0	0	1	0	0	0	0	0	0	0	0	0	0	0	0	1	0	0	0	1	0	0	0	0	0	0	0	0	0	0	0	1	0	0	0	0	0	0	0	0	0	0
Salmonella Dublin	SAL_TB3966AA_AS	0	0	0	0	0	0	0	0	1	0	0	0	0	0	0	0	0	0	0	0	0	1	0	0	0	1	0	0	0	0	0	0	0	0	0	0	0	1	0	0	0	0	0	0	0	0	0	0
Salmonella Dublin	SAL_TC6757AA_AS	0	0	0	0	0	0	0	0	1	0	0	0	0	0	0	0	0	0	0	0	0	1	0	0	0	1	0	0	0	0	1	0	0	1	1	0	0	1	0	0	0	0	0	0	0	0	0	0
Salmonella Dublin	SAL_TC6758AA_AS	0	0	0	0	0	0	0	0	1	0	0	0	0	0	0	0	0	0	0	1	0	1	0	0	0	1	0	0	0	0	1	0	0	1	1	0	0	1	0	0	0	0	0	0	0	0	0	0
Salmonella Dublin	SAL_TC6759AA_AS	0	0	0	0	0	0	0	0	1	0	0	0	0	0	0	0	0	0	0	1	0	1	0	0	0	1	0	0	0	0	1	0	0	1	1	0	0	1	0	0	0	0	0	0	0	0	0	0
Salmonella Dublin	SAL_TC6761AA_AS	0	0	0	0	0	0	0	0	1	0	0	0	0	0	0	0	0	0	0	1	0	1	0	0	0	1	0	0	0	0	1	0	0	1	1	0	0	1	0	0	0	0	0	0	0	0	0	0
Salmonella Dublin	SAL_TC6762AA_AS	0	0	0	0	0	0	0	0	1	0	0	0	0	0	0	0	0	0	0	0	0	1	0	0	0	1	0	0	0	0	1	0	0	1	1	0	0	1	0	0	0	0	0	0	0	0	0	0
Salmonella Dublin	SAL_TC6763AA_AS	0	0	0	0	0	0	0	0	1	0	0	0	0	0	0	0	0	0	0	0	0	1	0	0	0	1	0	0	0	0	1	0	0	1	1	0	0	1	0	0	0	0	0	0	0	0	0	0
Salmonella Dublin	SAL_TC6765AA_AS	0	0	0	0	0	0	0	0	1	0	0	0	0	0	0	0	0	0	0	1	0	1	0	0	0	1	0	0	0	0	1	0	0	1	1	0	0	1	0	0	0	0	0	0	0	0	0	0
Salmonella Dublin	SAL_TC6766AA_AS	0	0	0	0	0	0	0	0	1	0	0	0	0	0	0	0	0	0	0	0	0	1	0	0	0	1	0	0	0	0	1	0	0	1	1	0	0	1	0	0	0	0	0	0	0	0	0	0
Salmonella Dublin	SAL_TC6769AA_AS	0	0	0	0	0	0	0	0	1	0	0	0	0	0	0	0	0	0	0	1	0	1	0	0	0	1	0	0	0	0	1	0	0	1	1	0	0	1	0	0	0	0	0	0	0	0	0	0
Salmonella Dublin	SAL_TC6771AA_AS	0	0	0	0	0	0	0	0	1	0	0	0	0	0	0	0	0	0	0	1	0	1	0	0	0	1	0	0	0	0	1	0	0	1	1	0	0	1	0	0	0	0	0	0	0	0	0	0
Salmonella Dublin	SAL_TC6772AA_AS	0	0	0	0	0	0	0	0	1	0	0	0	0	0	0	0	0	0	0	0	0	1	0	0	0	1	0	0	0	0	0	0	0	0	0	0	0	1	0	0	0	0	0	0	0	0	0	0
Salmonella Dublin	SAL_TC6774AA_AS	0	0	0	0	0	0	0	0	1	0	0	0	0	0	0	0	0	0	0	0	0	1	0	0	0	1	0	0	0	0	0	0	0	0	0	0	0	1	0	0	0	0	0	0	0	0	0	0
Salmonella Dublin	SAL_UA2901AA_AS	0	0	0	0	0	0	0	0	1	0	0	0	0	0	0	0	0	0	0	0	0	1	0	0	0	1	0	0	0	0	0	0	0	0	0	0	0	1	0	0	0	0	0	0	0	0	0	0
Salmonella Dublin	SAL_UA3132AA_AS	0	0	0	0	0	0	0	0	1	0	0	0	0	0	0	0	0	0	0	1	0	1	0	0	0	1	0	0	0	0	1	0	0	1	1	0	0	1	0	0	0	0	0	0	0	0	0	0
Salmonella Dublin	SAL_UA3133AA_AS	0	0	0	0	0	0	0	0	1	0	0	0	0	0	0	0	0	0	0	0	0	1	0	0	0	1	0	0	0	0	1	0	0	1	1	0	0	1	0	0	0	0	0	0	0	0	0	0
Salmonella Dublin	SAL_UA3343AA_AS	0	0	0	0	0	0	0	0	1	0	0	0	0	0	0	0	0	0	0	0	0	1	0	0	0	1	0	0	0	0	1	0	0	1	1	0	0	1	0	0	0	0	0	0	0	0	0	0
Salmonella Dublin	SAL_UA3344AA_AS	0	0	0	0	0	0	0	0	1	0	0	0	0	0	0	0	0	0	0	0	0	1	0	0	0	1	0	0	0	0	1	0	0	1	1	0	0	1	0	0	0	0	0	0	0	0	0	0
Salmonella Dublin	SAL_UA3345AA_AS	0	0	0	0	0	0	0	0	1	0	0	0	0	0	0	0	0	0	0	1	0	1	0	0	0	1	0	0	0	0	1	0	0	1	1	0	0	1	0	0	0	0	0	0	0	0	0	0
Salmonella Dublin	SAL_UA3346AA_AS	0	0	0	0	0	0	0	0	1	0	0	0	0	0	0	0	0	0	0	1	0	1	0	0	0	1	0	0	0	0	1	0	0	1	1	0	0	1	0	0	0	0	0	0	0	0	0	0
Salmonella Dublin	SAL_UA3347AA_AS	0	0	0	0	0	0	0	0	1	0	0	0	0	0	0	0	0	0	0	1	0	1	0	0	0	1	0	0	0	0	1	0	0	1	1	0	0	1	0	0	0	0	0	0	0	0	0	0
Salmonella Dublin	SAL_UA3348AA_AS	0	0	0	0	0	0	0	0	1	0	0	0	0	0	0	0	0	0	0	1	0	1	0	0	0	1	0	0	0	0	1	0	0	1	1	0	0	1	0	0	0	0	0	0	0	0	0	0
Salmonella Dublin	SAL_UA3349AA_AS	0	0	0	0	0	0	0	0	1	0	0	0	0	0	0	0	0	0	0	1	0	1	0	0	0	1	0	0	0	0	1	0	0	1	1	0	0	1	0	0	0	0	0	0	0	0	0	0
Salmonella Dublin	SAL_UA3350AA_AS	0	0	0	0	0	0	0	0	1	0	0	0	0	0	0	0	0	0	0	0	0	1	0	0	0	1	0	0	0	0	0	0	0	0	0	0	0	1	0	0	0	0	0	0	0	0	0	0
Salmonella Dublin	SAL_UA3351AA_AS	0	0	0	0	0	0	0	0	1	0	0	0	0	0	0	0	0	0	0	0	0	1	0	0	0	1	0	0	0	0	1	0	0	1	1	0	0	1	0	0	0	0	0	0	0	0	0	0
Salmonella Dublin	SAL_UA3352AA_AS	0	0	0	0	0	0	0	0	1	0	0	0	0	0	0	0	0	0	0	0	0	1	0	0	0	1	0	0	0	0	1	0	0	1	1	0	0	1	0	0	0	0	0	0	0	0	0	0
Salmonella Dublin	SAL_UA4235AA_AS	0	0	0	0	0	0	0	0	1	0	0	0	0	0	0	0	0	0	0	0	0	1	0	0	0	1	0	0	0	0	1	0	0	1	1	0	0	1	0	0	0	0	0	0	0	0	0	0
Salmonella Dublin	SAL_UA4371AA_AS	0	0	0	0	0	0	0	0	1	0	0	0	0	0	0	0	0	0	0	0	0	1	0	0	0	1	0	0	0	0	1	0	0	1	1	0	0	1	0	0	0	0	0	0	0	0	0	0
Salmonella Dublin	SAL_UA4373AA_AS	0	0	0	0	0	0	0	0	1	0	0	0	0	0	0	0	0	0	0	0	0	1	0	0	0	1	0	0	0	0	0	0	0	0	0	0	0	1	0	0	0	0	0	0	0	0	0	0
Salmonella Dublin	SAL_UA4375AA_AS	0	0	0	0	0	0	0	0	1	0	0	0	0	0	0	0	0	0	0	1	0	1	0	0	0	1	0	0	0	0	1	0	0	1	1	0	0	1	0	0	0	0	0	0	0	0	0	0
Salmonella Dublin	SAL_UA4376AA_AS	0	0	0	0	0	0	0	0	1	0	0	0	0	0	0	0	0	0	0	1	0	1	0	0	0	1	0	0	0	0	1	0	0	1	1	0	0	1	0	0	0	0	0	0	0	0	0	0
Salmonella Dublin	SAL_UA4377AA_AS	0	0	0	0	0	0	0	0	1	0	0	0	0	0	0	0	0	0	0	0	0	1	0	0	0	1	0	0	0	0	1	0	0	1	1	0	0	1	0	0	0	0	0	0	0	0	0	0
Salmonella Dublin	SAL_UA4379AA_AS	0	0	0	0	0	0	0	0	1	0	0	0	0	0	0	0	0	0	0	1	0	1	0	0	0	1	0	0	0	0	1	0	0	1	1	0	0	1	0	0	0	0	0	0	0	0	0	0
Salmonella Dublin	SAL_UA4380AA_AS	0	0	0	0	0	0	0	0	1	0	0	0	0	0	0	0	0	0	0	1	0	1	0	0	0	1	0	0	0	0	1	0	0	0	0	0	0	1	0	0	0	0	0	0	0	0	0	0
Salmonella Dublin	SAL_UA4381AA_AS	0	0	0	0	0	0	0	0	1	0	0	0	0	0	0	0	0	0	0	1	0	1	0	0	0	1	0	0	0	0	1	0	0	1	1	0	0	1	0	0	0	0	0	0	0	0	0	0
Salmonella Dublin	SAL_UA4382AA_AS	0	0	0	0	0	0	0	0	1	0	0	0	0	0	0	0	0	0	0	1	0	1	0	0	0	1	0	0	0	0	1	0	0	1	1	0	0	1	0	0	0	0	0	0	0	0	0	0
Salmonella Dublin	SAL_UA4383AA_AS	0	0	0	0	0	0	0	0	1	0	0	0	0	0	0	0	0	0	0	1	0	1	0	0	0	1	0	0	0	0	1	0	0	1	1	0	0	1	0	0	0	0	0	0	0	0	0	0
Salmonella Dublin	SAL_UA4384AA_AS	0	0	0	0	0	0	0	0	1	0	0	0	0	0	0	0	0	0	0	0	0	1	0	0	0	1	0	0	0	0	0	0	0	0	0	0	0	1	0	0	0	0	0	0	0	0	0	0
Salmonella Dublin	SAL_UA4385AA_AS	0	0	0	0	0	0	0	0	1	0	0	0	0	0	0	0	0	0	0	1	0	1	0	0	0	1	0	0	0	0	1	0	0	1	1	0	0	1	0	0	0	0	0	0	0	0	0	0
Salmonella Dublin	SAL_UA4386AA_AS	0	0	0	0	0	0	0	0	1	0	0	0	0	0	0	0	0	0	0	1	0	1	0	0	0	1	0	0	0	0	1	0	0	1	1	0	0	1	0	0	0	0	0	0	0	0	0	0
Salmonella Dublin	SAL_UA4389AA_AS	0	0	0	0	0	0	0	0	1	0	0	0	0	0	0	0	0	0	0	1	0	1	0	0	0	1	0	0	0	0	1	0	0	1	1	0	0	1	0	0	0	0	0	0	0	0	0	0
Salmonella Dublin	SAL_UA4394AA_AS	0	0	0	0	0	0	0	0	1	0	0	0	0	0	0	0	0	0	0	0	0	1	0	0	0	1	0	0	0	0	1	0	0	1	1	0	0	1	0	0	0	0	0	0	0	0	0	0
Salmonella Dublin	SAL_UA4395AA_AS	0	0	0	0	0	0	0	0	1	0	0	0	0	0	0	0	0	0	0	1	0	1	0	0	0	1	0	0	0	0	1	0	0	1	1	0	0	1	0	0	0	0	0	0	0	0	0	0
Salmonella Dublin	SAL_UA4396AA_AS	0	0	0	0	0	0	0	0	1	0	0	0	0	0	0	0	0	0	0	1	0	1	0	0	0	1	0	0	0	0	1	0	0	1	1	0	0	1	0	0	0	0	0	0	0	0	0	0
Salmonella Dublin	SAL_UA4397AA_AS	0	0	0	0	0	0	0	0	1	0	0	0	0	0	0	0	0	0	0	0	0	1	0	0	0	1	0	0	0	0	0	0	0	0	0	0	0	1	0	0	0	0	0	0	0	0	0	0
Salmonella Dublin	SAL_UA4398AA_AS	0	0	0	0	0	0	0	0	1	0	0	0	0	0	0	0	0	0	0	1	0	1	0	0	0	1	0	0	0	0	1	0	0	1	1	0	0	1	0	0	0	0	0	0	0	0	0	0
Salmonella Dublin	SAL_UA4399AA_AS	0	0	0	0	0	0	0	0	1	0	0	0	0	0	0	0	0	0	0	1	0	1	0	0	0	1	0	0	0	0	1	0	0	1	1	0	0	1	0	0	0	0	0	0	0	0	0	0
Salmonella Dublin	SAL_UA4400AA_AS	0	0	0	0	0	0	0	0	1	0	0	0	0	0	0	0	0	0	0	1	0	1	0	0	0	1	0	0	0	0	0	0	0	0	0	0	0	1	0	0	0	0	0	0	0	0	0	0
Salmonella Dublin	SAL_UA4401AA_AS	0	0	0	0	0	0	0	0	1	0	0	0	0	0	0	0	0	0	0	0	0	1	0	0	0	1	0	0	0	0	1	0	0	1	1	0	0	1	0	0	0	0	0	0	0	0	0	0
Salmonella Dublin	SAL_UA4402AA_AS	0	0	0	0	0	0	0	0	1	0	0	0	0	0	0	0	0	0	0	0	0	1	0	0	0	1	0	0	0	0	1	0	0	1	1	0	0	1	0	0	0	0	0	0	0	0	0	0
Salmonella Dublin	SAL_UA4403AA_AS	0	0	0	0	0	0	0	0	1	0	0	0	0	0	0	0	0	0	0	1	0	1	0	0	0	1	0	0	0	0	0	0	0	0	0	0	0	1	0	0	0	0	0	0	0	0	0	0
Salmonella Dublin	SAL_UA4404AA_AS	0	0	0	0	0	0	0	0	1	0	0	0	0	0	0	0	0	0	0	1	0	1	0	0	0	1	0	0	0	0	1	0	0	1	1	0	0	1	0	0	0	0	0	0	0	0	0	0
Salmonella Dublin	SAL_UA4405AA_AS	0	0	0	0	0	0	0	0	1	0	0	0	0	0	0	0	0	0	0	0	0	1	0	0	0	1	0	0	0	0	1	0	0	1	1	0	0	1	0	0	0	0	0	0	0	0	0	0
Salmonella Dublin	SAL_UA4406AA_AS	0	0	0	0	0	0	0	0	1	0	0	0	0	0	0	0	0	0	0	1	0	1	0	0	0	1	0	0	0	0	1	0	0	1	1	0	0	1	0	0	0	0	0	0	0	0	0	0
Salmonella Dublin	SAL_UA4407AA_AS	0	1	0	0	0	0	0	1	1	0	0	0	1	0	0	0	0	0	0	1	1	1	0	0	0	1	0	0	0	0	1	0	0	1	1	0	0	1	0	0	0	0	0	0	1	1	0	0
Salmonella Dublin	SAL_UA4408AA_AS	0	0	0	0	0	0	0	0	1	0	0	0	0	0	0	0	0	0	0	1	0	1	0	0	0	1	0	0	0	0	1	0	0	1	1	0	0	1	0	0	0	0	0	0	0	0	0	0
Salmonella Dublin	SAL_UA4916AA_AS	0	0	0	0	0	0	0	0	1	0	0	0	0	0	0	0	0	0	0	1	0	1	0	0	0	1	0	0	0	0	1	0	0	0	1	0	0	1	0	0	0	0	0	0	0	0	0	0
Salmonella Dublin	SAL_UA6638AA_AS	0	0	0	0	0	0	0	0	1	0	0	0	0	0	0	0	0	0	0	0	0	1	0	0	0	1	0	0	0	0	1	0	0	1	1	0	0	1	0	0	0	0	0	0	0	0	0	0
Salmonella Dublin	SAL_UA6640AA_AS	0	0	0	0	0	0	0	0	1	0	0	0	0	0	0	0	0	0	0	1	0	1	0	0	0	1	0	0	0	0	1	0	0	1	1	0	0	1	0	0	0	0	0	0	0	0	0	0
Salmonella Dublin	SAL_UA6642AA_AS	0	0	0	0	0	0	0	0	1	0	0	0	0	0	0	0	0	0	0	1	0	1	0	0	0	1	0	0	0	0	1	0	0	1	1	0	0	1	0	0	0	0	0	0	0	0	0	0
Salmonella Dublin	SAL_UA6643AA_AS	0	0	0	0	0	0	0	0	1	0	0	0	0	0	0	0	0	0	0	0	0	1	0	0	0	1	0	0	0	0	1	0	0	1	1	0	0	1	0	0	0	0	0	0	0	0	0	0
Salmonella Dublin	SAL_UA6644AA_AS	0	0	0	0	0	0	0	0	1	0	0	0	0	0	0	0	0	1	0	1	0	1	0	0	0	1	0	0	0	0	1	0	0	1	1	0	0	1	0	0	0	0	0	0	1	1	0	0
Salmonella Dublin	SAL_UA6645AA_AS	0	0	0	0	0	0	0	0	1	0	0	0	0	0	0	0	0	0	0	0	0	1	0	0	0	1	0	0	0	0	1	0	0	1	1	0	0	1	0	0	0	0	0	0	0	0	0	0
Salmonella Dublin	SAL_UA6647AA_AS	0	0	0	0	0	0	0	0	1	0	0	0	0	0	0	0	0	1	0	1	0	1	0	0	0	1	0	0	0	0	1	0	0	1	1	0	0	1	0	0	0	0	0	0	1	1	0	0
Salmonella Dublin	SAL_UA6649AA_AS	0	0	0	0	0	0	0	0	1	0	0	0	0	0	0	0	0	0	0	1	0	1	0	0	0	1	0	0	0	0	1	0	0	1	1	0	0	1	0	0	0	0	0	0	0	0	0	0
Salmonella Dublin	SAL_UA6650AA_AS	0	0	0	0	0	0	0	0	1	0	0	0	0	0	0	0	0	0	0	1	0	1	0	0	0	1	0	0	0	0	1	0	0	1	1	0	0	1	0	0	0	0	0	0	0	0	0	0
Salmonella Dublin	SAL_UA6651AA_AS	0	0	0	0	0	0	0	0	1	0	0	0	0	0	0	0	0	0	0	0	0	1	0	0	0	1	0	0	0	0	1	0	0	1	1	0	0	1	0	0	0	0	0	0	0	0	0	0
Salmonella Dublin	SAL_UA6652AA_AS	0	0	0	0	0	0	0	0	1	0	0	0	0	0	0	0	0	0	0	0	0	1	0	0	0	1	0	0	0	0	1	0	0	1	1	0	0	1	0	0	0	0	0	0	0	0	0	0
Salmonella Dublin	SAL_UA6653AA_AS	0	0	0	0	0	0	0	0	1	0	0	0	0	0	0	0	0	0	0	0	0	1	0	0	0	1	0	0	0	0	1	0	0	1	1	0	0	1	0	0	0	0	0	0	0	0	0	0
Salmonella Dublin	SAL_UA6655AA_AS	0	0	0	0	0	0	0	0	1	0	0	0	0	0	0	0	0	0	0	1	0	1	0	0	0	1	0	0	0	0	1	0	0	1	1	0	0	1	0	0	0	0	0	0	0	0	0	0
Salmonella Dublin	SAL_UA6657AA_AS	0	0	0	0	0	0	0	0	1	0	0	0	0	0	0	0	0	0	0	0	0	1	0	0	0	1	0	0	0	0	1	0	0	1	1	0	0	1	0	0	0	0	0	0	0	0	0	0
Salmonella Dublin	SAL_UA6660AA_AS	0	0	0	0	0	0	0	0	1	0	0	0	0	0	0	0	0	0	0	1	0	1	0	0	0	1	0	0	0	0	1	0	0	1	1	0	0	1	0	0	0	0	0	0	0	0	0	0
Salmonella Dublin	SAL_UA6661AA_AS	0	0	0	0	0	0	0	0	1	0	0	0	0	0	0	0	0	0	0	0	0	1	0	0	0	1	0	0	0	0	0	0	0	0	0	0	0	1	0	0	0	0	0	0	0	0	0	0
Salmonella Dublin	SAL_UA6663AA_AS	0	0	0	0	0	0	0	0	1	0	0	0	0	0	0	0	0	0	0	1	0	1	0	0	0	1	0	0	0	0	1	0	0	1	1	0	0	1	0	0	0	0	0	0	0	0	0	0
Salmonella Dublin	SAL_UA8466AA_AS	0	0	0	0	0	0	0	0	1	0	0	0	0	0	0	0	0	0	0	0	0	1	0	0	0	1	0	0	0	0	1	0	0	1	1	0	0	1	0	0	0	0	0	0	0	0	0	0
Salmonella Dublin	SAL_UA9092AA_AS	0	0	0	0	0	0	0	0	1	0	0	0	0	0	0	0	0	0	0	0	0	1	0	0	0	1	0	0	0	0	1	0	0	1	1	0	0	1	0	0	0	0	0	0	0	0	0	0
Salmonella Dublin	SAL_UC4913AA_AS	0	0	0	0	0	0	0	0	1	0	0	0	0	0	0	0	0	0	0	0	0	1	0	0	0	1	0	0	0	0	1	0	0	1	1	0	0	1	0	0	0	0	0	0	0	0	0	0
Salmonella Dublin	SAL_UC5529AA_AS	0	0	0	0	0	0	0	0	1	0	0	0	0	0	0	0	0	0	0	0	0	1	0	0	0	1	0	0	0	0	0	0	0	0	1	0	1	1	0	0	0	0	0	0	0	0	0	0
Salmonella Dublin	SAL_UC9372AA_AS	0	0	0	0	0	0	0	0	1	0	0	0	0	0	0	0	0	0	0	1	0	1	0	0	0	1	0	0	0	0	1	0	0	1	1	0	0	1	0	0	0	0	0	0	0	0	0	0
Salmonella Dublin	SAL_UC9737AA_AS	0	0	0	0	0	0	0	0	1	0	0	0	0	0	0	0	0	0	0	0	0	1	0	0	0	1	0	0	0	0	0	0	0	0	0	0	0	1	0	0	0	0	0	0	0	0	0	0
Salmonella Dublin	SAL_UC9742AA_AS	0	0	0	0	0	0	0	0	1	0	0	0	0	0	0	0	0	0	0	1	0	1	0	0	0	1	0	0	0	0	1	0	0	1	1	0	0	1	0	0	0	0	0	0	0	0	0	0
Salmonella Dublin	SAL_VB0854AA_AS	0	0	0	0	0	0	0	0	1	0	0	0	0	0	0	0	0	0	0	0	0	1	0	0	0	1	0	0	0	0	0	0	0	0	0	0	0	1	0	0	0	0	0	0	0	0	0	0
Salmonella Dublin	SAL_VB8622AA_AS	0	0	0	0	0	0	0	0	1	0	0	0	0	0	0	0	0	0	0	0	0	1	0	0	0	1	0	0	0	0	0	0	0	0	0	0	0	1	0	0	0	0	0	0	0	0	0	0
Salmonella Dublin	SAL_VB8623AA_AS	0	0	0	0	0	0	0	0	1	0	0	0	0	0	0	0	0	0	0	0	0	1	0	0	0	1	0	0	0	0	0	0	0	0	0	0	0	1	0	0	0	0	0	0	0	0	0	0
Salmonella Dublin	SAL_VB8624AA_AS	0	0	0	0	0	0	0	0	1	0	0	0	0	0	0	0	0	0	0	0	0	1	0	0	0	1	0	0	0	0	1	0	0	1	1	0	0	1	0	0	0	0	0	0	0	0	0	0
Salmonella Dublin	SAL_VB8626AA_AS	0	0	0	0	0	0	0	0	1	0	0	0	0	0	0	0	0	0	0	0	0	1	0	0	0	1	0	0	0	0	0	0	0	0	0	0	0	1	0	0	0	0	0	0	0	0	0	0
Salmonella Dublin	SAL_VB8627AA_AS	0	0	0	0	0	0	0	0	1	0	0	0	0	0	0	0	0	0	0	0	0	0	0	0	0	0	0	0	0	0	0	0	0	0	0	0	0	1	0	0	0	0	0	0	0	0	0	0
Salmonella Dublin	SAL_VB8628AA_AS	0	0	0	0	0	0	0	0	1	0	0	0	0	0	0	0	0	0	0	0	0	1	0	0	0	1	0	0	0	0	0	0	0	0	0	0	0	1	0	0	0	0	0	0	0	0	0	0
Salmonella Dublin	SAL_VB8629AA_AS	0	0	0	0	0	0	0	0	1	0	0	0	0	0	0	0	0	0	0	1	0	1	0	0	0	1	0	0	0	0	1	0	0	1	1	0	0	1	0	0	0	0	0	0	0	0	0	0
Salmonella Dublin	SAL_VB8630AA_AS	0	0	0	0	0	0	0	0	1	0	0	0	0	0	0	0	0	0	0	0	0	1	0	0	0	1	0	0	0	0	0	0	0	0	0	0	0	1	0	0	0	0	0	0	0	0	0	0
Salmonella Dublin	SAL_VB8631AA_AS	0	0	0	0	0	0	0	0	1	0	0	0	0	0	0	0	0	0	0	0	0	1	0	0	0	1	0	0	0	0	0	0	0	0	0	0	0	1	0	0	0	0	0	0	0	0	0	0
Salmonella Dublin	SAL_VB8633AA_AS	0	0	0	0	0	0	0	0	1	0	0	0	0	0	0	0	0	0	0	0	0	1	0	0	0	1	0	0	0	0	1	0	0	1	1	0	0	1	0	0	0	0	0	0	0	0	0	0
Salmonella Dublin	SAL_VB8634AA_AS	0	0	0	0	0	0	0	0	1	0	0	0	0	0	0	0	0	0	0	0	0	1	0	0	0	1	0	0	0	0	0	0	0	0	0	0	0	1	0	0	0	0	0	0	0	0	0	0
Salmonella Dublin	SAL_VB8635AA_AS	0	0	0	0	0	0	0	0	1	0	0	0	0	0	0	0	0	0	0	0	0	1	0	0	0	1	0	0	0	0	1	0	0	1	1	0	0	1	0	0	0	0	0	0	0	0	0	0
Salmonella Dublin	SAL_VB8636AA_AS	0	0	0	0	0	0	0	0	1	0	0	0	0	0	0	0	0	0	0	0	0	1	0	0	0	1	0	0	0	0	1	0	0	1	1	0	0	1	0	0	0	0	0	0	0	0	0	0
Salmonella Dublin	SAL_VB8640AA_AS	0	0	0	0	0	0	0	0	1	0	0	0	0	0	0	0	0	0	0	0	0	1	0	0	0	1	0	0	0	0	1	0	0	1	1	0	0	1	0	0	0	0	0	0	0	0	0	0
Salmonella Dublin	SAL_VB8643AA_AS	0	0	0	0	0	0	0	0	1	0	0	0	0	0	0	0	0	0	0	0	0	0	0	0	0	0	0	0	0	0	0	0	0	0	0	0	0	1	0	0	0	0	0	0	0	0	0	0
Salmonella Dublin	SAL_VB8644AA_AS	0	0	0	0	0	0	0	0	1	0	0	0	0	0	0	0	0	0	0	0	0	1	0	0	0	1	0	0	0	0	1	0	0	1	1	0	0	1	0	0	0	0	0	0	0	0	0	0
Salmonella Dublin	SAL_VB8645AA_AS	0	0	0	0	0	0	0	0	1	0	0	0	0	0	0	0	0	0	0	0	0	1	0	0	0	1	0	0	0	0	0	0	0	0	0	0	0	1	0	0	0	0	0	0	0	0	0	0
Salmonella Dublin	SAL_VB8646AA_AS	0	0	0	0	0	0	0	0	1	0	0	0	0	0	0	0	0	0	0	0	0	1	0	0	0	1	0	0	0	0	0	0	0	0	0	0	0	1	0	0	0	0	0	0	0	0	0	0
Salmonella Dublin	SAL_VB8648AA_AS	0	0	0	0	0	0	0	0	1	0	0	0	0	0	0	0	0	0	0	0	0	1	0	0	0	1	0	0	0	0	0	0	0	0	0	0	0	1	0	0	0	0	0	0	0	0	0	0
Salmonella Dublin	SAL_VB8650AA_AS	0	0	0	0	0	0	0	0	1	0	0	0	0	0	0	0	0	0	0	1	0	1	0	0	0	1	0	0	0	0	1	0	0	1	1	0	0	1	0	0	0	0	0	0	0	0	0	0
Salmonella Dublin	SAL_VB8692AA_AS	0	0	0	0	0	0	0	0	1	0	0	0	0	0	0	0	0	0	0	0	0	1	0	0	0	1	0	0	0	0	0	0	0	0	0	0	0	1	0	0	0	0	0	0	0	0	0	0
Salmonella Dublin	SAL_VB8916AA_AS	0	0	0	0	0	0	0	0	1	0	0	0	0	0	0	0	0	0	0	1	0	1	0	0	0	1	0	0	0	0	1	0	0	1	1	0	0	1	0	0	0	0	0	0	0	0	0	0
Salmonella Dublin	SAL_VB8927AA_AS	0	0	0	0	0	0	0	0	1	0	0	0	0	0	0	0	0	0	0	0	0	1	0	0	0	1	0	0	0	0	1	0	0	1	1	0	0	1	0	0	0	0	0	0	0	0	0	0
Salmonella Dublin	SAL_VB8928AA_AS	0	0	0	0	0	0	0	0	1	0	0	0	0	0	0	0	0	0	0	0	0	1	0	0	0	1	0	0	0	0	1	0	0	1	1	0	0	1	0	0	0	0	0	0	0	0	0	0
Salmonella Dublin	SAL_VB8929AA_AS	0	0	0	0	0	0	0	0	1	0	0	0	0	0	0	0	0	0	0	0	0	1	0	0	0	1	0	0	0	0	1	0	0	1	1	0	0	1	0	0	0	0	0	0	0	0	0	0
Salmonella Dublin	SAL_VB9389AA_AS	0	0	0	0	0	0	0	0	1	0	0	0	0	0	0	0	0	0	0	0	0	1	0	0	0	1	0	0	0	0	1	0	0	1	1	0	0	1	0	0	0	0	0	0	0	0	0	0
Salmonella Dublin	SAL_VB9484AA_AS	0	0	0	0	0	0	0	0	1	0	0	0	0	0	0	0	0	0	0	0	0	1	0	0	0	1	0	0	0	0	1	0	0	1	1	0	0	1	0	0	0	0	0	0	0	0	0	0
Salmonella Dublin	SAL_VB9486AA_AS	0	0	0	0	0	0	0	0	1	0	0	0	0	0	0	0	0	0	0	0	0	1	0	0	0	1	0	0	0	0	1	0	0	1	1	0	0	1	0	0	0	0	0	0	0	0	0	0
Salmonella Dublin	SAL_VB9493AA_AS	0	0	0	0	0	0	0	0	1	0	0	0	0	0	0	0	0	0	0	1	0	1	0	0	0	1	0	0	0	0	0	0	0	0	0	0	0	1	0	0	0	0	0	0	0	0	0	0
Salmonella Dublin	SAL_VB9494AA_AS	0	0	0	0	0	0	0	0	1	0	0	0	0	0	0	0	0	0	0	0	0	1	0	0	0	1	0	0	0	0	1	0	0	1	1	0	0	1	0	0	0	0	0	0	0	0	0	0
Salmonella Dublin	SAL_VB9495AA_AS	0	0	0	0	0	0	0	0	1	0	0	0	0	0	0	0	0	0	0	0	0	1	0	0	0	1	0	0	0	0	1	0	0	1	1	0	0	1	0	0	0	0	0	0	0	0	0	0
Salmonella Dublin	SAL_VB9496AA_AS	0	0	0	0	0	0	0	0	1	0	0	0	0	0	0	0	0	0	0	0	0	1	0	0	0	1	0	0	0	0	1	0	0	1	1	0	0	1	0	0	0	0	0	0	0	0	0	0
Salmonella Dublin	SAL_VB9500AA_AS	0	0	0	0	0	0	0	0	1	0	0	0	0	0	0	0	0	0	0	1	0	1	0	0	0	1	0	0	0	0	1	0	0	1	1	0	0	1	0	0	0	0	0	0	0	0	0	0
Salmonella Dublin	SAL_VC4609AA_AS	0	0	0	0	0	0	0	0	1	0	0	0	0	0	0	0	0	0	0	1	0	1	0	0	0	1	0	0	0	0	1	0	0	1	1	0	0	1	0	0	0	0	0	0	0	0	0	0
Salmonella Dublin	SAL_WA2241AA_AS	0	0	0	0	0	0	0	0	1	0	0	0	0	0	0	0	0	0	0	0	0	0	0	0	0	0	0	0	0	0	0	0	0	0	0	0	0	1	0	0	0	0	0	0	1	0	0	0
Salmonella Dublin	SAL_WA8269AA_AS	0	0	0	0	0	0	0	0	1	0	0	0	0	0	0	0	0	0	0	0	0	0	0	0	0	0	0	0	0	0	0	0	0	0	0	0	0	1	0	0	0	0	0	0	1	0	0	0
Salmonella Dublin	SAL_WB0818AA_AS	0	0	0	0	0	0	0	0	1	0	0	0	0	0	0	0	0	0	0	0	0	1	0	0	0	1	0	0	0	0	1	0	0	1	1	0	0	1	0	0	0	0	0	0	0	0	0	0
Salmonella Dublin	SAL_WB3158AA_AS	0	0	0	0	0	0	0	0	1	0	0	0	0	0	0	0	0	0	0	1	0	1	0	0	0	1	0	0	0	0	1	0	0	1	1	0	0	1	0	0	0	0	0	0	0	0	0	0
Salmonella Dublin	SAL_WB3290AA_AS	0	0	0	0	0	0	0	0	1	0	0	0	0	0	0	0	0	0	0	0	0	1	0	0	0	1	0	0	0	0	1	0	0	1	1	0	0	1	0	0	0	0	0	0	0	0	0	0
Salmonella Dublin	SAL_WB3771AA_AS	0	0	0	0	0	0	0	0	1	0	0	0	0	0	0	0	0	0	0	0	0	1	0	0	0	1	0	0	0	0	0	0	0	0	0	0	0	1	0	0	0	0	0	0	0	0	0	0
Salmonella Dublin	SAL_WB4028AA_AS	0	0	0	0	0	0	0	0	1	0	0	0	0	0	0	0	0	0	0	0	0	1	0	0	0	1	0	0	0	0	1	0	0	1	1	0	0	1	0	0	0	0	0	0	0	0	0	0
Salmonella Dublin	SAL_WB4032AA_AS	0	0	0	0	0	0	0	0	1	0	0	0	0	0	0	0	0	0	0	1	0	1	0	0	0	1	0	0	0	0	1	0	0	1	1	0	0	1	0	0	0	0	0	0	0	0	0	0
Salmonella Dublin	SAL_WB6184AA_AS	0	0	0	0	0	0	0	0	1	0	0	0	0	0	0	0	0	0	0	1	0	1	0	0	0	1	0	0	0	0	1	0	0	1	1	0	0	1	0	0	0	0	0	0	0	0	0	0
Salmonella Dublin	SAL_WB6187AA_AS	0	0	0	0	0	0	0	0	1	0	0	0	0	0	0	0	0	0	0	1	0	1	0	0	0	1	0	0	0	0	1	0	0	1	1	0	0	1	0	0	0	0	0	0	0	0	0	0
Salmonella Dublin	SAL_WB6193AA_AS	0	0	0	0	0	0	0	0	1	0	0	0	0	0	0	0	0	0	0	1	0	1	0	0	0	1	0	0	0	0	1	0	0	1	1	0	0	1	0	0	0	0	0	0	0	0	0	0
Salmonella Dublin	SAL_WB6223AA_AS	0	0	0	0	0	0	0	0	1	0	0	0	0	0	0	0	0	0	0	0	0	1	0	0	0	1	0	0	0	0	0	0	0	0	0	0	0	1	0	0	0	0	0	0	0	0	0	0
Salmonella Dublin	SAL_WB6610AA_AS	0	0	0	0	0	0	0	0	1	0	0	0	0	0	0	0	0	0	0	0	0	0	0	0	0	0	0	0	0	0	0	0	0	0	0	0	0	1	0	0	0	0	0	0	0	0	0	0
Salmonella Dublin	SAL_WB9761AA_AS	0	0	0	0	0	0	0	0	1	0	0	0	0	0	0	0	0	0	0	1	0	1	0	0	0	1	0	0	0	0	0	0	0	0	0	0	0	1	0	0	0	0	0	0	0	0	0	0
Salmonella Dublin	SAL_XA0734AA_AS	0	0	0	0	0	0	0	0	1	0	0	0	0	0	0	0	0	0	0	0	0	1	0	0	0	1	0	0	0	0	0	0	0	0	0	0	0	1	0	0	0	0	0	0	0	0	0	0
Salmonella Dublin	SAL_XA0757AA_AS	0	0	0	0	0	0	0	0	1	0	0	0	0	0	0	0	0	0	0	0	0	1	0	0	0	1	0	0	0	0	0	0	0	0	0	0	0	1	0	0	0	0	0	0	0	0	0	0
Salmonella Dublin	SAL_XA0762AA_AS	0	0	0	0	0	0	0	0	1	0	0	0	0	0	0	0	0	0	0	0	0	1	0	0	0	1	0	0	0	0	1	0	0	1	1	0	0	1	0	0	0	0	0	0	0	0	0	0
Salmonella Dublin	SAL_XA0763AA_AS	0	0	0	0	0	0	0	0	1	0	0	0	0	0	0	0	0	0	0	0	0	1	0	0	0	1	0	0	0	0	1	0	0	1	1	0	0	1	0	0	0	0	0	0	0	0	0	0
Salmonella Dublin	SAL_XA1169AA_AS	0	0	0	0	0	0	0	0	1	0	0	0	0	0	0	0	0	0	0	1	0	1	0	0	0	1	0	0	0	0	0	0	0	0	0	0	0	1	0	0	0	0	0	0	0	0	0	0
Salmonella Dublin	SAL_XA1202AA_AS	0	0	0	0	0	0	0	0	1	0	0	0	0	0	0	0	0	0	0	0	0	1	0	0	0	1	0	0	0	0	0	0	0	0	0	0	0	1	0	0	0	0	0	0	0	0	0	0
Salmonella Dublin	SAL_XA1244AA_AS	0	0	0	0	0	0	0	0	1	0	0	0	0	0	0	0	0	0	0	0	0	1	0	0	0	1	0	0	0	0	1	0	0	1	1	0	0	1	0	0	0	0	0	0	0	0	0	0
Salmonella Dublin	SAL_XA1680AA_AS	0	0	0	0	0	0	0	0	1	0	0	0	0	0	0	0	0	0	0	0	0	1	0	0	0	1	0	0	0	0	1	0	0	1	1	0	0	1	0	0	0	0	0	0	0	0	0	0
Salmonella Dublin	SAL_XA2058AA_AS	0	0	0	0	0	0	0	0	1	0	0	0	0	0	0	0	0	0	0	0	0	1	0	0	0	1	0	0	0	0	1	0	0	1	1	0	0	1	0	0	0	0	0	0	0	0	0	0
Salmonella Dublin	SAL_XA2059AA_AS	0	0	0	0	0	0	0	0	1	0	0	0	0	0	0	0	0	0	0	0	0	0	0	0	0	0	0	0	0	0	0	0	0	0	0	0	0	1	0	0	0	0	0	0	0	0	0	0
Salmonella Dublin	SAL_XA2075AA_AS	0	0	0	0	0	0	0	0	1	0	0	0	0	0	0	0	0	0	0	0	0	1	0	0	0	1	0	0	0	0	1	0	0	1	1	0	0	1	0	0	0	0	0	0	0	0	0	0
Salmonella Dublin	SAL_XA2080AA_AS	0	0	0	0	0	0	0	0	1	0	0	0	0	0	0	0	0	0	0	0	0	1	0	0	0	1	0	0	0	0	1	0	0	1	1	0	0	1	0	0	0	0	0	0	0	0	0	0
Salmonella Dublin	SAL_XA2340AA_AS	0	0	0	0	0	0	0	0	1	0	0	0	0	0	0	0	0	0	0	0	0	1	0	0	0	1	0	0	0	0	0	0	0	0	0	0	0	1	0	0	0	0	0	0	0	0	0	0
Salmonella Dublin	SAL_XA3131AA_AS	0	0	0	0	0	0	0	0	1	0	0	0	0	0	0	0	0	0	0	0	0	1	0	0	0	1	0	0	0	0	1	0	0	1	1	0	0	1	0	0	0	0	0	0	0	0	0	0
Salmonella Dublin	SAL_XA3456AA_AS	0	0	0	0	0	0	0	0	1	0	0	0	0	0	0	0	0	0	0	0	0	0	0	0	0	0	0	0	0	0	1	0	0	1	1	0	0	1	0	0	0	0	0	0	0	0	0	0
Salmonella Dublin	SAL_XA3462AA_AS	0	0	0	0	0	0	0	0	1	0	0	0	0	0	0	0	0	0	0	0	0	1	0	0	0	1	0	0	0	0	0	0	0	0	0	0	0	1	0	0	0	0	0	0	0	0	0	0
Salmonella Dublin	SAL_XA3472AA_AS	0	0	0	0	0	0	0	0	1	0	0	0	0	0	0	0	0	0	0	0	0	0	0	0	0	0	0	0	0	0	0	0	0	0	0	0	0	1	0	0	0	0	0	0	0	0	0	0
Salmonella Dublin	SAL_XA3473AA_AS	0	0	0	0	0	0	0	0	1	0	0	0	0	0	0	0	0	0	0	0	0	1	0	0	0	1	0	0	0	0	1	0	0	1	1	0	0	1	0	0	0	0	0	0	0	0	0	0
Salmonella Dublin	SAL_XA3560AA_AS	0	0	0	0	0	0	0	0	1	0	0	0	0	0	0	0	0	0	0	0	0	0	0	0	0	0	0	0	0	0	0	0	0	0	0	0	0	1	0	0	0	0	0	0	0	0	0	0
Salmonella Dublin	SAL_XA6796AA_AS	0	0	0	0	0	0	0	0	1	0	0	0	0	0	0	0	0	0	0	0	0	1	0	0	0	1	0	0	0	0	1	0	0	1	1	0	0	1	0	0	0	0	0	0	0	0	0	0
Salmonella Dublin	SAL_XA6918AA_AS	0	0	0	0	0	0	0	0	1	0	0	0	0	0	0	0	0	0	0	0	0	0	0	0	0	0	0	0	0	0	0	0	0	0	0	0	0	1	0	0	0	0	0	0	0	0	0	0
Salmonella Dublin	SAL_XA7132AA_AS	0	0	0	0	0	0	0	0	1	0	0	0	0	0	0	0	0	0	0	0	0	1	0	0	0	1	0	0	0	0	0	0	0	0	0	0	0	1	0	0	0	0	0	0	0	0	0	0
Salmonella Dublin	SAL_XA7138AA_AS	0	0	0	0	0	0	0	0	1	0	0	0	0	0	0	0	0	0	0	0	0	1	0	0	0	1	0	0	0	0	1	0	0	1	1	0	0	1	0	0	0	0	0	0	0	0	0	0
Salmonella Dublin	SAL_XA7148AA_AS	0	0	0	0	0	0	0	0	1	0	0	0	0	0	0	0	0	0	0	0	0	0	0	0	0	0	0	0	0	0	0	0	0	0	0	0	0	1	0	0	0	0	0	0	0	0	0	0
Salmonella Dublin	SAL_XA7154AA_AS	0	0	0	0	0	0	0	0	1	0	0	0	0	0	0	0	0	0	0	0	0	0	0	0	0	0	0	0	0	0	0	0	0	0	0	0	0	1	0	0	0	0	0	0	0	0	0	0
Salmonella Dublin	SAL_XA7264AA_AS	0	0	0	0	0	0	0	0	1	0	0	0	0	0	0	0	0	0	0	1	0	1	0	0	0	1	0	0	0	0	1	0	0	1	1	0	0	1	0	0	0	0	0	0	0	0	0	0
Salmonella Dublin	SAL_XA7269AA_AS	0	0	0	0	0	0	0	0	1	0	0	0	0	0	0	0	0	0	0	1	0	1	0	0	0	1	0	0	0	0	1	0	0	1	1	0	0	1	0	0	0	0	0	0	0	0	0	0
Salmonella Dublin	SAL_XA8045AA_AS	0	0	0	0	0	0	0	0	1	0	0	0	0	0	0	0	0	0	0	0	0	0	0	0	0	0	0	0	0	0	0	0	0	0	0	0	0	1	0	0	0	0	0	0	0	0	0	0
Salmonella Dublin	SAL_XA8049AA_AS	0	0	0	0	0	0	0	0	1	0	0	0	0	0	0	0	0	0	0	0	0	1	0	0	0	1	0	0	0	0	1	0	0	1	1	0	0	1	0	0	0	0	0	0	0	0	0	0
Salmonella Dublin	SAL_XA8053AA_AS	0	0	0	0	0	0	0	0	1	0	0	0	0	0	0	0	0	0	0	1	0	1	0	0	0	1	0	0	0	0	1	0	0	1	1	0	0	1	0	0	0	0	0	0	0	0	0	0
Salmonella Dublin	SAL_XA8054AA_AS	0	0	0	0	0	0	0	0	1	0	0	0	0	0	0	0	0	0	0	1	0	1	0	0	0	1	0	0	0	0	1	0	0	1	1	0	0	1	0	0	0	0	0	0	0	0	0	0
Salmonella Dublin	SAL_XA8524AA_AS	0	0	0	0	0	0	0	0	1	0	0	0	0	0	0	0	0	0	0	0	0	1	0	0	0	1	0	0	0	0	1	0	0	1	1	0	0	1	0	0	0	0	0	0	0	0	0	0
Salmonella Dublin	SAL_XA8525AA_AS	0	0	0	0	0	0	0	0	1	0	0	0	0	0	0	0	0	0	0	0	0	0	0	0	0	0	0	0	0	0	0	0	0	0	0	0	0	1	0	0	0	0	0	0	0	0	0	0
Salmonella Dublin	SAL_XA8529AA_AS	0	0	0	0	0	0	0	0	1	0	0	0	0	0	0	0	0	1	0	1	0	1	0	0	0	1	0	0	0	0	1	0	0	1	1	0	0	1	0	0	0	0	0	0	1	1	0	0
Salmonella Dublin	SAL_XB0033AA_AS	0	0	0	0	0	0	0	0	1	0	0	0	0	0	0	0	0	0	0	0	0	1	0	0	0	1	0	0	0	0	0	0	0	0	0	0	0	1	0	0	0	0	0	0	0	0	0	0
Salmonella Dublin	SAL_XB0040AA_AS	0	0	0	0	0	0	0	0	1	0	0	0	0	0	0	0	0	0	0	1	0	1	0	0	0	1	0	0	0	0	1	0	0	1	1	0	0	1	0	0	0	0	0	0	0	0	0	0
Salmonella Dublin	SAL_XB0050AA_AS	0	0	0	0	0	0	0	0	1	0	0	0	0	0	0	0	0	0	0	0	0	1	0	0	0	1	0	0	0	0	1	0	0	1	1	0	0	1	0	0	0	0	0	0	0	0	0	0
Salmonella Dublin	SAL_XB0055AA_AS	0	0	0	0	0	0	0	0	1	0	0	0	0	0	0	0	0	0	0	0	0	1	0	0	0	1	0	0	0	0	1	0	0	1	1	0	0	1	0	0	0	0	0	0	0	0	0	0
Salmonella Dublin	SAL_XB0056AA_AS	0	0	0	0	0	0	0	0	1	0	0	0	0	0	0	0	0	0	0	0	0	1	0	0	0	1	0	0	0	0	1	0	0	1	1	0	0	1	0	0	0	0	0	0	0	0	0	0
Salmonella Dublin	SAL_XB0060AA_AS	0	0	0	0	0	0	0	0	1	0	0	0	0	0	0	0	0	0	0	0	0	1	0	0	0	1	0	0	0	0	1	0	0	1	1	0	0	1	0	0	0	0	0	0	0	0	0	0
Salmonella Dublin	SAL_XB0061AA_AS	0	0	0	0	0	0	0	0	1	0	0	0	0	0	0	0	0	0	0	0	0	1	0	0	0	1	0	0	0	0	1	0	0	1	1	0	0	1	0	0	0	0	0	0	0	0	0	0
Salmonella Dublin	SAL_XB0068AA_AS	0	0	0	0	0	0	0	0	1	0	0	0	0	0	0	0	0	0	0	0	0	1	0	0	0	1	0	0	0	0	1	0	0	1	1	0	0	1	0	0	0	0	0	0	0	0	0	0
Salmonella Dublin	SAL_XB0070AA_AS	0	0	0	0	0	0	0	0	1	0	0	0	0	0	0	0	0	0	0	0	0	1	0	0	0	1	0	0	0	0	1	0	0	1	1	0	0	1	0	0	0	0	0	0	0	0	0	0
Salmonella Dublin	SAL_XB0071AA_AS	0	0	0	0	0	0	0	0	1	0	0	0	0	0	0	0	0	0	0	0	0	1	0	0	0	1	0	0	0	0	1	0	0	1	1	0	0	1	0	0	0	0	0	0	0	0	0	0
Salmonella Dublin	SAL_XB0072AA_AS	0	0	0	0	0	0	0	0	1	0	0	0	0	0	0	0	0	0	0	0	0	1	0	0	0	1	0	0	0	0	1	0	0	1	1	0	0	1	0	0	0	0	0	0	0	0	0	0
Salmonella Dublin	SAL_XB0141AA_AS	0	0	0	0	0	0	0	0	1	0	0	0	0	0	0	0	0	0	0	1	0	1	0	0	0	1	0	0	0	0	1	0	0	1	1	0	0	1	0	0	0	0	0	0	0	0	0	0
Salmonella Dublin	SAL_XB1073AA_AS	0	0	0	0	0	0	0	0	1	0	0	0	0	0	0	0	0	0	0	1	0	1	0	0	0	1	0	0	0	0	1	0	0	1	1	0	0	1	0	0	0	0	0	0	0	0	0	0
Salmonella Dublin	SAL_YA0249AA_AS	0	0	0	0	0	0	0	0	1	0	0	0	0	0	0	0	0	0	0	1	0	1	0	0	0	1	0	0	0	0	1	0	0	1	1	0	0	1	0	0	0	0	0	0	0	0	0	0
Salmonella Dublin	SAL_YA0649AA_AS	0	0	0	0	0	0	0	0	1	0	0	0	0	0	0	0	0	0	0	0	0	0	0	0	0	0	0	0	0	0	0	0	0	0	0	0	0	1	0	0	0	0	0	0	0	0	0	0
Salmonella Dublin	SAL_YA1339AA_AS	0	0	0	0	0	0	0	0	1	0	0	0	0	0	0	0	0	0	0	1	0	1	0	0	0	1	0	0	0	0	1	0	0	1	1	0	0	1	0	0	0	0	0	0	0	0	0	0
Salmonella Dublin	SAL_YA2397AA_AS	0	0	0	0	0	0	0	0	1	0	0	0	0	0	0	0	0	0	0	0	0	0	0	0	0	0	0	0	0	0	0	0	0	0	0	0	0	1	0	0	0	0	0	0	0	0	0	0
Salmonella Dublin	SAL_YA3135AA_AS	0	0	0	0	0	0	0	0	1	0	0	0	0	0	0	0	0	0	0	0	0	1	0	0	0	1	0	0	0	0	1	0	0	1	1	0	0	1	0	0	0	0	0	0	0	0	0	0
Salmonella Dublin	SAL_YA4852AA_AS	0	0	0	0	0	0	0	0	1	0	0	0	0	0	0	0	0	0	0	0	0	1	0	0	0	1	0	0	0	0	1	0	0	1	1	0	0	1	0	0	0	0	0	0	0	0	0	0
Salmonella Dublin	SAL_YA6357AA_AS	0	0	0	0	0	0	0	0	1	0	0	0	0	0	0	0	0	0	0	0	0	1	0	0	0	1	0	0	0	0	1	0	0	1	1	0	0	1	0	0	0	0	0	0	0	0	0	0
Salmonella Dublin	SAL_YA7545AA_AS	0	0	0	0	0	0	0	0	1	0	0	0	0	0	0	0	0	0	0	0	0	1	0	0	0	1	0	0	0	0	1	0	0	1	1	0	0	1	0	0	0	0	0	0	0	0	0	0
Salmonella Dublin	SAL_YA8159AA_AS	0	0	0	0	0	0	0	0	1	0	0	0	0	0	0	0	0	0	0	0	0	1	0	0	0	1	0	0	0	0	1	0	0	1	1	0	0	1	0	0	0	0	0	0	0	0	0	0
Salmonella Dublin	SAL_YA8352AA_AS	0	0	0	0	0	0	0	0	1	0	0	0	0	0	0	0	0	0	0	0	0	0	0	0	0	0	0	0	0	0	0	0	0	0	0	0	0	1	0	0	0	0	0	0	0	0	0	0
Salmonella Dublin	SAL_YA8359AA_AS	0	0	0	0	0	0	0	0	1	0	0	0	0	0	0	0	0	0	0	0	0	1	0	0	0	1	0	0	0	0	1	0	0	1	1	0	0	1	0	0	0	0	0	0	0	0	0	0
Salmonella Dublin	SAL_YA8360AA_AS	0	0	0	0	0	0	0	0	1	0	0	0	0	0	0	0	0	0	0	1	0	1	0	0	0	1	0	0	0	0	1	0	0	1	1	0	0	1	0	0	0	0	0	0	0	0	0	0
Salmonella Dublin	SAL_YC8091AA_AS	0	0	0	0	0	0	0	0	1	0	0	0	0	0	0	0	0	0	0	1	0	1	0	0	0	1	0	0	0	0	1	0	0	1	1	0	0	1	0	0	0	0	0	0	0	0	0	0
Salmonella Dublin	SAL_ZA2871AA_AS	0	0	0	0	0	0	0	0	1	0	0	0	0	0	0	0	0	0	0	0	0	1	0	0	0	1	0	0	0	0	1	0	0	1	1	0	0	1	0	0	0	0	0	0	0	0	0	0
Salmonella Dublin	SAL_ZA3860AA_AS	0	0	0	0	0	0	0	0	1	0	0	0	0	0	0	0	0	0	0	0	0	1	0	0	0	1	0	0	0	0	1	0	0	1	1	0	0	1	0	0	0	0	0	0	0	0	0	0
Salmonella Dublin	SAL_ZA7640AA_AS	0	0	0	0	0	0	0	0	1	0	0	0	0	0	0	0	0	0	0	0	0	1	0	0	0	1	0	0	0	0	0	0	0	0	0	0	0	1	0	0	0	0	0	0	0	0	0	0
Salmonella Dublin	SAL_ZC5359AA_AS	0	0	0	0	0	0	0	0	1	0	0	0	0	0	0	0	0	0	0	0	0	1	0	0	0	1	0	0	0	0	1	0	0	1	1	0	0	1	0	0	0	0	0	0	0	0	0	0
Salmonella Dublin	SAL_ZC5360AA_AS	0	0	0	0	0	0	0	0	1	0	0	0	0	0	0	0	0	0	0	0	0	1	0	0	0	1	0	0	0	0	1	0	0	1	1	0	0	1	0	0	0	0	0	0	0	0	0	0
Salmonella Dublin	SAL_ZC5361AA_AS	0	0	0	0	0	0	0	0	1	0	0	0	0	0	0	0	0	0	0	0	0	1	0	0	0	1	0	0	0	0	1	0	0	1	1	0	0	1	0	0	0	0	0	0	0	0	0	0
Salmonella Dublin	SAL_ZC5362AA_AS	0	0	0	0	0	0	0	0	1	0	0	0	0	0	0	0	0	0	0	0	0	1	0	0	0	1	0	0	0	0	1	0	0	1	1	0	0	1	0	0	0	0	0	0	0	0	0	0
Salmonella Dublin	SAL_ZC5363AA_AS	0	0	0	0	0	0	0	0	1	0	0	0	0	0	0	0	0	0	0	1	0	1	0	0	0	1	0	0	0	0	1	0	0	1	1	0	0	1	0	0	0	0	0	0	0	0	0	0
Salmonella Dublin	SAL_ZC5364AA_AS	0	0	0	0	0	0	0	0	1	0	0	0	0	0	0	0	0	0	0	1	0	1	0	0	0	1	0	0	0	0	1	0	0	1	1	0	0	1	0	0	0	0	0	0	0	0	0	0
Salmonella Dublin	SAL_ZC5367AA_AS	0	0	0	0	0	0	0	0	1	0	0	0	0	0	0	0	0	0	0	0	0	1	0	0	0	1	0	0	0	0	1	0	0	1	1	0	0	1	0	0	0	0	0	0	0	0	0	0
Salmonella Dublin	SAL_ZC5368AA_AS	0	0	0	0	0	0	0	0	1	0	0	0	0	0	0	0	0	0	0	0	0	1	0	0	0	1	0	0	0	0	1	0	0	1	1	0	0	1	0	0	0	0	0	0	0	0	0	0
Salmonella Dublin	SAL_ZC5369AA_AS	0	0	0	0	0	0	0	0	1	0	0	0	0	0	0	0	0	0	0	1	0	1	0	0	0	1	0	0	0	0	1	0	0	1	1	0	0	1	0	0	0	0	0	0	0	0	0	0
	Number of isolates with identified gene	2	1	0	0	0	0	0	1	1334	14	9	0	2	0	0	0	5	67	3	426	3	1242	4	0	4	1235	0	0	0	0	1002	1	3	996	1000	0	1	1337	0	0	0	0	0	0	96	77	0	3
		AMINOGLYCOSIDE																											BETA-LACTAM
		aac(3)-IId	aac(3)-IIg	aac(3)-IVa	aac(3)-VIa	aac(6')-Iaa	aac(6')-Ib10	aac(6')-Ib4	aac(6')-IIc	aac(6')-Iy	aadA1	aadA12	aadA15	aadA2	aadA3	aadA5	aadA6	aadA7	ant(2'')-Ia	ant(3'')-IIa	aph(3')-Ia	aph(3'')-Ia	aph(3'')-Ib	aph(3')-IIa	aph(4)-Ia	aph(6)-Ic	aph(6)-Id	rmtE	baeR	blaCARB-2	blaCARB-3	blaCMY-111	blaCMY-130	blaCMY-132	blaCMY-2	blaCMY-59	blaCMY-61	blaCMY-94	blaCRP	blaCTX-M-1	blaCTX-M-55	blaOXA-2	blaOXA-9	blaSHV-12	blaSHV-134	blaTEM-1	blaTEM-105	blaTEM-12	blaTEM-141
Salmonella Typhimurium	SAL_AB0994AA_AS	0	0	0	0	1	0	0	0	0	0	0	0	0	0	0	0	1	0	0	0	0	1	0	0	0	1	0	1	0	0	1	0	0	1	1	0	0	1	0	0	0	0	0	0	0	0	0	0
Salmonella Typhimurium	SAL_AB4979AA_AS	0	0	0	0	1	0	0	0	0	0	0	0	0	0	0	0	0	0	0	0	0	0	0	0	0	0	0	1	0	0	0	0	0	0	0	0	0	1	0	0	0	0	0	0	0	0	0	0
Salmonella Typhimurium	SAL_AB5352AA_AS	0	0	0	0	1	0	0	0	0	0	0	0	0	0	0	0	0	0	0	0	0	0	0	0	0	0	0	1	0	0	0	0	0	0	0	0	0	1	0	0	0	0	0	0	0	0	0	0
Salmonella Typhimurium	SAL_AB5385AA_AS	0	0	0	0	1	0	0	0	0	0	0	0	0	0	0	0	0	0	0	0	0	0	0	0	0	0	0	1	0	0	0	0	0	0	0	0	0	1	0	0	0	0	0	0	0	0	0	0
Salmonella Typhimurium	SAL_AB8755AA_AS	0	0	0	0	1	0	0	0	0	0	0	0	0	0	0	0	0	0	0	0	0	1	0	0	0	1	0	1	0	0	1	0	0	1	1	0	0	1	0	0	0	0	0	0	0	0	0	0
Salmonella Typhimurium	SAL_AB9671AA_AS	0	0	0	0	1	0	0	0	0	0	0	0	0	0	0	0	0	0	0	0	0	1	0	0	0	1	0	1	0	0	1	0	0	1	1	0	0	1	0	0	0	0	0	0	0	0	0	0
Salmonella Typhimurium	SAL_AC5298AA_AS	0	0	0	0	1	0	0	0	0	0	0	0	0	0	0	0	0	0	0	0	0	0	0	0	0	0	0	1	0	0	0	0	0	0	0	0	0	1	0	0	0	0	0	0	0	0	0	0
Salmonella Typhimurium	SAL_AC6103AA_AS	0	0	0	0	1	0	0	0	0	0	0	0	0	0	0	0	0	0	0	0	0	0	0	0	0	0	0	1	0	0	0	0	0	0	0	0	0	1	0	0	0	0	0	0	0	0	0	0
Salmonella Typhimurium	SAL_AC6110AA_AS	0	0	0	0	1	0	0	0	0	0	0	0	0	0	0	0	0	0	0	0	0	0	0	0	0	0	0	1	0	0	0	0	0	0	0	0	0	1	0	0	0	0	0	0	0	0	0	0
Salmonella Typhimurium	SAL_AC6119AA_AS	0	0	0	0	1	0	0	0	0	0	0	0	0	0	0	0	0	0	0	0	0	0	0	0	0	0	0	1	0	0	0	0	0	0	0	0	0	1	0	0	0	0	0	0	0	0	0	0
Salmonella Typhimurium	SAL_AC6259AA_AS	0	0	0	0	1	0	0	0	0	0	0	0	0	0	0	0	0	0	0	0	0	0	0	0	0	0	0	1	0	0	0	0	0	0	0	0	0	1	0	0	0	0	0	0	0	0	0	0
Salmonella Typhimurium	SAL_AC6888AA_AS	0	0	0	0	1	0	0	0	0	0	0	0	0	0	0	0	0	0	0	0	0	0	0	0	0	0	0	1	0	0	0	0	0	0	0	0	0	1	0	0	0	0	0	0	0	0	0	0
Salmonella Typhimurium	SAL_AC7356AA_AS	0	0	0	0	1	0	0	0	0	0	0	0	0	0	0	0	0	0	0	0	0	0	0	0	0	0	0	1	0	0	0	0	0	0	0	0	0	1	0	0	0	0	0	0	0	0	0	0
Salmonella Typhimurium	SAL_AC7360AA_AS	0	0	0	0	1	0	0	0	0	0	0	0	0	0	0	0	0	0	0	0	0	0	0	0	0	0	0	1	0	0	0	0	0	0	0	0	0	1	0	0	0	0	0	0	0	0	0	0
Salmonella Typhimurium	SAL_AC7522AA_AS	0	0	0	0	1	0	0	0	0	0	0	0	0	0	0	0	0	0	0	0	0	0	0	0	0	0	0	1	0	0	1	0	0	1	1	0	0	1	0	0	0	0	0	0	0	0	0	0
Salmonella Typhimurium	SAL_AC7775AA_AS	0	0	0	0	1	0	0	0	0	0	0	0	0	0	0	0	0	0	0	0	0	0	0	0	0	0	0	1	0	0	0	0	0	0	0	0	0	1	0	0	0	0	0	0	0	0	0	0
Salmonella Typhimurium	SAL_BA6077AA_AS	0	0	0	0	1	0	0	0	0	0	0	0	1	0	0	0	0	0	0	0	0	0	0	0	0	0	0	1	1	1	0	0	0	0	0	0	0	1	0	0	0	0	0	0	0	0	0	0
Salmonella Typhimurium	SAL_BA6192AA_AS	0	0	0	0	1	0	0	0	0	0	1	0	0	0	0	0	0	0	1	1	0	0	0	0	0	0	0	1	0	0	0	0	0	0	0	0	0	1	0	0	0	0	0	0	1	1	0	0
Salmonella Typhimurium	SAL_BA6300AA_AS	0	0	0	0	1	0	0	0	0	0	0	0	1	0	0	0	0	0	1	0	0	0	0	0	0	0	0	1	1	1	0	0	0	0	0	0	0	1	0	0	0	0	0	0	0	0	0	0
Salmonella Typhimurium	SAL_BA6308AA_AS	0	0	0	0	1	0	0	0	0	1	0	0	0	0	0	0	0	0	1	1	0	0	0	0	0	0	0	1	0	0	1	0	0	1	1	0	0	1	0	0	0	0	0	0	1	1	0	0
Salmonella Typhimurium	SAL_BA6315AA_AS	0	0	0	0	1	0	0	0	0	1	0	0	0	0	0	0	0	0	1	1	0	0	0	0	0	0	0	1	0	0	0	0	0	0	0	0	0	1	0	0	0	0	0	0	1	1	0	0
Salmonella Typhimurium	SAL_BA6341AA_AS	0	0	0	0	1	0	0	0	0	1	0	0	0	0	0	0	0	0	1	1	0	0	0	0	0	0	0	1	0	0	0	0	0	0	0	0	0	1	0	0	0	0	0	0	1	1	0	0
Salmonella Typhimurium	SAL_BA6360AA_AS	0	0	0	0	1	0	0	0	0	1	0	0	0	0	0	0	0	0	1	1	0	0	0	0	0	0	0	1	0	0	0	0	0	0	0	0	0	1	0	0	0	0	0	0	1	1	0	0
Salmonella Typhimurium	SAL_BA6368AA_AS	0	0	0	0	1	0	0	0	0	1	0	0	0	0	0	0	0	0	1	1	0	0	0	0	0	0	0	1	0	0	0	0	0	0	0	0	0	1	0	0	0	0	0	0	1	1	0	0
Salmonella Typhimurium	SAL_BA6374AA_AS	0	0	0	0	1	0	0	0	0	1	0	0	0	0	0	0	0	0	1	1	0	0	0	0	0	0	0	1	0	0	0	0	0	0	0	0	0	1	0	0	0	0	0	0	1	1	0	0
Salmonella Typhimurium	SAL_BB9726AA_AS	0	0	0	0	1	0	0	0	0	0	0	0	0	0	0	0	1	0	0	0	0	1	0	0	0	1	0	1	0	0	1	0	0	1	1	0	0	1	0	0	0	0	0	0	0	0	0	0
Salmonella Typhimurium	SAL_BB9743AA_AS	0	0	0	0	1	0	0	0	0	0	0	0	0	0	0	0	0	0	0	0	0	1	0	0	0	1	0	1	0	0	1	0	0	1	1	0	0	1	0	0	0	0	0	0	0	0	0	0
Salmonella Typhimurium	SAL_BC0558AA_AS	1	0	0	0	1	0	0	0	0	0	0	0	1	0	0	0	0	0	0	0	0	1	0	0	0	1	0	1	0	0	1	0	0	1	1	0	0	1	0	0	0	0	0	0	0	0	0	0
Salmonella Typhimurium	SAL_BC4455AA_AS	0	0	0	0	1	0	0	0	0	0	0	0	0	0	0	0	0	0	0	0	0	0	0	0	0	0	0	1	0	0	1	0	0	1	1	0	0	1	0	0	0	0	0	0	0	0	0	0
Salmonella Typhimurium	SAL_BC8781AA_AS	0	0	0	0	1	0	0	0	0	0	0	0	0	0	0	0	0	0	0	0	0	1	1	0	0	0	0	1	0	0	0	0	0	0	0	0	0	1	0	0	0	0	0	0	0	0	0	0
Salmonella Typhimurium	SAL_CB9862AA_AS	0	0	0	0	1	0	0	0	0	0	0	0	0	0	0	0	0	0	0	0	0	0	0	0	0	0	0	1	0	0	0	0	0	0	0	0	0	1	0	0	0	0	0	0	0	0	0	0
Salmonella Typhimurium	SAL_CC2834AA_AS	0	0	0	0	1	0	0	0	0	0	0	0	0	0	0	0	0	0	0	0	0	0	0	0	0	0	0	1	0	0	0	0	0	0	0	0	0	1	0	0	0	0	0	0	0	0	0	0
Salmonella Typhimurium	SAL_CC6472AA_AS	0	0	0	0	1	0	0	0	0	0	0	0	0	0	0	0	0	0	0	0	0	0	0	0	0	0	0	1	0	0	0	0	0	0	0	0	0	1	0	0	0	0	0	0	0	0	0	0
Salmonella Typhimurium	SAL_CD4894AA_AS	1	0	0	0	1	0	0	0	0	0	0	0	1	0	0	0	0	0	0	0	0	1	0	0	0	1	0	1	0	0	1	0	0	1	1	0	0	1	0	0	0	0	0	0	0	0	0	0
Salmonella Typhimurium	SAL_CD5009AA_AS	0	0	0	0	1	0	0	0	0	0	0	0	0	0	0	0	0	0	0	0	0	0	0	0	0	0	0	1	0	0	0	0	0	0	0	0	0	1	0	0	0	0	0	0	0	0	0	0
Salmonella Typhimurium	SAL_CD7329AA_AS	0	0	0	0	1	0	0	0	0	0	0	0	0	0	0	0	0	0	0	0	0	0	0	0	0	0	0	1	0	0	1	0	0	1	1	0	0	1	0	0	0	0	0	0	0	0	0	0
Salmonella Typhimurium	SAL_CD9032AA_AS	0	0	0	0	1	0	0	0	0	0	0	0	0	0	0	0	0	0	0	0	0	0	0	0	0	0	0	1	0	0	0	0	0	0	0	0	0	1	0	0	0	0	0	0	0	0	0	0
Salmonella Typhimurium	SAL_CD9039AA_AS	0	0	0	0	1	0	0	0	0	0	0	0	0	0	0	0	0	0	0	0	0	0	0	0	0	0	0	1	0	0	0	0	0	0	0	0	0	1	0	0	0	0	0	0	0	0	0	0
Salmonella Typhimurium	SAL_CD9057AA_AS	0	0	0	0	1	0	0	0	0	0	0	0	0	0	0	0	0	0	0	0	0	0	0	0	0	0	0	1	0	0	0	0	0	0	0	0	0	1	0	0	0	0	0	0	0	0	0	0
Salmonella Typhimurium	SAL_CD9059AA_AS	0	0	0	0	1	0	0	0	0	0	0	0	0	0	0	0	0	0	0	0	0	0	0	0	0	0	0	1	0	0	0	0	0	0	0	0	0	1	0	0	0	0	0	0	0	0	0	0
Salmonella Typhimurium	SAL_CD9060AA_AS	0	0	0	0	1	0	0	0	0	0	0	0	0	0	0	0	0	0	0	0	0	0	0	0	0	0	0	1	0	0	0	0	0	0	0	0	0	1	0	0	0	0	0	0	0	0	0	0
Salmonella Typhimurium	SAL_DB0797AA_AS	0	0	0	0	1	0	0	0	0	0	0	0	0	0	0	0	0	0	0	0	0	0	0	0	0	0	0	1	0	0	1	0	0	1	1	0	0	1	0	0	0	0	0	0	0	0	0	0
Salmonella Typhimurium	SAL_DB2067AA_AS	0	0	1	1	1	0	0	0	0	1	0	0	0	0	0	0	0	0	1	0	0	0	0	0	0	0	0	1	0	0	0	0	0	0	0	0	0	1	0	0	0	0	0	0	0	0	0	0
Salmonella Typhimurium	SAL_DB3068AA_AS	0	0	0	0	1	0	0	0	0	0	0	0	0	0	0	0	0	0	0	0	0	1	0	0	0	1	0	1	0	0	0	0	0	0	0	0	0	1	0	0	0	0	0	0	0	0	0	0
Salmonella Typhimurium	SAL_DB5155AA_AS	0	0	0	0	1	0	0	0	0	0	0	0	0	0	0	0	0	0	0	0	0	0	0	0	0	0	0	1	0	0	0	0	0	0	0	0	0	1	0	0	0	0	0	0	0	0	0	0
Salmonella Typhimurium	SAL_DB5156AA_AS	0	0	0	0	1	0	0	0	0	0	0	0	0	0	0	0	0	0	0	0	0	0	0	0	0	0	0	1	0	0	0	0	0	0	0	0	0	1	0	0	0	0	0	0	0	0	0	0
Salmonella Typhimurium	SAL_DB5158AA_AS	0	0	0	0	1	0	0	0	0	0	0	0	0	0	0	0	0	0	0	0	0	0	0	0	0	0	0	1	0	0	0	0	0	0	0	0	0	1	0	0	0	0	0	0	0	0	0	0
Salmonella Typhimurium	SAL_DB5159AA_AS	0	0	0	0	1	0	0	0	0	0	0	0	0	0	0	0	0	0	0	0	0	0	0	0	0	0	0	1	0	0	0	0	0	0	0	0	0	1	0	0	0	0	0	0	0	0	0	0
Salmonella Typhimurium	SAL_DB5160AA_AS	0	0	0	0	1	0	0	0	0	0	0	0	0	0	0	0	0	0	0	0	0	0	0	0	0	0	0	1	0	0	0	0	0	0	0	0	0	1	0	0	0	0	0	0	0	0	0	0
Salmonella Typhimurium	SAL_DB5163AA_AS	0	0	0	0	1	0	0	0	0	0	0	0	0	0	0	0	0	0	0	0	0	0	0	0	0	0	0	1	0	0	0	0	0	0	0	0	0	1	0	0	0	0	0	0	0	0	0	0
Salmonella Typhimurium	SAL_DB5164AA_AS	0	0	0	0	1	0	0	0	0	0	0	0	0	0	0	0	0	0	0	0	0	0	0	0	0	0	0	1	0	0	0	0	0	0	0	0	0	1	0	0	0	0	0	0	0	0	0	0
Salmonella Typhimurium	SAL_DB5165AA_AS	0	0	0	0	1	0	0	0	0	0	0	0	0	0	0	0	0	0	0	0	0	0	0	0	0	0	0	1	0	0	0	0	0	0	0	0	0	1	0	0	0	0	0	0	0	0	0	0
Salmonella Typhimurium	SAL_DB5395AA_AS	0	0	0	0	1	0	0	0	0	0	0	0	0	0	0	0	0	0	0	0	0	0	0	0	0	0	0	1	0	0	1	0	0	1	1	0	0	1	0	0	0	0	0	0	0	0	0	0
Salmonella Typhimurium	SAL_DB5575AA_AS	0	0	0	0	1	0	0	0	0	0	0	0	0	0	0	0	0	0	0	0	0	0	0	0	0	0	0	1	0	0	0	0	0	0	0	0	0	1	0	0	0	0	0	0	0	0	0	0
Salmonella Typhimurium	SAL_DB6422AA_AS	0	0	0	0	1	0	0	0	0	0	0	0	0	0	0	0	0	0	0	0	0	0	0	0	0	0	0	1	0	0	0	0	0	0	0	0	0	1	0	0	0	0	0	0	0	0	0	0
Salmonella Typhimurium	SAL_DB6425AA_AS	0	0	0	0	1	0	0	0	0	0	0	0	0	0	0	0	0	0	0	0	0	0	0	0	0	0	0	1	0	0	0	0	0	0	0	0	0	1	0	0	0	0	0	0	0	0	0	0
Salmonella Typhimurium	SAL_DB6480AA_AS	0	0	0	0	1	0	0	0	0	0	0	0	0	0	0	0	0	0	0	0	0	0	0	0	0	0	0	1	0	0	0	0	0	0	0	0	0	1	0	0	0	0	0	0	0	0	0	0
Salmonella Typhimurium	SAL_DB6502AA_AS	0	0	0	0	1	0	0	0	0	0	0	0	0	0	0	0	0	0	0	0	0	1	0	0	0	1	0	1	0	0	1	0	0	1	1	0	0	1	0	0	0	0	0	0	0	0	0	0
Salmonella Typhimurium	SAL_DB8947AA_AS	0	0	0	0	1	0	0	0	0	0	0	0	0	0	0	0	0	0	0	0	0	0	0	0	0	0	0	1	1	1	0	0	0	0	0	0	0	1	0	0	0	0	0	0	0	0	0	0
Salmonella Typhimurium	SAL_DC7688AA_AS	0	0	0	0	1	0	0	0	0	0	0	0	0	0	0	0	0	0	0	0	0	0	0	0	0	0	0	1	0	0	0	0	0	0	0	0	0	1	0	0	0	0	0	0	0	0	0	0
Salmonella Typhimurium	SAL_DC7713AA_AS	0	0	0	0	1	0	0	0	0	0	0	0	0	0	0	0	0	0	0	0	0	0	0	0	0	0	0	1	0	0	0	0	0	0	0	0	0	1	0	0	0	0	0	0	0	0	0	0
Salmonella Typhimurium	SAL_DD0066AA_AS	0	0	0	0	1	0	0	0	0	0	0	0	0	0	0	0	0	0	0	0	0	0	0	0	0	0	0	1	0	0	0	0	0	0	0	0	0	1	0	0	0	0	0	0	0	0	0	0
Salmonella Typhimurium	SAL_DD0067AA_AS	0	0	0	0	1	0	0	0	0	0	0	0	0	0	0	0	0	0	0	0	0	0	0	0	0	0	0	1	0	0	0	0	0	0	0	0	0	1	0	0	0	0	0	0	0	0	0	0
Salmonella Typhimurium	SAL_DD5065AA_AS	0	0	0	0	1	0	0	0	0	0	0	0	0	0	0	0	0	0	0	0	0	0	0	0	0	0	0	1	0	0	0	0	0	0	0	0	0	1	0	0	0	0	0	0	0	0	0	0
Salmonella Typhimurium	SAL_DD5585AA_AS	0	0	0	0	1	0	0	0	0	0	0	0	0	0	0	0	0	0	0	0	0	0	0	0	0	0	0	1	0	0	0	0	0	0	0	0	0	1	0	0	0	0	0	0	0	0	0	0
Salmonella Typhimurium	SAL_DD5593AA_AS	0	0	0	0	1	0	0	0	0	0	0	0	0	0	0	0	0	0	0	0	0	0	0	0	0	0	0	1	0	0	0	0	0	0	0	0	0	1	0	0	0	0	0	0	0	0	0	0
Salmonella Typhimurium	SAL_DD5601AA_AS	0	0	0	0	1	0	0	0	0	0	0	0	0	0	0	0	0	0	0	0	0	0	0	0	0	0	0	1	0	0	0	0	0	0	0	0	0	1	0	0	0	0	0	0	0	0	0	0
Salmonella Typhimurium	SAL_EB5877AA_AS	0	0	0	0	1	0	0	0	0	0	0	0	0	0	0	0	0	0	0	0	0	0	0	0	0	0	0	1	0	0	0	0	0	0	0	0	0	1	0	0	0	0	0	0	0	0	0	0
Salmonella Typhimurium	SAL_EB6452AA_AS	0	0	0	0	1	0	0	0	0	0	0	0	0	0	0	0	0	0	0	0	0	1	0	0	0	1	0	1	0	0	1	0	0	1	1	0	0	1	0	0	0	0	0	0	0	0	0	0
Salmonella Typhimurium	SAL_ED1164AA_AS	0	0	0	0	1	0	0	0	0	0	0	0	0	0	0	0	0	0	0	0	0	0	0	0	0	0	0	1	0	0	0	0	0	0	0	0	0	1	0	0	0	0	0	0	0	0	0	0
Salmonella Typhimurium	SAL_FA3877AA_AS	0	0	0	0	1	0	0	0	0	1	0	0	1	0	0	0	0	0	1	1	0	1	0	0	0	1	0	1	0	0	1	0	0	1	1	0	0	1	0	0	0	0	0	0	1	1	0	0
Salmonella Typhimurium	SAL_FA5027AA_AS	0	0	0	0	1	0	0	0	0	0	0	0	0	0	0	0	0	0	0	0	0	0	0	0	0	0	0	1	0	0	0	0	0	0	0	0	0	1	0	0	0	0	0	0	0	0	0	0
Salmonella Typhimurium	SAL_FA6774AA_AS	0	0	0	0	1	0	0	0	0	1	0	0	0	0	0	0	0	0	1	1	0	0	0	0	0	0	0	1	0	0	1	0	0	1	1	0	0	1	0	0	0	0	0	0	1	1	0	0
Salmonella Typhimurium	SAL_FA7030AA_AS	0	0	0	0	1	0	0	0	0	0	0	0	0	0	0	0	0	0	0	0	0	1	0	0	0	1	0	1	0	0	0	0	0	0	0	0	0	1	0	0	0	0	0	0	0	0	0	0
Salmonella Typhimurium	SAL_FB0166AA_AS	0	0	0	0	1	0	0	0	0	0	0	0	0	0	0	0	0	0	0	0	0	1	0	0	0	1	0	1	0	0	1	0	0	1	1	0	0	1	0	0	0	0	0	0	0	0	0	0
Salmonella Typhimurium	SAL_FB0727AA_AS	0	0	0	0	1	0	0	0	0	0	0	0	0	0	0	0	0	0	0	0	0	1	0	0	0	1	0	1	0	0	1	0	0	1	1	0	0	1	0	0	0	0	0	0	0	0	0	0
Salmonella Typhimurium	SAL_FB1571AA_AS	0	0	0	0	1	0	0	0	0	0	0	0	0	0	0	0	0	0	0	0	0	0	0	0	0	0	0	1	0	0	0	0	0	0	0	0	0	1	0	0	0	0	0	0	0	0	0	0
Salmonella Typhimurium	SAL_FB4825AA_AS	0	0	0	0	1	0	0	0	0	0	0	0	0	0	0	0	1	0	0	0	0	1	0	0	0	1	0	1	0	0	1	0	0	1	1	0	0	1	0	0	0	0	0	0	0	0	0	0
Salmonella Typhimurium	SAL_FB4898AA_AS	0	0	0	0	1	0	0	0	0	0	0	0	0	0	0	0	1	0	0	0	0	1	0	0	0	1	0	1	0	0	1	0	0	1	1	0	0	1	0	0	0	0	0	0	0	0	0	0
Salmonella Typhimurium	SAL_FB5783AA_AS	0	0	0	0	1	0	0	0	0	0	0	0	0	0	0	0	0	0	0	0	0	0	0	0	0	0	0	1	0	0	0	0	0	0	0	0	0	1	0	0	0	0	0	0	0	0	0	0
Salmonella Typhimurium	SAL_FB5955AA_AS	0	0	0	0	1	0	0	0	0	0	0	0	1	0	0	0	0	0	1	0	0	0	0	0	0	0	0	1	1	1	0	0	0	0	0	0	0	1	0	0	0	0	0	0	0	0	0	0
Salmonella Typhimurium	SAL_FB5965AA_AS	0	0	0	0	1	0	0	0	0	0	0	0	0	0	0	0	0	0	0	0	0	0	0	0	0	0	0	1	0	0	0	0	0	0	0	0	0	1	0	0	0	0	0	0	0	0	0	0
Salmonella Typhimurium	SAL_FB6176AA_AS	0	0	0	0	1	0	0	0	0	0	0	0	0	0	0	0	0	0	0	0	0	0	0	0	0	0	0	1	0	0	1	0	0	1	1	0	0	1	0	0	0	0	0	0	0	0	0	0
Salmonella Typhimurium	SAL_FB9082AA_AS	0	0	0	0	1	0	0	0	0	0	0	0	0	0	0	0	0	0	0	0	0	0	0	0	0	0	0	1	0	0	0	0	0	0	0	0	0	1	0	0	0	0	0	0	0	0	0	0
Salmonella Typhimurium	SAL_FB9436AA_AS	0	0	0	0	1	0	0	0	0	0	0	0	0	0	0	0	0	0	0	0	0	1	0	0	0	1	0	1	0	0	1	0	0	1	1	0	0	1	0	0	0	0	0	0	0	0	0	0
Salmonella Typhimurium	SAL_FB9905AA_AS	0	0	0	0	1	0	0	0	0	0	0	0	0	0	0	0	0	0	0	0	0	0	0	0	0	0	0	1	0	0	0	0	0	0	0	0	0	1	0	0	0	0	0	0	0	0	0	0
Salmonella Typhimurium	SAL_FC5048AA_AS	0	0	0	0	1	0	0	0	0	0	0	0	0	0	0	0	0	0	0	0	0	0	0	0	0	0	0	1	0	0	0	0	0	0	0	0	0	1	0	0	0	0	0	0	0	0	0	0
Salmonella Typhimurium	SAL_FC5229AA_AS	0	0	0	0	1	0	0	0	0	0	0	0	0	0	0	0	0	0	0	0	0	0	0	0	0	0	0	1	0	0	0	0	0	0	0	0	0	1	0	0	0	0	0	0	0	0	0	0
Salmonella Typhimurium	SAL_FC5241AA_AS	0	0	0	0	1	0	0	0	0	0	0	0	0	0	0	0	0	0	0	0	0	0	0	0	0	0	0	1	0	0	0	0	0	0	0	0	0	1	0	0	0	0	0	0	0	0	0	0
Salmonella Typhimurium	SAL_FC5274AA_AS	0	0	0	0	1	0	0	0	0	0	0	0	0	0	0	0	0	0	0	0	0	0	0	0	0	0	0	1	0	0	0	0	0	0	0	0	0	1	0	0	0	0	0	0	0	0	0	0
Salmonella Typhimurium	SAL_FC5278AA_AS	0	0	0	0	1	0	0	0	0	0	0	0	0	0	0	0	1	0	0	0	0	1	0	0	0	1	0	1	0	0	1	0	0	1	1	0	0	1	0	0	0	0	0	0	0	0	0	0
Salmonella Typhimurium	SAL_FC5314AA_AS	0	0	0	0	1	0	0	0	0	0	0	0	0	0	0	0	0	0	0	0	0	0	0	0	0	0	0	1	0	0	0	0	0	0	0	0	0	1	0	0	0	0	0	0	0	0	0	0
Salmonella Typhimurium	SAL_FC5317AA_AS	0	0	0	0	1	0	0	0	0	0	0	0	0	0	0	0	0	0	0	0	0	0	0	0	0	0	0	1	0	0	0	0	0	0	0	0	0	1	0	0	0	0	0	0	0	0	0	0
Salmonella Typhimurium	SAL_FC5330AA_AS	0	0	0	0	1	0	0	0	0	0	0	0	0	0	0	0	0	0	0	0	0	0	0	0	0	0	0	1	0	0	0	0	0	0	0	0	0	1	0	0	0	0	0	0	0	0	0	0
Salmonella Typhimurium	SAL_FC5343AA_AS	0	0	0	0	1	0	0	0	0	0	0	0	0	0	0	0	0	0	0	0	0	0	0	0	0	0	0	1	0	0	0	0	0	0	0	0	0	1	0	0	0	0	0	0	0	0	0	0
Salmonella Typhimurium	SAL_FC5417AA_AS	0	0	0	0	1	0	0	0	0	0	0	0	0	0	0	0	0	0	0	0	0	0	0	0	0	0	0	1	0	0	0	0	0	0	0	0	0	1	0	0	0	0	0	0	0	0	0	0
Salmonella Typhimurium	SAL_FC5463AA_AS	0	0	0	0	1	0	0	0	0	0	0	0	0	0	0	0	0	0	0	0	0	0	0	0	0	0	0	1	0	0	0	0	0	0	0	0	0	1	0	0	0	0	0	0	0	0	0	0
Salmonella Typhimurium	SAL_FC5467AA_AS	0	0	0	0	1	0	0	0	0	0	0	0	0	0	0	0	0	0	0	0	0	0	0	0	0	0	0	1	0	0	0	0	0	0	0	0	0	1	0	0	0	0	0	0	0	0	0	0
Salmonella Typhimurium	SAL_FC5469AA_AS	0	0	0	0	1	0	0	0	0	0	0	0	0	0	0	0	0	0	0	0	0	0	0	0	0	0	0	1	0	0	0	0	0	0	0	0	0	1	0	0	0	0	0	0	0	0	0	0
Salmonella Typhimurium	SAL_FC5472AA_AS	0	0	0	0	1	0	0	0	0	0	0	0	0	0	0	0	0	0	0	0	0	0	0	0	0	0	0	1	0	0	0	0	0	0	0	0	0	1	0	0	0	0	0	0	0	0	0	0
Salmonella Typhimurium	SAL_FC5473AA_AS	0	0	0	0	1	0	0	0	0	0	0	0	0	0	0	0	0	0	0	0	0	0	0	0	0	0	0	1	0	0	0	0	0	0	0	0	0	1	0	0	0	0	0	0	0	0	0	0
Salmonella Typhimurium	SAL_FC5474AA_AS	0	0	0	0	1	0	0	0	0	0	0	0	0	0	0	0	0	0	0	0	0	0	0	0	0	0	0	1	0	0	0	0	0	0	0	0	0	1	0	0	0	0	0	0	0	0	0	0
Salmonella Typhimurium	SAL_FD2354AA_AS	0	0	0	0	1	0	0	0	0	0	0	0	0	0	0	0	0	0	0	0	0	0	0	0	0	0	0	1	0	0	0	0	0	0	0	0	0	1	0	0	0	0	0	0	0	0	0	0
Salmonella Typhimurium	SAL_FD7337AA_AS	0	0	0	0	1	0	0	0	0	0	0	0	0	0	0	0	0	0	0	0	0	0	0	0	0	0	0	1	0	0	0	0	0	0	0	0	0	1	0	0	0	0	0	0	0	0	0	0
Salmonella Typhimurium	SAL_FD7360AA_AS	0	0	0	0	1	0	0	0	0	0	0	0	0	0	0	0	0	0	0	0	0	0	0	0	0	0	0	1	0	0	0	0	0	0	0	0	0	1	0	0	0	0	0	0	0	0	0	0
Salmonella Typhimurium	SAL_FD7364AA_AS	0	1	0	0	1	1	0	1	0	1	0	0	1	0	0	0	0	0	1	1	1	1	0	0	0	1	0	1	1	1	0	0	0	0	0	0	0	1	0	0	0	1	1	1	1	0	0	0
Salmonella Typhimurium	SAL_FD7366AA_AS	0	0	0	0	1	0	0	0	0	0	0	0	0	0	0	0	0	0	0	0	0	0	0	0	0	0	0	1	0	0	0	0	0	0	0	0	0	1	0	0	0	0	0	0	0	0	0	0
Salmonella Typhimurium	SAL_GB1874AA_AS	0	0	0	0	1	0	0	0	0	0	0	0	0	0	0	0	0	0	0	0	0	0	0	0	0	0	0	1	0	0	0	0	0	0	0	0	0	1	0	0	0	0	0	0	0	0	0	0
Salmonella Typhimurium	SAL_GC1102AA_AS	0	0	0	0	1	0	0	0	0	0	0	0	1	0	0	0	0	0	1	0	0	0	0	0	0	0	0	1	1	1	0	0	0	0	0	0	0	1	0	0	0	0	0	0	0	0	0	0
Salmonella Typhimurium	SAL_GD2768AA_AS	0	0	0	0	1	0	0	0	0	0	0	0	0	0	0	0	0	0	0	0	0	0	0	0	0	0	0	1	0	0	0	0	0	0	0	0	0	1	0	0	0	0	0	0	0	0	0	0
Salmonella Typhimurium	SAL_GD3916AA_AS	0	0	0	0	1	0	0	0	0	0	0	0	0	0	0	0	0	0	0	0	0	0	0	0	0	0	0	1	0	0	0	0	0	0	0	0	0	1	0	0	0	0	0	0	0	0	0	0
Salmonella Typhimurium	SAL_GD4496AA_AS	0	0	0	0	1	0	0	0	0	0	0	0	0	0	0	0	0	0	0	0	0	0	0	0	0	0	0	1	0	0	0	0	0	0	0	0	0	1	0	0	0	0	0	0	0	0	0	0
Salmonella Typhimurium	SAL_GD4497AA_AS	0	0	0	0	1	0	0	0	0	0	0	0	0	0	0	0	0	0	0	0	0	1	0	0	0	1	0	1	0	0	1	0	0	1	1	0	0	1	0	0	0	0	0	0	0	0	0	0
Salmonella Typhimurium	SAL_GD7722AA_AS	0	0	0	0	1	0	0	0	0	0	0	0	0	0	0	0	0	0	0	0	0	1	0	0	0	1	0	1	0	0	1	0	0	1	1	0	0	1	0	0	0	0	0	0	0	0	0	0
Salmonella Typhimurium	SAL_HA9397AA_AS	0	0	0	0	1	0	0	0	0	0	0	0	0	0	0	0	0	0	0	0	0	0	0	0	0	0	0	1	0	0	0	0	0	0	0	0	0	1	0	0	0	0	0	0	0	0	0	0
Salmonella Typhimurium	SAL_HB4356AA_AS	0	0	0	0	1	0	0	0	0	0	0	0	0	0	0	0	0	0	0	0	0	0	0	0	0	0	0	1	0	0	0	0	0	0	0	0	0	1	0	0	0	0	0	0	0	0	0	0
Salmonella Typhimurium	SAL_HB6477AA_AS	0	0	0	0	1	0	0	0	0	0	0	0	0	0	0	0	0	0	0	0	0	1	0	0	0	1	0	1	0	0	1	0	0	1	1	0	0	1	0	0	0	0	0	0	0	0	0	0
Salmonella Typhimurium	SAL_HB6481AA_AS	0	0	0	0	1	0	0	0	0	0	0	0	0	0	0	0	0	0	0	0	0	0	0	0	0	0	0	1	0	0	0	0	0	0	0	0	0	1	0	0	0	0	0	0	0	0	0	0
Salmonella Typhimurium	SAL_HB8280AA_AS	0	0	0	0	1	0	0	0	0	0	0	0	0	0	0	0	0	0	0	0	0	1	0	0	0	1	0	1	0	0	1	0	0	1	1	0	0	1	0	0	0	0	0	0	0	0	0	0
Salmonella Typhimurium	SAL_HB8301AA_AS	0	0	0	0	1	0	0	0	0	0	0	0	0	0	0	0	0	0	0	0	0	1	0	0	0	1	0	1	0	0	1	0	0	1	1	0	0	1	0	0	0	0	0	0	0	0	0	0
Salmonella Typhimurium	SAL_HB8305AA_AS	0	0	0	0	1	0	0	0	0	0	0	0	0	0	0	0	0	0	0	0	0	1	0	0	0	1	0	1	0	0	1	0	0	1	1	0	0	1	0	0	0	0	0	0	0	0	0	0
Salmonella Typhimurium	SAL_HB8314AA_AS	0	0	0	0	1	0	0	0	0	0	0	0	0	0	0	0	0	0	0	0	0	1	0	0	0	1	0	1	0	0	1	0	0	1	1	0	0	1	0	0	0	0	0	0	0	0	0	0
Salmonella Typhimurium	SAL_HB8315AA_AS	0	0	0	0	1	0	0	0	0	0	0	0	0	0	0	0	0	0	0	0	0	1	0	0	0	1	0	1	0	0	1	0	0	1	1	0	0	1	0	0	0	0	0	0	0	0	0	0
Salmonella Typhimurium	SAL_HB8321AA_AS	0	0	0	0	1	0	0	0	0	0	0	0	0	0	0	0	0	0	0	0	0	1	0	0	0	1	0	1	0	0	1	0	0	1	1	0	0	1	0	0	0	0	0	0	0	0	0	0
Salmonella Typhimurium	SAL_HB9485AA_AS	0	0	0	0	1	0	0	0	0	0	0	0	0	0	0	0	0	0	0	0	0	0	0	0	0	0	0	1	0	0	0	0	0	0	0	0	0	1	0	0	0	0	0	0	0	0	0	0
Salmonella Typhimurium	SAL_HB9662AA_AS	0	0	0	0	1	0	0	0	0	0	0	0	0	0	0	0	0	0	0	0	0	0	0	0	0	0	0	1	0	0	0	0	0	0	0	0	0	1	0	0	0	0	0	0	0	0	0	0
Salmonella Typhimurium	SAL_HC2047AA_AS	0	0	0	0	1	0	0	0	0	0	0	0	0	0	0	0	0	0	0	0	0	0	0	0	0	0	0	1	0	0	0	0	0	0	0	0	0	1	0	0	0	0	0	0	0	0	0	0
Salmonella Typhimurium	SAL_HC5205AA_AS	0	0	0	0	1	0	0	0	0	0	0	0	0	0	0	0	0	0	0	0	0	0	0	0	0	0	0	1	0	0	0	0	0	0	0	0	0	1	0	0	0	0	0	0	0	0	0	0
Salmonella Typhimurium	SAL_HC6109AA_AS	0	0	0	0	1	0	0	0	0	0	0	0	0	0	0	0	0	0	0	0	0	0	0	0	0	0	0	1	0	0	0	0	0	0	0	0	0	1	0	0	0	0	0	0	0	0	0	0
Salmonella Typhimurium	SAL_HC9960AA_AS	0	0	1	1	1	0	0	0	0	1	0	0	0	0	0	0	0	0	1	0	0	0	0	0	0	0	0	1	0	0	0	0	0	0	0	0	0	1	0	0	0	0	0	0	0	0	0	0
Salmonella Typhimurium	SAL_HD0247AA_AS	0	0	0	0	1	0	0	0	0	0	0	0	0	0	0	0	0	0	0	0	0	0	0	0	0	0	0	1	0	0	0	0	0	0	0	0	0	1	0	0	0	0	0	0	0	0	0	0
Salmonella Typhimurium	SAL_HD1507AA_AS	0	0	0	0	1	0	0	0	0	0	0	0	0	0	0	0	0	0	0	0	0	1	0	0	0	1	0	1	0	0	1	0	0	1	1	0	0	1	0	0	0	0	0	0	0	0	0	0
Salmonella Typhimurium	SAL_HD1514AA_AS	0	0	0	0	1	0	0	0	0	0	0	0	0	0	0	0	0	0	0	0	0	1	0	0	0	1	0	1	0	0	1	0	0	1	1	0	0	1	0	0	0	0	0	0	0	0	0	0
Salmonella Typhimurium	SAL_HD1523AA_AS	0	0	0	0	1	0	0	0	0	0	0	0	0	0	0	0	0	0	0	0	0	0	0	0	0	0	0	1	0	0	0	0	0	0	0	0	0	1	0	0	0	0	0	0	0	0	0	0
Salmonella Typhimurium	SAL_HD1534AA_AS	0	0	0	0	1	0	0	0	0	0	0	0	1	0	0	0	0	0	0	0	0	0	0	0	0	0	0	1	1	1	0	0	0	0	0	0	0	1	0	0	0	0	0	0	0	0	0	0
Salmonella Typhimurium	SAL_HD1692AA_AS	0	0	0	0	1	0	0	0	0	0	0	0	0	0	0	0	0	0	0	0	0	0	0	0	0	0	0	1	0	0	0	0	0	0	0	0	0	1	0	0	0	0	0	0	0	0	0	0
Salmonella Typhimurium	SAL_HD1696AA_AS	0	0	0	0	1	0	0	0	0	0	0	0	0	0	0	0	0	0	0	0	0	0	0	0	0	0	0	1	0	0	0	0	0	0	0	0	0	1	0	0	0	0	0	0	0	0	0	0
Salmonella Typhimurium	SAL_HD1697AA_AS	0	0	0	0	1	0	0	0	0	0	0	0	0	0	0	0	0	0	0	0	0	0	0	0	0	0	0	1	0	0	0	0	0	0	0	0	0	1	0	0	0	0	0	0	0	0	0	0
Salmonella Typhimurium	SAL_HD1698AA_AS	0	0	0	0	1	0	0	0	0	0	0	0	0	0	0	0	0	0	0	0	0	0	0	0	0	0	0	1	0	0	0	0	0	0	0	0	0	1	0	0	0	0	0	0	0	0	0	0
Salmonella Typhimurium	SAL_HD3299AA_AS	0	0	0	0	1	0	0	0	0	0	0	0	0	0	0	0	0	0	0	0	0	0	0	0	0	0	0	1	0	0	0	0	0	0	0	0	0	1	0	0	0	0	0	0	0	0	0	0
Salmonella Typhimurium	SAL_HD3301AA_AS	0	0	0	0	1	0	0	0	0	0	0	0	0	0	0	0	0	0	0	0	0	0	0	0	0	0	0	1	0	0	0	0	0	0	0	0	0	1	0	0	0	0	0	0	0	0	0	0
Salmonella Typhimurium	SAL_HD3313AA_AS	0	0	0	0	1	0	0	0	0	0	0	0	1	0	0	0	0	0	1	0	0	0	0	0	0	0	0	1	1	1	0	0	0	0	0	0	0	1	0	0	0	0	0	0	0	0	0	0
Salmonella Typhimurium	SAL_HD3315AA_AS	0	0	0	0	1	0	0	0	0	0	0	0	1	0	0	0	0	0	0	0	0	0	0	0	0	0	0	1	1	1	0	0	0	0	0	0	0	1	0	0	0	0	0	0	0	0	0	0
Salmonella Typhimurium	SAL_IA3252AA_AS	0	0	0	0	1	0	0	0	0	0	0	0	0	0	0	0	0	0	0	0	0	0	0	0	0	0	0	1	0	0	0	0	0	0	0	0	0	1	0	0	0	0	0	0	0	0	0	0
Salmonella Typhimurium	SAL_IA4906AA_AS	0	0	0	0	1	0	0	0	0	0	0	0	0	0	0	0	0	0	0	0	0	0	0	0	0	0	0	1	0	0	1	0	0	1	1	0	0	1	0	0	0	0	0	0	0	0	0	0
Salmonella Typhimurium	SAL_IA5381AA_AS	0	0	0	0	1	0	0	0	0	0	0	0	0	0	0	0	0	0	0	0	0	0	0	0	0	0	0	1	0	0	0	0	0	0	0	0	0	1	0	0	0	0	0	0	0	0	0	0
Salmonella Typhimurium	SAL_IA5700AA_AS	0	0	0	0	1	0	0	0	0	0	0	0	0	0	0	0	0	0	0	0	0	0	0	0	0	0	0	1	0	0	0	0	0	0	0	0	0	1	0	0	0	0	0	0	0	0	0	0
Salmonella Typhimurium	SAL_IA5702AA_AS	0	0	1	1	1	0	0	0	0	1	0	0	1	0	0	0	0	0	1	1	1	1	0	0	0	1	0	1	0	0	1	0	0	1	1	0	0	1	0	0	0	0	0	0	0	0	0	0
Salmonella Typhimurium	SAL_IA5990AA_AS	0	0	0	0	1	0	0	0	0	1	0	0	1	0	0	0	0	0	1	1	0	1	0	0	0	1	0	1	0	0	1	0	0	1	1	0	0	1	0	0	0	0	0	0	1	1	0	0
Salmonella Typhimurium	SAL_IA5992AA_AS	0	0	0	0	1	0	0	0	0	1	0	0	1	0	0	0	0	0	1	1	0	1	0	0	0	1	0	1	0	0	1	0	0	1	1	0	0	1	0	0	0	0	0	0	1	1	0	0
Salmonella Typhimurium	SAL_IA7534AA_AS	0	0	0	0	1	0	0	0	0	0	0	0	0	0	0	0	0	0	0	0	0	0	0	0	0	0	0	1	0	0	0	0	0	0	0	0	0	1	0	0	0	0	0	0	0	0	0	0
Salmonella Typhimurium	SAL_IA7743AA_AS	0	0	0	0	1	0	0	0	0	1	0	0	0	0	0	0	0	0	1	1	0	0	0	0	0	0	0	1	0	0	0	0	0	0	0	0	0	1	0	0	0	0	0	0	1	1	0	0
Salmonella Typhimurium	SAL_IA7747AA_AS	0	0	0	0	1	0	0	0	0	1	0	0	1	0	0	0	0	0	1	1	0	1	0	0	0	1	0	1	0	0	1	0	0	1	1	0	0	1	0	0	0	0	0	0	1	1	0	0
Salmonella Typhimurium	SAL_IA7748AA_AS	0	0	0	0	1	0	0	0	0	0	0	0	1	0	0	0	0	0	0	0	0	1	0	0	0	1	0	1	0	0	1	0	0	1	1	0	0	1	0	0	0	0	0	0	1	1	0	0
Salmonella Typhimurium	SAL_IA7750AA_AS	0	0	0	0	1	0	0	0	0	1	0	0	0	0	0	0	0	0	1	1	0	1	0	0	0	1	0	1	0	0	0	0	0	0	0	0	0	1	0	0	0	0	0	0	0	0	0	1
Salmonella Typhimurium	SAL_IA7758AA_AS	0	0	0	0	1	0	0	0	0	1	0	0	0	0	0	0	0	0	1	1	0	0	0	0	0	0	0	1	0	0	0	0	0	0	0	0	0	1	0	0	0	0	0	0	1	1	0	0
Salmonella Typhimurium	SAL_IA7770AA_AS	0	0	0	0	1	0	0	0	0	0	0	0	0	0	0	0	0	0	0	1	1	1	0	0	0	1	0	1	0	0	0	0	0	0	0	0	0	1	0	0	0	0	0	0	1	1	0	0
Salmonella Typhimurium	SAL_IA7837AA_AS	0	0	0	0	1	0	0	0	0	0	0	0	0	0	0	0	0	0	0	0	0	0	0	0	0	0	0	1	0	0	0	0	0	0	0	0	0	1	0	0	0	0	0	0	0	0	0	0
Salmonella Typhimurium	SAL_IA7877AA_AS	0	0	0	0	1	0	0	0	0	1	0	0	0	0	0	0	0	0	1	1	0	0	0	0	0	0	0	1	0	0	0	0	0	0	0	0	0	1	0	0	0	0	0	0	0	0	0	1
Salmonella Typhimurium	SAL_IA7881AA_AS	0	0	0	0	1	0	0	0	0	1	0	0	1	0	0	0	0	0	1	1	0	1	0	0	0	1	0	1	0	0	1	0	0	1	1	0	0	1	0	0	0	0	0	0	1	1	0	0
Salmonella Typhimurium	SAL_IA7882AA_AS	0	0	0	0	1	0	0	0	0	1	0	0	0	0	0	0	0	0	1	1	0	0	0	0	0	0	0	1	0	0	0	0	0	0	0	0	0	1	0	0	0	0	0	0	1	1	0	0
Salmonella Typhimurium	SAL_IA7884AA_AS	0	0	0	0	1	0	0	0	0	1	0	0	0	0	0	0	0	0	1	1	0	0	0	0	0	0	0	1	0	0	0	0	0	0	0	0	0	1	0	0	0	0	0	0	1	1	0	0
Salmonella Typhimurium	SAL_IA7889AA_AS	0	0	0	0	1	0	0	0	0	1	0	0	0	0	0	0	0	0	1	1	0	0	0	0	0	0	0	1	0	0	0	0	0	0	0	0	0	1	0	0	0	0	0	0	1	1	0	0
Salmonella Typhimurium	SAL_IA8851AA_AS	0	0	0	0	1	0	0	0	0	0	0	0	0	0	0	0	0	0	0	0	0	0	0	0	0	0	0	1	0	0	0	0	0	0	0	0	0	1	0	0	0	0	0	0	0	0	0	0
Salmonella Typhimurium	SAL_IA9937AA_AS	0	0	0	0	1	0	0	0	0	0	1	0	0	0	0	0	0	0	1	1	0	0	0	0	0	0	0	1	0	0	0	0	0	0	0	0	0	1	0	0	0	0	0	0	1	1	0	0
Salmonella Typhimurium	SAL_IB1331AA_AS	0	0	0	0	1	0	0	0	0	0	0	0	0	0	0	0	0	0	0	0	0	1	0	0	0	1	0	1	0	0	1	0	0	1	1	0	0	1	0	0	0	0	0	0	0	0	0	0
Salmonella Typhimurium	SAL_IB1512AA_AS	0	0	0	0	1	0	0	0	0	0	0	0	1	0	0	0	0	0	1	0	0	0	0	0	0	0	0	1	1	1	0	0	0	0	0	0	0	1	0	0	0	0	0	0	0	0	0	0
Salmonella Typhimurium	SAL_IB1516AA_AS	0	0	0	0	1	0	0	0	0	0	0	0	1	0	0	0	0	0	1	0	0	0	0	0	0	0	0	1	1	1	0	0	0	0	0	0	0	1	0	0	0	0	0	0	0	0	0	0
Salmonella Typhimurium	SAL_IB1520AA_AS	0	0	0	0	1	0	0	0	0	0	0	0	1	0	0	0	0	0	1	0	0	0	0	0	0	0	0	1	1	1	0	0	0	0	0	0	0	1	0	0	0	0	0	0	0	0	0	0
Salmonella Typhimurium	SAL_IB1521AA_AS	0	0	0	0	1	0	0	0	0	0	0	0	1	0	0	0	0	0	0	0	0	0	0	0	0	0	0	1	1	1	0	0	0	0	0	0	0	1	0	0	0	0	0	0	0	0	0	0
Salmonella Typhimurium	SAL_IB1522AA_AS	0	0	0	0	1	0	0	0	0	0	0	0	1	0	0	0	0	0	0	0	0	0	0	0	0	0	0	1	1	1	0	0	0	0	0	0	0	1	0	0	0	0	0	0	0	0	0	0
Salmonella Typhimurium	SAL_IB1525AA_AS	0	0	0	0	1	0	0	0	0	0	0	0	1	0	0	0	0	0	1	0	0	0	0	0	0	0	0	1	1	1	0	0	0	0	0	0	0	1	0	0	0	0	0	0	0	0	0	0
Salmonella Typhimurium	SAL_IB1535AA_AS	0	0	0	0	1	0	0	0	0	0	0	0	0	0	0	0	0	0	0	0	0	1	0	0	0	1	0	1	0	0	1	0	0	1	1	0	0	1	0	0	0	0	0	0	0	0	0	0
Salmonella Typhimurium	SAL_IB1547AA_AS	0	0	0	0	1	0	0	0	0	0	0	0	1	0	0	0	0	0	1	0	0	0	0	0	0	0	0	1	1	1	0	0	0	0	0	0	0	1	0	0	0	0	0	0	0	0	0	0
Salmonella Typhimurium	SAL_IB1555AA_AS	0	0	0	0	1	0	0	0	0	0	0	0	0	0	0	0	0	0	0	0	0	1	0	0	0	1	0	1	0	0	1	0	0	1	1	0	0	1	0	0	0	0	0	0	0	0	0	0
Salmonella Typhimurium	SAL_IB1561AA_AS	0	0	0	0	1	0	0	0	0	1	0	0	0	0	0	0	0	0	1	1	0	0	0	0	0	0	0	1	0	0	0	0	0	0	0	0	0	1	0	0	0	0	0	0	1	1	0	0
Salmonella Typhimurium	SAL_IB1562AA_AS	0	0	0	0	1	0	0	0	0	0	0	0	1	0	0	0	0	0	0	0	0	0	0	0	0	0	0	1	1	1	0	0	0	0	0	0	0	1	0	0	0	0	0	0	0	0	0	0
Salmonella Typhimurium	SAL_IB1581AA_AS	0	0	0	0	1	0	0	0	0	0	0	0	0	0	0	0	0	0	0	0	0	1	0	0	0	1	0	1	0	0	1	0	0	1	1	0	0	1	0	0	0	0	0	0	0	0	0	0
Salmonella Typhimurium	SAL_IB1582AA_AS	0	0	0	0	1	0	0	0	0	0	0	0	1	0	0	0	0	0	0	0	0	0	0	0	0	0	0	1	1	1	0	0	0	0	0	0	0	1	0	0	0	0	0	0	0	0	0	0
Salmonella Typhimurium	SAL_IB1585AA_AS	0	0	0	0	1	0	0	0	0	0	0	0	0	0	0	0	0	0	0	0	0	1	0	0	0	1	0	1	0	0	1	0	0	1	1	0	0	1	0	0	0	0	0	0	0	0	0	0
Salmonella Typhimurium	SAL_IB1591AA_AS	0	0	0	0	1	0	0	0	0	0	0	0	0	0	0	0	0	0	0	0	0	0	0	0	0	0	0	1	0	0	0	0	0	0	0	0	0	1	0	0	0	0	0	0	0	0	0	0
Salmonella Typhimurium	SAL_IB1592AA_AS	0	0	1	1	1	0	0	0	0	0	0	0	0	0	0	1	0	1	1	1	0	1	0	0	0	1	0	1	0	0	1	0	0	1	1	0	0	1	0	0	0	0	0	0	1	1	0	0
Salmonella Typhimurium	SAL_IB1596AA_AS	0	0	0	0	1	0	0	0	0	0	0	0	0	0	0	0	0	0	0	0	0	0	0	0	0	0	0	1	0	0	0	0	0	0	0	0	0	1	0	0	0	0	0	0	0	0	0	0
Salmonella Typhimurium	SAL_IB1599AA_AS	0	0	0	0	1	0	0	0	0	0	0	0	0	0	0	0	0	0	0	0	0	0	0	0	0	0	0	1	0	0	1	0	0	1	1	0	0	1	0	0	0	0	0	0	0	0	0	0
Salmonella Typhimurium	SAL_IB1600AA_AS	0	0	0	0	1	0	0	0	0	0	0	0	0	0	0	0	0	0	0	0	0	0	0	0	0	0	0	1	0	0	0	0	0	0	0	0	0	1	0	0	0	0	0	0	0	0	0	0
Salmonella Typhimurium	SAL_IB1603AA_AS	0	0	0	0	1	0	0	0	0	0	0	0	0	0	0	0	0	0	0	0	0	0	0	0	0	0	0	1	0	0	0	0	0	0	0	0	0	1	0	0	0	0	0	0	0	0	0	0
Salmonella Typhimurium	SAL_IB1629AA_AS	0	0	0	0	1	0	0	0	0	0	0	0	0	0	0	0	0	0	0	0	0	0	0	0	0	0	0	1	0	0	0	0	0	0	0	0	0	1	0	0	0	0	0	0	0	0	0	0
Salmonella Typhimurium	SAL_IB1630AA_AS	0	0	1	1	1	0	0	0	0	0	0	0	0	0	0	1	0	1	1	1	0	1	0	0	0	1	0	1	0	0	1	0	0	1	1	0	0	1	0	0	0	0	0	0	1	1	0	0
Salmonella Typhimurium	SAL_IB1636AA_AS	0	0	0	0	1	0	0	0	0	0	0	0	0	0	0	0	0	0	0	0	0	0	0	0	0	0	0	1	0	0	0	0	0	0	0	0	0	1	0	0	0	0	0	0	0	0	0	0
Salmonella Typhimurium	SAL_IB1646AA_AS	0	0	0	0	1	0	0	0	0	0	0	0	0	0	0	0	0	0	0	0	0	0	0	0	0	0	0	1	0	0	0	0	0	0	0	0	0	1	0	0	0	0	0	0	0	0	0	0
Salmonella Typhimurium	SAL_IB1649AA_AS	0	0	0	0	1	0	0	0	0	0	0	0	0	0	0	0	0	0	0	0	0	0	0	0	0	0	0	1	0	0	0	0	0	0	0	0	0	1	0	0	0	0	0	0	0	0	0	0
Salmonella Typhimurium	SAL_IB1651AA_AS	0	0	0	0	1	0	0	0	0	0	0	0	1	0	0	0	0	0	1	0	0	0	0	0	0	0	0	1	1	1	0	0	0	0	0	0	0	1	0	0	0	0	0	0	0	0	0	0
Salmonella Typhimurium	SAL_IB1697AA_AS	0	0	0	0	1	0	0	0	0	0	0	0	1	0	0	0	0	0	1	0	0	0	0	0	0	0	0	1	1	1	0	0	0	0	0	0	0	1	0	0	0	0	0	0	0	0	0	0
Salmonella Typhimurium	SAL_IB2981AA_AS	0	0	0	0	1	0	0	0	0	0	0	0	0	0	0	0	0	0	0	0	0	0	0	0	0	0	0	1	0	0	0	0	0	0	0	0	0	1	0	0	0	0	0	0	0	0	0	0
Salmonella Typhimurium	SAL_IB4139AA_AS	0	0	0	0	1	0	0	0	0	0	0	0	0	0	0	0	0	0	0	0	0	0	0	0	0	0	0	1	0	0	0	0	0	0	0	0	0	1	0	0	0	0	0	0	0	0	0	0
Salmonella Typhimurium	SAL_IB4148AA_AS	0	0	0	0	1	0	0	0	0	0	0	0	0	0	0	0	0	0	0	0	0	0	0	0	0	0	0	1	0	0	0	0	0	0	0	0	0	1	0	0	0	0	0	0	0	0	0	0
Salmonella Typhimurium	SAL_IC0248AA_AS	0	0	0	0	1	0	0	0	0	0	0	0	1	0	0	0	0	0	0	0	0	0	0	0	0	0	0	1	1	1	0	0	0	0	0	0	0	1	0	0	0	0	0	0	0	0	0	0
Salmonella Typhimurium	SAL_IC2223AA_AS	0	0	0	0	1	0	0	0	0	0	0	0	0	0	0	0	0	0	0	0	0	1	0	0	0	1	0	1	0	0	1	0	0	1	1	0	0	1	0	0	0	0	0	0	0	0	0	0
Salmonella Typhimurium	SAL_IC3646AA_AS	0	0	0	0	1	0	0	0	0	0	0	0	0	0	0	0	0	0	0	0	0	0	0	0	0	0	0	1	0	0	0	0	0	0	0	0	0	1	0	0	0	0	0	0	0	0	0	0
Salmonella Typhimurium	SAL_IC4841AA_AS	0	0	0	0	1	0	0	0	0	0	0	0	0	0	0	0	0	0	0	0	0	0	0	0	0	0	0	1	0	0	0	0	0	0	0	0	0	1	0	0	0	0	0	0	0	0	0	0
Salmonella Typhimurium	SAL_IC9360AA_AS	0	0	0	0	1	0	0	0	0	0	0	0	0	0	0	1	0	0	1	1	1	0	0	0	0	0	0	1	0	0	0	0	0	0	0	0	0	1	1	0	0	0	0	0	0	0	0	0
Salmonella Typhimurium	SAL_IC9559AA_AS	0	0	0	0	1	0	0	0	0	0	0	0	0	0	0	0	0	0	0	0	0	0	0	0	0	0	0	1	0	0	0	0	0	0	0	0	0	1	0	0	0	0	0	0	0	0	0	0
Salmonella Typhimurium	SAL_IC9563AA_AS	0	0	0	0	1	0	0	0	0	0	0	0	0	0	0	0	0	0	0	0	0	0	0	0	0	0	0	1	0	0	0	0	0	0	0	0	0	1	0	0	0	0	0	0	0	0	0	0
Salmonella Typhimurium	SAL_IC9564AA_AS	0	0	0	0	1	0	0	0	0	0	0	0	0	0	0	0	0	0	0	0	0	0	0	0	0	0	0	1	0	0	0	0	0	0	0	0	0	1	0	0	0	0	0	0	0	0	0	0
Salmonella Typhimurium	SAL_IC9746AA_AS	0	0	0	0	1	0	0	0	0	0	0	0	0	0	0	0	0	0	0	0	0	0	0	0	0	0	0	1	0	0	0	0	0	0	0	0	0	1	0	0	0	0	0	0	0	0	0	0
Salmonella Typhimurium	SAL_ID0011AA_AS	0	0	0	0	1	0	0	0	0	0	0	0	0	0	0	0	0	0	0	0	0	0	0	0	0	0	0	1	0	0	0	0	0	0	0	0	0	1	0	0	0	0	0	0	0	0	0	0
Salmonella Typhimurium	SAL_ID0018AA_AS	0	0	0	0	1	0	0	0	0	0	0	0	0	0	0	0	0	0	0	0	0	0	0	0	0	0	0	1	0	0	0	0	0	0	0	0	0	1	0	0	0	0	0	0	0	0	0	0
Salmonella Typhimurium	SAL_ID0019AA_AS	0	0	0	0	1	0	0	0	0	0	0	0	0	0	0	0	0	0	0	0	0	0	0	0	0	0	0	1	0	0	0	0	0	0	0	0	0	1	0	0	0	0	0	0	0	0	0	0
Salmonella Typhimurium	SAL_ID0024AA_AS	0	0	0	0	1	0	0	0	0	0	0	0	0	0	0	0	0	0	0	0	0	0	0	0	0	0	0	1	0	0	0	0	0	0	0	0	0	1	0	0	0	0	0	0	0	0	0	0
Salmonella Typhimurium	SAL_ID0037AA_AS	0	0	0	0	1	0	0	0	0	0	0	0	0	0	0	0	0	0	0	0	0	0	0	0	0	0	0	1	0	0	1	0	0	1	1	0	0	1	0	0	0	0	0	0	1	1	0	0
Salmonella Typhimurium	SAL_ID0043AA_AS	0	0	0	0	1	0	0	0	0	0	0	0	0	0	0	0	0	0	0	0	0	0	0	0	0	0	0	1	0	0	0	0	0	0	0	0	0	1	0	0	0	0	0	0	0	0	0	0
Salmonella Typhimurium	SAL_JA4327AA_AS	0	0	0	0	1	0	0	0	0	0	0	0	0	0	0	0	0	0	0	1	1	1	0	0	0	1	0	1	0	0	0	0	0	0	0	0	0	1	0	0	0	0	0	0	0	0	0	0
Salmonella Typhimurium	SAL_JA4332AA_AS	0	0	0	0	1	0	0	0	0	0	0	0	1	0	0	0	0	0	1	0	0	0	0	0	0	0	0	1	1	1	0	0	0	0	0	0	0	1	0	0	0	0	0	0	0	0	0	0
Salmonella Typhimurium	SAL_JA4349AA_AS	0	0	0	0	1	0	0	0	0	0	0	0	0	0	0	0	0	0	0	0	0	0	0	0	0	0	0	1	0	0	0	0	0	0	0	0	0	1	0	0	0	0	0	0	0	0	0	0
Salmonella Typhimurium	SAL_JA4364AA_AS	0	0	0	0	1	0	0	0	0	1	0	0	0	0	0	0	0	0	1	1	0	0	0	0	0	0	0	1	0	0	0	0	0	0	0	0	0	1	0	0	0	0	0	0	1	1	0	0
Salmonella Typhimurium	SAL_JA4386AA_AS	0	0	0	0	1	0	0	0	0	0	0	0	0	0	0	0	0	0	0	0	0	0	0	0	0	0	0	1	0	0	0	0	0	0	0	0	0	1	0	0	0	0	0	0	0	0	0	0
Salmonella Typhimurium	SAL_JA4399AA_AS	0	0	0	0	1	0	0	0	0	1	0	0	1	0	0	0	0	1	1	1	1	1	0	0	0	1	0	1	0	0	0	0	0	0	0	0	0	1	0	0	0	0	0	0	1	1	0	0
Salmonella Typhimurium	SAL_JA4405AA_AS	0	0	0	0	1	0	0	0	0	1	0	0	0	0	0	0	0	0	1	1	0	0	0	0	0	0	0	1	0	0	0	0	0	0	0	0	0	1	0	0	0	0	0	0	1	1	0	0
Salmonella Typhimurium	SAL_JA4406AA_AS	0	0	0	0	1	0	0	0	0	0	0	0	0	0	0	0	0	0	0	1	1	1	0	0	0	1	0	1	0	0	0	0	0	0	0	0	0	1	0	0	0	0	0	0	1	1	0	0
Salmonella Typhimurium	SAL_JA4410AA_AS	0	0	0	0	1	0	0	0	0	1	0	0	0	0	0	0	0	0	1	1	0	0	0	0	0	0	0	1	0	0	0	0	0	0	0	0	0	1	0	0	0	0	0	0	1	1	0	0
Salmonella Typhimurium	SAL_JA4414AA_AS	0	0	0	0	1	0	0	0	0	0	0	0	1	0	0	0	0	0	1	0	0	0	0	0	0	0	0	1	1	1	0	0	0	0	0	0	0	1	0	0	0	0	0	0	0	0	0	0
Salmonella Typhimurium	SAL_JA4492AA_AS	0	0	0	0	1	0	0	0	0	0	0	0	1	0	0	0	0	0	0	0	0	0	0	0	0	0	0	1	1	1	0	0	0	0	0	0	0	1	0	0	0	0	0	0	0	0	0	0
Salmonella Typhimurium	SAL_JA4493AA_AS	0	0	0	0	1	0	0	0	0	0	0	0	0	0	0	0	0	0	0	0	0	0	0	0	0	0	0	1	0	0	0	0	0	0	0	0	0	1	0	0	0	0	0	0	0	0	0	0
Salmonella Typhimurium	SAL_JA4524AA_AS	0	0	0	0	1	0	0	0	0	0	0	0	0	0	0	0	0	0	0	0	0	1	0	0	0	1	0	1	0	0	1	0	0	1	1	0	0	1	0	0	0	0	0	0	0	0	0	0
Salmonella Typhimurium	SAL_JA4544AA_AS	0	0	0	0	1	0	0	0	0	1	0	0	0	0	0	0	1	0	1	1	0	1	0	0	0	1	0	1	0	0	1	0	0	1	1	0	0	1	0	0	0	0	0	0	1	1	0	0
Salmonella Typhimurium	SAL_JA4545AA_AS	0	0	0	0	1	0	0	0	0	0	0	0	0	0	0	0	0	0	0	0	0	0	0	0	0	0	0	1	0	0	0	0	0	0	0	0	0	1	0	0	0	0	0	0	0	0	0	0
Salmonella Typhimurium	SAL_JA4547AA_AS	0	0	0	0	1	0	0	0	0	0	0	0	1	0	0	0	0	0	0	0	0	0	0	0	0	0	0	1	1	1	0	0	0	0	0	0	0	1	0	0	0	0	0	0	0	0	0	0
Salmonella Typhimurium	SAL_JA4568AA_AS	0	0	0	0	1	0	0	0	0	0	0	0	0	0	0	0	0	0	0	0	0	0	0	0	0	0	0	1	0	0	0	0	0	0	0	0	0	1	0	0	0	0	0	0	0	0	0	0
Salmonella Typhimurium	SAL_JA4577AA_AS	0	0	0	0	1	0	0	0	0	0	0	0	0	0	0	0	0	0	0	1	0	1	0	0	0	1	0	1	0	0	0	0	0	0	0	0	0	1	0	0	0	0	0	0	0	0	0	0
Salmonella Typhimurium	SAL_JA4578AA_AS	0	0	0	0	1	0	0	0	0	1	0	0	0	0	0	0	0	0	1	1	1	1	0	0	0	1	0	1	0	0	0	0	0	0	0	0	0	1	0	0	2	0	0	0	0	0	0	0
Salmonella Typhimurium	SAL_JA4597AA_AS	0	0	0	0	1	0	0	0	0	0	0	0	1	0	0	0	0	0	1	0	0	0	0	0	0	0	0	1	1	1	0	0	0	0	0	0	0	1	0	0	0	0	0	0	0	0	0	0
Salmonella Typhimurium	SAL_JA4598AA_AS	0	0	0	0	1	0	0	0	0	0	0	0	0	0	0	0	0	0	0	0	0	1	0	0	0	1	0	1	0	0	1	0	0	1	1	0	0	1	0	0	0	0	0	0	0	0	0	0
Salmonella Typhimurium	SAL_JA4715AA_AS	0	0	0	0	1	0	0	0	0	0	0	0	1	0	0	0	0	0	0	0	0	0	1	0	0	0	0	1	0	0	0	0	0	0	0	0	0	1	0	0	0	0	0	0	1	1	0	0
Salmonella Typhimurium	SAL_JA4718AA_AS	0	0	0	0	1	0	0	0	0	0	0	0	1	0	0	0	0	0	0	0	0	0	0	0	0	0	0	1	1	1	0	0	0	0	0	0	0	1	0	0	0	0	0	0	0	0	0	0
Salmonella Typhimurium	SAL_JA4725AA_AS	0	0	0	0	1	0	0	0	0	0	0	0	0	0	0	0	0	0	0	0	0	0	0	0	0	0	0	1	0	0	0	0	0	0	0	0	0	1	0	0	0	0	0	0	0	0	0	0
Salmonella Typhimurium	SAL_JA4796AA_AS	0	0	0	0	1	0	0	0	0	0	0	0	0	0	0	0	0	0	0	0	0	0	0	0	0	0	0	1	0	0	0	0	0	0	0	0	0	1	0	0	0	0	0	0	0	0	0	0
Salmonella Typhimurium	SAL_JA4797AA_AS	0	0	0	0	1	0	0	0	0	0	0	0	0	0	0	0	0	0	0	0	0	0	0	0	0	0	0	1	0	0	0	0	0	0	0	0	0	1	0	0	0	0	0	0	0	0	0	0
Salmonella Typhimurium	SAL_JA4812AA_AS	0	0	0	0	1	0	0	0	0	1	0	0	1	0	0	0	0	0	1	1	1	0	0	0	0	0	0	1	1	1	0	0	0	0	0	0	0	1	0	0	0	0	0	0	1	0	1	0
Salmonella Typhimurium	SAL_JA4814AA_AS	0	0	0	0	1	0	0	0	0	0	0	0	1	0	0	0	0	0	1	0	0	0	0	0	0	0	0	1	1	1	0	0	0	0	0	0	0	1	0	0	0	0	0	0	0	0	0	0
Salmonella Typhimurium	SAL_JA4819AA_AS	0	0	0	0	1	0	0	0	0	1	0	0	0	0	0	0	0	0	1	1	0	1	0	0	0	1	0	1	0	0	1	0	0	1	1	0	0	1	0	0	0	0	0	0	1	1	0	0
Salmonella Typhimurium	SAL_JA4826AA_AS	0	0	0	0	1	0	0	0	0	0	0	0	1	0	0	0	0	0	0	0	0	0	0	0	0	0	0	1	1	1	0	0	0	0	0	0	0	1	0	0	0	0	0	0	0	0	0	0
Salmonella Typhimurium	SAL_JA4827AA_AS	0	0	0	0	1	0	0	0	0	1	0	0	0	0	0	0	0	0	1	1	0	0	0	0	0	0	0	1	0	0	0	0	0	0	0	0	0	1	0	0	0	0	0	0	1	1	0	0
Salmonella Typhimurium	SAL_JA4830AA_AS	0	0	0	0	1	0	0	0	0	1	0	0	0	0	0	0	0	0	1	1	0	0	0	0	0	0	0	1	0	0	0	0	0	0	0	0	0	1	0	0	0	0	0	0	1	1	0	0
Salmonella Typhimurium	SAL_JA4833AA_AS	0	0	0	0	1	0	0	0	0	0	0	0	0	0	0	0	0	0	0	0	0	0	0	0	0	0	0	1	0	0	1	0	0	1	1	0	0	1	0	0	0	0	0	0	0	0	0	0
Salmonella Typhimurium	SAL_JA4834AA_AS	0	0	0	0	1	0	0	0	0	0	0	0	1	0	0	0	0	0	1	1	0	1	0	0	0	1	0	1	0	0	1	0	0	1	1	0	0	1	0	0	0	0	0	0	1	1	0	0
Salmonella Typhimurium	SAL_JA4836AA_AS	0	0	0	0	1	0	0	0	0	1	0	0	1	0	0	0	0	0	1	1	0	1	0	0	0	1	0	1	0	0	1	0	0	1	1	0	0	1	0	0	0	0	0	0	1	1	0	0
Salmonella Typhimurium	SAL_JA4837AA_AS	0	0	0	0	1	0	0	0	0	1	0	0	0	0	0	0	0	0	1	1	0	0	0	0	0	0	0	1	0	0	1	0	0	1	1	0	0	1	0	0	0	0	0	0	1	1	0	0
Salmonella Typhimurium	SAL_JA4838AA_AS	0	0	0	0	1	0	0	0	0	1	0	0	0	0	0	0	0	0	1	1	0	0	0	0	0	0	0	1	0	0	0	0	0	0	0	0	0	1	0	0	0	0	0	0	1	1	0	0
Salmonella Typhimurium	SAL_JA4839AA_AS	0	0	0	0	1	0	0	0	0	1	0	0	1	0	0	0	0	0	1	1	0	1	0	0	0	1	0	1	0	0	1	0	0	1	1	0	0	1	0	0	0	0	0	0	1	1	0	0
Salmonella Typhimurium	SAL_JA4840AA_AS	0	0	0	0	1	0	0	0	0	1	0	0	0	0	0	0	0	0	1	1	0	0	0	0	0	0	0	1	0	0	0	0	0	0	0	0	0	1	0	0	0	0	0	0	1	1	0	0
Salmonella Typhimurium	SAL_JA4841AA_AS	0	0	0	0	1	0	0	0	0	0	0	0	1	0	0	0	0	0	1	0	0	0	0	0	0	0	0	1	0	0	0	0	0	0	0	0	0	1	0	0	0	0	0	0	0	0	0	0
Salmonella Typhimurium	SAL_JA4842AA_AS	0	0	0	0	1	0	0	0	0	0	0	0	0	0	0	0	0	0	0	0	0	1	0	0	0	1	0	1	0	0	1	0	0	0	1	0	0	1	0	0	0	0	0	0	0	0	0	0
Salmonella Typhimurium	SAL_JA4843AA_AS	0	0	0	0	1	0	0	0	0	0	0	0	1	0	0	0	0	0	1	0	0	0	0	0	0	0	0	1	1	1	0	0	0	0	0	0	0	1	0	0	0	0	0	0	0	0	0	0
Salmonella Typhimurium	SAL_JA4848AA_AS	0	0	0	0	1	0	0	0	0	0	0	0	1	0	0	0	0	0	0	0	0	0	0	0	0	0	0	1	1	1	0	0	0	0	0	0	0	1	0	0	0	0	0	0	0	0	0	0
Salmonella Typhimurium	SAL_JA4849AA_AS	0	0	0	0	1	0	0	0	0	0	0	0	1	0	0	0	0	0	0	0	0	0	0	0	0	0	0	1	1	1	0	0	0	0	0	0	0	1	0	0	0	0	0	0	0	0	0	0
Salmonella Typhimurium	SAL_JA4852AA_AS	0	0	0	0	1	0	0	0	0	0	0	0	1	0	0	0	0	0	0	1	0	1	0	0	0	1	0	1	0	0	1	0	0	1	1	0	0	1	0	0	0	0	0	0	1	1	0	0
Salmonella Typhimurium	SAL_JA4853AA_AS	0	0	0	0	1	0	0	0	0	0	0	0	1	0	0	0	0	0	0	0	0	0	0	0	0	0	0	1	1	1	0	0	0	0	0	0	0	1	0	0	0	0	0	0	0	0	0	0
Salmonella Typhimurium	SAL_JA4855AA_AS	0	0	0	0	1	0	0	0	0	1	0	0	0	0	0	0	0	0	1	1	0	0	0	0	0	0	0	1	0	0	0	0	0	0	0	0	0	1	0	0	0	0	0	0	1	1	0	0
Salmonella Typhimurium	SAL_JA4856AA_AS	0	0	0	0	1	0	0	0	0	1	0	0	0	0	0	0	0	0	1	1	0	0	0	0	0	0	0	1	0	0	0	0	0	0	0	0	0	1	0	0	0	0	0	0	1	1	0	0
Salmonella Typhimurium	SAL_JA4858AA_AS	0	0	0	0	1	0	0	0	0	1	0	0	0	0	0	0	0	0	1	1	0	0	0	0	0	0	0	1	0	0	0	0	0	0	0	0	0	1	0	0	0	0	0	0	1	1	0	0
Salmonella Typhimurium	SAL_JA4859AA_AS	0	0	0	0	1	0	0	0	0	1	0	0	0	0	0	0	0	0	1	1	0	0	0	0	0	0	0	1	0	0	0	0	0	0	0	0	0	1	0	0	0	0	0	0	0	0	0	0
Salmonella Typhimurium	SAL_JA4860AA_AS	0	0	0	0	1	0	0	0	0	0	0	0	1	0	0	0	0	0	0	0	0	0	0	0	0	0	0	1	1	1	0	0	0	0	0	0	0	1	0	0	0	0	0	0	0	0	0	0
Salmonella Typhimurium	SAL_JA4865AA_AS	0	0	0	0	1	0	0	0	0	0	1	0	0	0	0	0	0	0	1	1	0	0	0	0	0	0	0	1	0	0	0	0	0	0	0	0	0	1	0	0	0	0	0	0	1	1	0	0
Salmonella Typhimurium	SAL_JA4866AA_AS	0	0	0	0	1	0	0	0	0	1	0	0	0	0	0	0	0	0	1	1	0	0	0	0	0	0	0	1	0	0	0	0	0	0	0	0	0	1	0	0	0	0	0	0	1	1	0	0
Salmonella Typhimurium	SAL_JA4872AA_AS	0	0	0	0	1	0	0	0	0	0	0	0	1	0	0	0	0	0	1	1	0	0	0	0	0	0	0	1	1	1	0	0	0	0	0	0	0	1	0	0	0	0	0	0	0	0	0	0
Salmonella Typhimurium	SAL_JA4873AA_AS	0	0	0	0	1	0	0	0	0	0	0	0	1	0	0	0	0	0	1	0	0	0	0	0	0	0	0	1	1	1	0	0	0	0	0	0	0	1	0	0	0	0	0	0	0	0	0	0
Salmonella Typhimurium	SAL_JA4874AA_AS	0	0	0	0	1	0	0	0	0	0	1	0	0	0	0	0	0	0	1	1	0	0	0	0	0	0	0	1	0	0	0	0	0	0	0	0	0	1	0	0	0	0	0	0	1	1	0	0
Salmonella Typhimurium	SAL_JA4875AA_AS	0	0	0	0	1	0	0	0	0	0	0	0	1	0	0	0	0	0	0	0	0	0	0	0	0	0	0	1	1	1	0	0	0	0	0	0	0	1	0	0	0	0	0	0	0	0	0	0
Salmonella Typhimurium	SAL_JA4876AA_AS	0	0	0	0	1	0	0	0	0	0	0	0	1	0	0	0	0	0	0	0	0	0	0	0	0	0	0	1	1	1	0	0	0	0	0	0	0	1	0	0	0	0	0	0	0	0	0	0
Salmonella Typhimurium	SAL_JA4877AA_AS	0	0	0	0	1	0	0	0	0	0	1	0	0	0	0	0	0	0	1	1	0	0	0	0	0	0	0	1	0	0	0	0	0	0	0	0	0	1	0	0	0	0	0	0	1	1	0	0
Salmonella Typhimurium	SAL_JA4878AA_AS	0	0	0	0	1	0	0	0	0	0	0	0	1	0	0	0	0	0	1	0	0	0	0	0	0	0	0	1	1	1	0	0	0	0	0	0	0	1	0	0	0	0	0	0	0	0	0	0
Salmonella Typhimurium	SAL_JA4883AA_AS	0	0	0	0	1	0	0	0	0	0	1	0	0	0	1	0	0	0	1	1	0	1	0	0	0	1	0	1	0	0	0	0	0	0	0	0	0	1	0	0	0	0	0	0	1	1	0	0
Salmonella Typhimurium	SAL_JA4886AA_AS	0	0	0	0	1	0	0	0	0	0	0	0	1	0	0	0	0	0	0	1	0	0	0	0	0	0	0	1	1	1	0	0	0	0	0	0	0	1	0	0	0	0	0	0	1	1	0	0
Salmonella Typhimurium	SAL_JA4887AA_AS	0	0	0	0	1	0	0	0	0	0	1	0	0	0	0	0	0	0	1	1	1	0	0	1	0	0	0	1	0	0	0	0	0	0	0	0	0	1	0	0	0	0	0	0	1	1	0	0
Salmonella Typhimurium	SAL_JA4888AA_AS	0	0	0	0	1	0	0	0	0	0	0	0	0	0	0	0	0	0	0	1	1	1	0	0	0	1	0	1	0	0	0	0	0	0	0	0	0	1	0	0	0	0	0	0	1	1	0	0
Salmonella Typhimurium	SAL_JA4890AA_AS	0	0	0	0	1	0	0	0	0	0	0	0	0	0	0	0	0	0	0	0	0	1	0	0	0	1	0	1	0	0	1	0	0	1	1	0	0	1	0	0	0	0	0	0	0	0	0	0
Salmonella Typhimurium	SAL_JA4891AA_AS	0	0	0	0	1	0	0	0	0	0	0	0	0	0	0	0	0	0	0	0	0	0	0	0	0	0	0	1	0	0	0	0	0	0	0	0	0	1	0	0	0	0	0	0	0	0	0	0
Salmonella Typhimurium	SAL_JA4893AA_AS	0	0	0	0	1	0	0	0	0	0	0	0	0	0	0	0	0	0	0	1	1	1	0	0	0	1	0	1	0	0	0	0	0	0	0	0	0	1	0	0	0	0	0	0	1	1	0	0
Salmonella Typhimurium	SAL_JA4894AA_AS	0	0	0	0	1	0	0	0	0	1	0	0	0	0	0	0	0	0	1	1	1	1	0	0	0	1	0	1	0	0	0	0	0	0	0	0	0	1	0	0	2	0	0	0	0	0	0	0
Salmonella Typhimurium	SAL_JA4895AA_AS	0	0	0	0	1	0	0	0	0	1	0	0	0	0	0	0	0	0	1	1	1	0	0	0	0	0	0	1	0	0	0	0	0	0	0	0	0	1	0	0	2	0	0	0	0	0	0	0
Salmonella Typhimurium	SAL_JA4896AA_AS	0	0	0	0	1	0	0	0	0	0	0	0	0	0	0	0	0	0	0	1	1	1	0	0	0	1	0	1	0	0	0	0	0	0	0	0	0	1	0	0	0	0	0	0	1	1	0	0
Salmonella Typhimurium	SAL_JA4897AA_AS	0	0	0	0	1	0	0	0	0	0	1	0	0	0	0	0	0	0	1	1	0	0	0	0	0	0	0	1	0	0	0	0	0	0	0	0	0	1	0	0	0	0	0	0	1	1	0	0
Salmonella Typhimurium	SAL_JA4899AA_AS	1	0	0	0	1	0	0	0	0	0	0	0	1	0	0	0	0	0	0	1	0	1	0	0	0	1	0	1	0	0	0	0	0	0	0	0	0	1	0	0	0	0	0	0	1	1	0	0
Salmonella Typhimurium	SAL_JA4903AA_AS	0	0	0	0	1	0	0	0	0	0	0	0	0	0	0	0	0	0	0	0	0	0	0	0	0	0	0	1	0	0	0	0	0	0	0	0	0	1	0	0	0	0	0	0	0	0	0	0
Salmonella Typhimurium	SAL_JA4904AA_AS	0	0	0	0	1	0	0	0	0	0	0	0	1	0	0	0	0	0	1	0	0	0	0	0	0	0	0	1	1	1	0	0	0	0	0	0	0	1	0	0	0	0	0	0	0	0	0	0
Salmonella Typhimurium	SAL_JA4918AA_AS	0	0	0	0	1	0	0	0	0	1	0	0	1	0	0	0	0	0	1	1	1	1	0	0	0	1	0	1	0	0	0	0	0	0	0	0	0	1	0	0	0	0	0	0	1	1	0	0
Salmonella Typhimurium	SAL_JA4919AA_AS	0	0	0	0	1	0	0	0	0	0	0	0	1	0	0	0	0	0	0	0	0	0	0	0	0	0	0	1	1	1	0	0	0	0	0	0	0	1	0	0	0	0	0	0	0	0	0	0
Salmonella Typhimurium	SAL_JA4922AA_AS	0	0	0	0	1	0	0	0	0	1	0	0	0	0	0	0	0	0	1	1	1	1	0	0	0	1	0	1	0	0	0	0	0	0	0	0	0	1	0	0	2	0	0	0	0	0	0	0
Salmonella Typhimurium	SAL_JA4924AA_AS	0	0	0	0	1	0	0	0	0	1	0	0	1	0	0	0	0	0	1	1	1	0	0	0	0	0	0	1	1	1	0	0	0	0	0	0	0	1	0	0	0	0	0	0	1	0	1	0
Salmonella Typhimurium	SAL_JA4925AA_AS	0	0	0	0	1	0	0	0	0	0	0	0	0	0	0	0	0	0	0	1	1	1	0	0	0	1	0	1	0	0	0	0	0	0	0	0	0	1	0	0	0	0	0	0	0	0	0	0
Salmonella Typhimurium	SAL_JA4927AA_AS	0	0	0	0	1	0	0	0	0	0	1	0	0	0	0	0	0	0	1	1	0	0	0	0	0	0	0	1	0	0	0	0	0	0	0	0	0	1	0	0	0	0	0	0	1	1	0	0
Salmonella Typhimurium	SAL_JA4930AA_AS	0	0	0	0	1	0	0	0	0	1	0	0	0	0	0	0	0	0	1	1	0	0	0	0	0	0	0	1	0	0	0	0	0	0	0	0	0	1	0	0	0	0	0	0	1	1	0	0
Salmonella Typhimurium	SAL_JA4935AA_AS	0	0	0	0	1	0	0	0	0	1	0	0	1	0	0	0	0	0	1	1	1	0	0	0	0	0	0	1	1	1	0	0	0	0	0	0	0	1	0	0	0	0	0	0	1	0	1	0
Salmonella Typhimurium	SAL_JA4942AA_AS	0	0	0	0	1	0	0	0	0	0	0	0	0	0	0	0	0	0	0	0	0	0	0	0	0	0	0	1	0	0	0	0	0	0	0	0	0	1	0	0	0	0	0	0	0	0	0	0
Salmonella Typhimurium	SAL_JA4968AA_AS	0	0	0	0	1	0	0	0	0	0	0	0	0	0	0	0	0	0	0	0	0	0	0	0	0	0	0	1	0	0	0	0	1	0	1	0	0	1	0	0	0	0	0	0	0	0	0	0
Salmonella Typhimurium	SAL_JA4977AA_AS	0	0	0	0	1	0	0	0	0	0	1	0	0	0	0	0	0	0	1	1	0	0	0	0	0	0	0	1	0	0	0	0	0	0	0	0	0	1	0	0	0	0	0	0	1	1	0	0
Salmonella Typhimurium	SAL_JA4986AA_AS	0	0	0	0	1	0	0	0	0	0	0	0	1	0	0	0	0	0	1	0	0	0	0	0	0	0	0	1	1	1	0	0	0	0	0	0	0	1	0	0	0	0	0	0	0	0	0	0
Salmonella Typhimurium	SAL_JA4991AA_AS	0	0	0	0	1	0	0	0	0	0	1	0	0	0	0	0	0	0	1	1	0	0	0	0	0	0	0	1	0	0	0	0	0	0	0	0	0	1	0	0	0	0	0	0	1	1	0	0
Salmonella Typhimurium	SAL_JA5050AA_AS	0	0	0	0	1	0	0	0	0	0	0	0	0	0	0	0	0	0	0	0	0	0	0	0	0	0	0	1	0	0	0	0	0	0	0	0	0	1	0	0	0	0	0	0	0	0	0	0
Salmonella Typhimurium	SAL_JA5061AA_AS	0	0	0	0	1	0	0	0	0	0	0	0	1	0	0	0	0	0	1	0	0	0	0	0	0	0	0	1	1	1	0	0	0	0	0	0	0	1	0	0	0	0	0	0	0	0	0	0
Salmonella Typhimurium	SAL_JA5129AA_AS	0	0	0	0	1	0	0	0	0	1	0	0	0	0	0	0	0	0	1	1	0	0	0	0	0	0	0	1	0	0	0	0	0	0	0	0	0	1	0	0	0	0	0	0	1	1	0	0
Salmonella Typhimurium	SAL_JA5133AA_AS	0	0	0	0	1	0	0	0	0	0	0	0	1	0	0	0	0	0	0	1	0	1	1	0	0	1	0	1	0	0	0	0	0	0	0	0	0	1	0	0	0	0	0	0	0	0	0	0
Salmonella Typhimurium	SAL_JA5139AA_AS	0	0	0	0	1	0	0	0	0	0	0	0	1	0	0	0	0	0	1	0	0	0	0	0	0	0	0	1	1	1	0	0	0	0	0	0	0	1	0	0	0	0	0	0	0	0	0	0
Salmonella Typhimurium	SAL_JA5143AA_AS	0	0	0	0	1	0	0	0	0	0	0	0	1	0	0	0	0	0	1	0	0	0	0	0	0	0	0	1	1	1	0	0	0	0	0	0	0	1	0	0	0	0	0	0	0	0	0	0
Salmonella Typhimurium	SAL_JA5152AA_AS	0	0	0	0	1	0	0	0	0	0	0	0	1	0	0	0	0	0	0	0	0	0	0	0	0	0	0	1	1	1	0	0	0	0	0	0	0	1	0	0	0	0	0	0	0	0	0	0
Salmonella Typhimurium	SAL_JA5154AA_AS	0	0	0	0	1	0	0	0	0	0	0	0	1	0	0	0	0	0	0	0	0	0	0	0	0	0	0	1	1	1	0	0	0	0	0	0	0	1	0	0	0	0	0	0	0	0	0	0
Salmonella Typhimurium	SAL_JA5155AA_AS	0	0	0	0	1	0	0	0	0	0	0	0	1	0	0	0	0	0	0	0	0	0	0	0	0	0	0	1	1	1	0	0	0	0	0	0	0	1	0	0	0	0	0	0	0	0	0	0
Salmonella Typhimurium	SAL_JA5156AA_AS	0	0	0	0	1	0	0	0	0	1	0	0	0	0	0	0	0	0	1	1	0	0	0	0	0	0	0	1	0	0	0	0	0	0	0	0	0	1	0	0	0	0	0	0	1	1	0	0
Salmonella Typhimurium	SAL_JA5160AA_AS	0	0	0	0	1	0	0	0	0	0	0	0	1	0	0	0	0	0	1	0	0	0	0	0	0	0	0	1	1	1	0	0	0	0	0	0	0	1	0	0	0	0	0	0	0	0	0	0
Salmonella Typhimurium	SAL_JA5164AA_AS	0	0	0	0	1	0	0	0	0	0	1	0	0	0	0	0	0	0	1	1	0	0	0	0	0	0	0	1	0	0	0	0	0	0	0	0	0	1	0	0	0	0	0	0	1	1	0	0
Salmonella Typhimurium	SAL_JA5166AA_AS	0	0	0	0	1	0	0	0	0	0	0	0	1	0	0	0	0	0	1	1	0	0	0	0	0	0	0	1	1	1	0	0	0	0	0	0	0	1	0	0	0	0	0	0	0	0	0	0
Salmonella Typhimurium	SAL_JA5168AA_AS	0	0	0	0	1	0	0	0	0	0	0	0	1	0	0	0	0	0	1	0	0	0	0	0	0	0	0	1	1	1	0	0	0	0	0	0	0	1	0	0	0	0	0	0	0	0	0	0
Salmonella Typhimurium	SAL_JA5169AA_AS	0	0	0	0	1	0	0	0	0	0	0	0	0	0	0	0	0	0	0	0	0	0	0	0	0	0	0	1	0	0	0	0	0	0	0	0	0	1	0	0	0	0	0	0	0	0	0	0
Salmonella Typhimurium	SAL_JA5171AA_AS	0	0	0	0	1	0	0	0	0	0	0	0	1	0	0	0	0	0	1	0	0	0	0	0	0	0	0	1	1	1	0	0	0	0	0	0	0	1	0	0	0	0	0	0	0	0	0	0
Salmonella Typhimurium	SAL_JA5172AA_AS	0	0	0	0	1	0	0	0	0	0	0	0	0	0	0	0	0	0	0	1	1	1	0	0	0	1	0	1	0	0	0	0	0	0	0	0	0	1	0	0	0	0	0	0	1	1	0	0
Salmonella Typhimurium	SAL_JA5175AA_AS	0	0	0	0	1	0	0	0	0	0	0	0	1	0	0	0	0	0	0	0	0	0	0	0	0	0	0	1	1	1	0	0	0	0	0	0	0	1	0	0	0	0	0	0	0	0	0	0
Salmonella Typhimurium	SAL_JA5176AA_AS	0	0	0	0	1	0	0	0	0	0	0	0	1	0	0	0	0	0	1	0	0	0	0	0	0	0	0	1	1	1	0	0	0	0	0	0	0	1	0	0	0	0	0	0	0	0	0	0
Salmonella Typhimurium	SAL_JA5177AA_AS	0	0	0	0	1	0	0	0	0	0	0	0	1	0	0	0	0	0	1	0	0	0	0	0	0	0	0	1	1	1	0	0	0	0	0	0	0	1	0	0	0	0	0	0	0	0	0	0
Salmonella Typhimurium	SAL_JA5178AA_AS	0	0	0	0	1	0	0	0	0	1	0	0	1	0	0	0	0	0	1	1	1	0	0	0	0	0	0	1	1	1	0	0	0	0	0	0	0	1	0	0	0	0	0	0	1	0	1	0
Salmonella Typhimurium	SAL_JA5179AA_AS	0	0	0	0	1	0	0	0	0	1	0	0	1	0	0	0	0	0	0	1	0	0	0	0	0	0	0	1	1	1	0	0	0	0	0	0	0	1	0	0	0	0	0	0	1	0	0	0
Salmonella Typhimurium	SAL_JA5182AA_AS	0	0	0	0	1	0	0	0	0	0	0	0	0	0	0	0	0	0	0	0	0	0	0	0	0	0	0	1	0	0	0	0	0	0	0	0	0	1	0	0	0	0	0	0	0	0	0	0
Salmonella Typhimurium	SAL_JA5183AA_AS	0	0	0	0	1	0	0	0	0	0	0	0	1	0	0	0	0	0	1	0	0	0	0	0	0	0	0	1	1	1	0	0	0	0	0	0	0	1	0	0	0	0	0	0	0	0	0	0
Salmonella Typhimurium	SAL_JA5184AA_AS	0	0	0	0	1	0	0	0	0	0	1	0	0	0	0	0	0	0	1	1	0	1	0	0	0	1	0	1	0	0	0	0	0	0	0	0	0	1	0	0	0	0	0	0	1	1	0	0
Salmonella Typhimurium	SAL_JA5185AA_AS	0	0	0	0	1	0	0	0	0	0	1	0	1	0	0	0	0	0	1	1	0	1	0	0	0	1	0	1	1	1	0	0	0	0	0	0	0	1	0	0	0	0	0	0	1	0	0	0
Salmonella Typhimurium	SAL_JA5186AA_AS	0	0	0	0	1	0	0	0	0	0	0	0	1	0	0	0	0	0	1	0	0	0	0	0	0	0	0	1	1	1	0	0	0	0	0	0	0	1	0	0	0	0	0	0	0	0	0	0
Salmonella Typhimurium	SAL_JA5187AA_AS	0	0	0	0	1	0	0	0	0	0	0	0	1	0	0	0	0	0	0	0	0	0	0	0	0	0	0	1	1	1	0	0	0	0	0	0	0	1	0	0	0	0	0	0	0	0	0	0
Salmonella Typhimurium	SAL_JA5188AA_AS	0	0	0	0	1	0	0	0	0	0	1	0	0	0	0	0	0	0	1	1	0	0	0	0	0	0	0	1	0	0	0	0	0	0	0	0	0	1	0	0	0	0	0	0	1	1	0	0
Salmonella Typhimurium	SAL_JA5189AA_AS	0	0	0	0	1	0	0	0	0	0	0	0	1	0	0	0	0	0	1	0	0	0	0	0	0	0	0	1	1	1	0	0	0	0	0	0	0	1	0	0	0	0	0	0	0	0	0	0
Salmonella Typhimurium	SAL_JA5190AA_AS	0	0	0	0	1	0	0	0	0	0	0	0	1	0	0	0	0	0	1	0	0	0	0	0	0	0	0	1	1	1	0	0	0	0	0	0	0	1	0	0	0	0	0	0	0	0	0	0
Salmonella Typhimurium	SAL_JA5191AA_AS	0	0	0	0	1	0	0	0	0	0	0	0	1	0	0	0	0	0	1	0	0	0	0	0	0	0	0	1	1	1	0	0	0	0	0	0	0	1	0	0	0	0	0	0	0	0	0	0
Salmonella Typhimurium	SAL_JA5192AA_AS	0	0	0	0	1	0	0	0	0	1	0	0	1	0	0	0	0	0	1	1	1	0	0	0	0	0	0	1	1	1	0	0	0	0	0	0	0	1	0	0	0	0	0	0	1	0	1	0
Salmonella Typhimurium	SAL_JA5193AA_AS	0	0	0	0	1	0	0	0	0	0	0	0	1	0	0	0	0	0	1	0	0	0	0	0	0	0	0	1	1	1	0	0	0	0	0	0	0	1	0	0	0	0	0	0	0	0	0	0
Salmonella Typhimurium	SAL_JA5194AA_AS	0	0	0	0	1	0	0	0	0	0	0	0	1	0	0	0	0	0	0	1	0	0	0	0	0	0	0	1	1	1	0	0	0	0	0	0	0	1	0	0	0	0	0	0	0	0	0	0
Salmonella Typhimurium	SAL_JA5195AA_AS	0	0	0	0	1	0	0	0	0	0	0	0	1	0	0	0	0	0	1	1	0	0	0	0	0	0	0	1	1	1	0	0	0	0	0	0	0	1	0	0	0	0	0	0	0	0	0	0
Salmonella Typhimurium	SAL_JA5196AA_AS	0	0	0	0	1	0	0	0	0	0	0	0	1	0	0	0	0	0	1	0	0	0	0	0	0	0	0	1	1	1	0	0	0	0	0	0	0	1	0	0	0	0	0	0	0	0	0	0
Salmonella Typhimurium	SAL_JA5197AA_AS	0	0	0	0	1	0	0	0	0	0	1	0	0	0	0	0	0	0	1	1	0	1	0	1	0	1	0	1	0	0	0	0	0	0	0	0	0	1	0	0	0	0	0	0	1	1	0	0
Salmonella Typhimurium	SAL_JA5198AA_AS	0	0	0	0	1	0	0	0	0	0	0	0	1	0	0	0	0	0	1	0	0	0	0	0	0	0	0	1	1	1	0	0	0	0	0	0	0	1	0	0	0	0	0	0	0	0	0	0
Salmonella Typhimurium	SAL_JA5199AA_AS	0	0	0	0	1	0	0	0	0	0	0	0	1	0	0	0	0	0	1	0	0	0	0	0	0	0	0	1	1	1	0	0	0	0	0	0	0	1	0	0	0	0	0	0	0	0	0	0
Salmonella Typhimurium	SAL_JA5200AA_AS	0	0	0	0	1	0	0	0	0	0	0	0	0	0	0	0	0	0	0	0	0	0	0	0	0	0	0	1	1	1	0	0	0	0	0	0	0	1	0	0	0	0	0	0	0	0	0	0
Salmonella Typhimurium	SAL_JA5202AA_AS	0	0	0	0	1	0	0	0	0	0	0	0	1	0	0	0	0	0	1	0	0	0	0	0	0	0	0	1	1	1	0	0	0	0	0	0	0	1	0	0	0	0	0	0	0	0	0	0
Salmonella Typhimurium	SAL_JA5203AA_AS	0	0	0	0	1	0	0	0	0	0	0	0	1	0	0	0	0	0	1	0	0	0	0	0	0	0	0	1	1	1	0	0	0	0	0	0	0	1	0	0	0	0	0	0	0	0	0	0
Salmonella Typhimurium	SAL_JA5205AA_AS	0	0	0	0	1	0	0	0	0	0	0	0	1	0	0	0	0	0	1	1	0	0	0	0	0	0	0	1	1	1	0	0	0	0	0	0	0	1	0	0	0	0	0	0	0	0	0	0
Salmonella Typhimurium	SAL_JA5210AA_AS	0	0	0	0	1	0	0	0	0	0	1	0	0	0	0	0	0	0	1	1	0	0	0	0	0	0	0	1	0	0	0	0	0	0	0	0	0	1	0	0	0	0	0	0	1	1	0	0
Salmonella Typhimurium	SAL_JA5213AA_AS	0	0	0	0	1	0	0	0	0	0	1	0	1	0	0	0	0	0	1	1	0	0	0	1	0	0	0	1	1	1	0	0	0	0	0	0	0	1	0	0	0	0	0	0	1	1	0	0
Salmonella Typhimurium	SAL_JA5220AA_AS	0	0	0	0	1	0	0	0	0	0	0	0	0	0	0	0	0	0	0	0	0	0	0	0	0	0	0	1	0	0	0	0	0	0	0	0	0	1	0	0	0	0	0	0	0	0	0	0
Salmonella Typhimurium	SAL_JA5223AA_AS	0	0	0	0	1	0	0	0	0	0	0	0	1	0	0	0	0	0	0	1	0	0	0	0	0	0	0	1	1	1	0	0	0	0	0	0	0	1	0	0	0	0	0	0	0	0	0	0
Salmonella Typhimurium	SAL_JA5227AA_AS	1	0	0	0	1	0	1	0	0	0	0	0	1	0	0	0	0	0	0	0	0	1	0	0	0	1	0	1	0	0	0	0	0	0	0	0	0	1	0	0	0	0	0	0	1	1	0	0
Salmonella Typhimurium	SAL_JA5236AA_AS	0	0	0	0	1	0	0	0	0	0	0	0	0	0	0	0	0	0	0	0	0	0	0	0	0	0	0	1	0	0	0	0	0	0	0	0	0	1	0	0	0	0	0	0	0	0	0	0
Salmonella Typhimurium	SAL_JA5243AA_AS	0	0	0	0	1	0	0	0	0	0	0	0	1	0	0	0	0	0	0	1	0	1	1	0	0	1	0	1	0	0	0	0	0	0	0	0	0	1	0	0	0	0	0	0	1	1	0	0
Salmonella Typhimurium	SAL_JA5245AA_AS	0	0	0	0	1	0	0	0	0	0	0	0	0	0	0	0	0	0	0	0	0	0	0	0	0	0	0	1	0	0	0	0	0	0	0	0	0	1	0	0	0	0	0	0	0	0	0	0
Salmonella Typhimurium	SAL_JA5247AA_AS	0	0	0	0	1	0	0	0	0	0	0	0	0	0	0	0	0	0	0	0	0	0	0	0	0	0	0	1	0	0	0	0	0	0	0	0	0	1	0	0	0	0	0	0	0	0	0	0
Salmonella Typhimurium	SAL_JA5250AA_AS	0	0	0	0	1	0	0	0	0	0	0	0	0	0	0	0	0	0	0	0	0	0	0	0	0	0	0	1	0	0	0	0	0	0	0	0	0	1	0	1	0	0	0	0	0	0	0	0
Salmonella Typhimurium	SAL_JA5251AA_AS	0	0	0	0	1	0	0	0	0	0	0	0	0	0	0	0	0	0	0	0	0	0	0	0	0	0	0	1	0	0	0	0	0	0	0	0	0	1	0	0	0	0	0	0	0	0	0	0
Salmonella Typhimurium	SAL_JA5252AA_AS	0	0	0	0	1	0	0	0	0	0	0	0	0	0	0	0	0	0	0	0	0	0	0	0	0	0	0	1	0	0	0	0	0	0	0	0	0	1	0	0	0	0	0	0	0	0	0	0
Salmonella Typhimurium	SAL_JA5253AA_AS	0	0	0	0	1	0	0	0	0	0	0	0	0	0	0	0	0	0	0	0	0	0	0	0	0	0	0	1	0	0	1	0	0	1	1	0	0	1	0	0	0	0	0	0	0	0	0	0
Salmonella Typhimurium	SAL_JA5254AA_AS	0	0	0	0	1	0	0	0	0	0	0	0	0	0	0	0	0	0	0	0	0	0	0	0	0	0	0	1	0	0	0	0	0	0	0	0	0	1	0	0	0	0	0	0	0	0	0	0
Salmonella Typhimurium	SAL_JA5255AA_AS	0	0	0	0	1	0	0	0	0	0	0	0	0	0	0	0	0	0	0	0	0	0	0	0	0	0	0	1	0	0	1	0	0	1	1	0	0	1	0	0	0	0	0	0	0	0	0	0
Salmonella Typhimurium	SAL_JA5257AA_AS	0	0	0	0	1	0	0	0	0	0	0	0	0	0	0	0	0	0	0	0	0	0	0	0	0	0	0	1	0	0	0	0	0	0	0	0	0	1	0	0	0	0	0	0	0	0	0	0
Salmonella Typhimurium	SAL_JA5260AA_AS	0	0	0	0	1	0	0	0	0	0	0	0	0	0	0	0	0	0	0	0	0	0	0	0	0	0	0	1	0	0	0	0	0	0	0	0	0	1	0	0	0	0	0	0	0	0	0	0
Salmonella Typhimurium	SAL_JA5264AA_AS	0	0	0	0	1	0	0	0	0	0	0	0	0	0	0	0	0	0	0	0	0	0	0	0	0	0	0	1	0	0	0	0	0	0	0	0	0	1	0	0	0	0	0	0	0	0	0	0
Salmonella Typhimurium	SAL_JA5279AA_AS	0	0	0	0	1	0	0	0	0	0	0	0	1	0	0	0	0	0	1	0	0	0	0	0	0	0	0	1	1	1	0	0	0	0	0	0	0	1	0	0	0	0	0	0	0	0	0	0
Salmonella Typhimurium	SAL_JA5403AA_AS	0	0	0	0	1	0	0	0	0	0	0	0	1	0	0	0	0	0	0	1	0	1	1	0	0	1	0	1	0	0	0	0	0	0	0	0	0	1	0	0	0	0	0	0	0	0	0	0
Salmonella Typhimurium	SAL_JA5450AA_AS	0	0	0	0	1	0	0	0	0	0	0	0	0	0	0	0	0	0	0	0	0	0	0	0	0	0	0	1	0	0	0	0	0	0	0	0	0	1	0	0	0	0	0	0	0	0	0	0
Salmonella Typhimurium	SAL_JA5458AA_AS	0	0	0	0	1	0	0	0	0	1	0	0	1	0	0	0	0	0	1	1	0	1	0	0	0	1	0	1	0	0	1	0	0	1	1	0	0	1	0	0	0	0	0	0	1	1	0	0
Salmonella Typhimurium	SAL_JA5476AA_AS	0	0	0	0	1	0	0	0	0	0	0	0	1	0	0	0	0	0	0	0	0	0	0	0	0	0	0	1	1	1	0	0	0	0	0	0	0	1	0	0	0	0	0	0	0	0	0	0
Salmonella Typhimurium	SAL_JA5506AA_AS	0	0	0	0	1	0	0	0	0	0	0	1	1	0	0	0	0	1	0	1	0	1	0	0	0	1	0	1	0	0	1	0	0	1	1	0	0	1	0	0	0	0	0	0	1	1	0	0
Salmonella Typhimurium	SAL_JA5510AA_AS	0	0	0	0	1	0	0	0	0	0	0	0	0	0	0	0	0	0	0	0	0	0	0	0	0	0	0	1	0	0	0	0	0	0	0	0	0	1	0	0	0	0	0	0	0	0	0	0
Salmonella Typhimurium	SAL_JA5525AA_AS	0	0	0	0	1	0	0	0	0	0	0	0	0	0	0	0	0	0	0	0	0	0	0	0	0	0	0	1	0	0	0	0	0	0	0	0	0	1	0	0	0	0	0	0	0	0	0	0
Salmonella Typhimurium	SAL_JA5532AA_AS	1	0	0	0	1	0	0	0	0	0	0	0	0	0	0	0	0	0	0	1	0	1	0	0	0	1	0	1	0	0	0	0	0	0	0	0	0	1	0	0	0	0	0	0	1	1	0	0
Salmonella Typhimurium	SAL_JA5534AA_AS	0	0	0	0	1	0	0	0	0	1	0	0	0	0	0	0	0	0	1	1	0	0	0	0	0	0	0	1	0	0	1	0	0	1	1	0	0	1	0	0	0	0	0	0	1	1	0	0
Salmonella Typhimurium	SAL_JA5538AA_AS	0	0	0	0	1	0	0	0	0	0	0	0	1	0	0	0	0	0	0	1	0	0	0	0	0	0	0	1	1	1	0	0	0	0	0	0	0	1	0	0	0	0	0	0	0	0	0	0
Salmonella Typhimurium	SAL_JA5541AA_AS	0	0	0	0	1	0	0	0	0	1	0	0	0	0	0	0	0	0	1	1	0	0	0	0	0	0	0	1	0	0	0	0	0	0	0	0	0	1	0	0	0	0	0	0	1	1	0	0
Salmonella Typhimurium	SAL_JA5542AA_AS	0	0	0	0	1	0	0	0	0	1	0	0	0	0	0	0	0	0	1	1	1	0	0	0	0	0	0	1	0	0	0	0	0	0	0	0	0	1	0	0	2	0	0	0	0	0	0	0
Salmonella Typhimurium	SAL_JA5545AA_AS	0	0	0	0	1	0	0	0	0	1	0	0	0	0	0	0	0	0	1	1	0	0	0	0	0	0	0	1	0	0	0	0	0	0	0	0	0	1	0	0	0	0	0	0	1	1	0	0
Salmonella Typhimurium	SAL_JA6023AA_AS	0	0	0	0	1	0	0	0	0	1	0	0	0	0	0	0	0	0	1	1	0	0	0	0	0	0	0	1	0	0	0	0	0	0	0	0	0	1	0	0	0	0	0	0	1	1	0	0
Salmonella Typhimurium	SAL_JA6024AA_AS	0	0	0	0	1	0	0	0	0	1	0	0	0	0	0	0	0	0	1	1	0	0	0	0	0	0	0	1	0	0	0	0	0	0	0	0	0	1	0	0	0	0	0	0	1	1	0	0
Salmonella Typhimurium	SAL_JA6331AA_AS	0	0	0	0	1	0	0	0	0	0	1	0	0	0	0	0	0	0	1	1	0	0	0	0	0	0	0	1	0	0	0	0	0	0	0	0	0	1	0	0	0	0	0	0	1	1	0	0
Salmonella Typhimurium	SAL_JA6351AA_AS	0	0	0	0	1	0	0	0	0	0	0	0	0	0	0	0	0	0	0	0	0	0	0	0	0	0	0	1	0	0	0	0	0	0	0	0	0	1	0	0	0	0	0	0	0	0	0	0
Salmonella Typhimurium	SAL_JA6372AA_AS	0	0	0	0	1	0	0	0	0	0	0	0	0	0	0	0	0	0	0	0	0	0	0	0	0	0	0	1	0	0	0	0	0	0	0	0	0	1	0	0	0	0	0	0	0	0	0	0
Salmonella Typhimurium	SAL_JA6373AA_AS	0	0	0	0	1	0	0	0	0	0	0	0	1	0	0	0	0	0	1	0	0	0	0	0	0	0	0	1	1	1	0	0	0	0	0	0	0	1	0	0	0	0	0	0	0	0	0	0
Salmonella Typhimurium	SAL_JA6377AA_AS	0	0	0	0	1	0	0	0	0	0	0	0	1	0	0	0	0	0	0	0	0	0	0	0	0	0	0	1	1	1	0	0	0	0	0	0	0	1	0	0	0	0	0	0	0	0	0	0
Salmonella Typhimurium	SAL_JA6391AA_AS	0	0	0	0	1	0	0	0	0	1	0	0	1	0	0	0	0	0	1	1	1	0	0	0	0	0	0	1	1	1	0	0	0	0	0	0	0	1	0	0	0	0	0	0	1	0	1	0
Salmonella Typhimurium	SAL_JA6407AA_AS	0	0	1	1	1	0	0	0	0	0	0	0	0	0	0	1	0	0	1	0	0	1	0	0	0	1	0	1	0	0	1	0	0	1	1	0	0	1	0	0	0	0	0	0	0	0	0	0
Salmonella Typhimurium	SAL_JA6412AA_AS	0	0	0	0	1	0	0	0	0	0	0	0	1	0	0	0	0	0	0	0	0	1	0	0	0	0	0	1	1	1	0	0	0	0	0	0	0	1	0	0	0	0	0	0	0	0	0	0
Salmonella Typhimurium	SAL_JA6413AA_AS	0	0	0	0	1	0	0	0	0	0	0	0	1	0	0	0	0	0	0	0	0	0	0	0	0	0	0	1	1	1	0	0	0	0	0	0	0	1	0	0	0	0	0	0	0	0	0	0
Salmonella Typhimurium	SAL_JA6419AA_AS	0	0	0	0	1	0	0	0	0	0	0	0	0	0	0	0	0	0	0	0	0	0	0	0	0	0	0	1	0	0	0	0	0	0	0	0	0	1	0	0	0	0	0	0	0	0	0	0
Salmonella Typhimurium	SAL_JA6435AA_AS	0	0	0	0	1	0	0	0	0	0	0	0	0	0	0	0	0	0	0	0	0	0	0	0	0	0	0	1	0	0	0	0	0	0	0	0	0	1	0	0	0	0	0	0	1	1	0	0
Salmonella Typhimurium	SAL_JA6447AA_AS	0	0	0	0	1	0	0	0	0	0	0	0	1	0	0	0	0	0	1	0	0	0	0	0	0	0	0	1	1	1	0	0	0	0	0	0	0	1	0	0	0	0	0	0	0	0	0	0
Salmonella Typhimurium	SAL_JA6455AA_AS	0	0	0	0	1	0	0	0	0	1	0	0	1	0	0	0	0	0	1	1	1	0	0	0	0	0	0	1	1	1	0	0	0	0	0	0	0	1	0	0	0	0	0	0	1	0	1	0
Salmonella Typhimurium	SAL_JA6497AA_AS	0	0	0	0	1	0	0	0	0	1	0	0	0	0	0	0	0	0	1	1	0	0	0	0	0	0	0	1	0	0	0	0	0	0	0	0	0	1	0	0	0	0	0	0	1	1	0	0
Salmonella Typhimurium	SAL_JA6508AA_AS	0	0	0	0	1	0	0	0	0	1	0	0	1	0	0	0	0	0	1	1	1	0	0	0	0	0	0	1	1	1	0	0	0	0	0	0	0	1	0	0	0	0	0	0	1	0	1	0
Salmonella Typhimurium	SAL_JA6513AA_AS	0	0	0	0	1	0	0	0	0	0	0	0	0	0	0	0	0	0	0	0	0	1	0	0	0	1	0	1	0	0	1	0	0	1	1	0	0	1	0	0	0	0	0	0	0	0	0	0
Salmonella Typhimurium	SAL_JA6514AA_AS	0	0	0	0	1	0	0	0	0	0	0	0	0	0	0	0	0	0	0	0	0	0	0	0	0	0	0	1	0	0	0	0	0	0	0	0	0	1	0	0	0	0	0	0	0	0	0	0
Salmonella Typhimurium	SAL_JA6516AA_AS	0	0	0	0	1	0	0	0	0	0	0	0	0	0	0	0	0	0	0	0	0	0	0	0	0	0	0	1	0	0	0	0	0	0	0	0	0	1	0	0	0	0	0	0	1	1	0	0
Salmonella Typhimurium	SAL_JA6524AA_AS	0	0	0	0	1	0	0	0	0	1	0	0	0	0	0	0	0	0	1	1	0	0	0	0	0	0	0	1	0	0	0	0	0	0	0	0	0	1	0	0	0	0	0	0	1	1	0	0
Salmonella Typhimurium	SAL_JA6525AA_AS	0	0	0	0	1	0	0	0	0	0	0	0	0	0	0	0	0	0	0	0	0	0	0	0	0	0	0	1	0	0	0	0	0	0	0	0	0	1	0	0	0	0	0	0	0	0	0	0
Salmonella Typhimurium	SAL_JA6528AA_AS	0	0	0	0	1	0	0	0	0	1	0	0	0	0	0	0	0	0	1	1	0	0	0	0	0	0	0	1	0	0	1	0	0	1	1	0	0	1	0	0	0	0	0	0	1	1	0	0
Salmonella Typhimurium	SAL_JA6566AA_AS	0	0	0	0	1	0	0	0	0	0	0	0	1	0	0	0	0	0	0	0	0	0	0	0	0	0	0	1	1	1	0	0	0	0	0	0	0	1	0	0	0	0	0	0	0	0	0	0
Salmonella Typhimurium	SAL_JA6571AA_AS	0	0	0	0	1	0	0	0	0	0	0	0	1	0	0	0	0	0	0	0	0	0	0	0	0	0	0	1	1	1	0	0	0	0	0	0	0	1	0	0	0	0	0	0	0	0	0	0
Salmonella Typhimurium	SAL_JA6574AA_AS	0	0	0	0	1	0	0	0	0	0	0	0	0	0	0	0	0	0	0	0	0	1	0	0	0	1	0	1	0	0	1	0	0	1	1	0	0	1	0	0	0	0	0	0	0	0	0	0
Salmonella Typhimurium	SAL_JA6587AA_AS	0	0	0	0	1	0	0	0	0	1	0	0	0	0	0	0	0	0	1	1	0	0	0	0	0	0	0	1	0	0	0	0	0	0	0	0	0	1	0	0	0	0	0	0	1	1	0	0
Salmonella Typhimurium	SAL_JA6594AA_AS	0	0	0	0	1	0	0	0	0	0	0	0	1	0	0	0	0	0	0	0	0	0	0	0	0	0	0	1	1	1	0	0	0	0	0	0	0	1	0	0	0	0	0	0	0	0	0	0
Salmonella Typhimurium	SAL_JA6616AA_AS	0	0	0	0	1	0	0	0	0	0	0	0	1	0	0	0	0	0	1	0	0	0	0	0	0	0	0	1	1	1	0	0	0	0	0	0	0	1	0	0	0	0	0	0	0	0	0	0
Salmonella Typhimurium	SAL_JA6628AA_AS	0	0	0	0	1	0	0	0	0	0	0	0	0	0	0	0	0	0	0	0	0	0	0	0	0	0	0	1	0	0	0	0	0	0	0	0	0	1	0	0	0	0	0	0	0	0	0	0
Salmonella Typhimurium	SAL_JA6630AA_AS	0	0	0	0	1	0	0	0	0	0	0	0	0	0	0	0	0	0	0	0	0	0	0	0	0	0	0	1	0	0	0	0	0	0	0	0	0	1	0	0	0	0	0	0	0	0	0	0
Salmonella Typhimurium	SAL_JA6633AA_AS	0	0	0	0	1	0	0	0	0	0	0	0	1	0	0	0	0	0	1	0	0	0	0	0	0	0	0	1	1	1	0	0	0	0	0	0	0	1	0	0	0	0	0	0	0	0	0	0
Salmonella Typhimurium	SAL_JA6643AA_AS	0	0	0	0	1	0	0	0	0	0	0	0	1	0	0	0	0	0	1	1	0	0	0	0	0	0	0	1	0	0	0	0	0	0	0	0	0	1	0	0	0	0	0	0	0	0	0	0
Salmonella Typhimurium	SAL_JA6648AA_AS	0	0	0	0	1	0	0	0	0	0	0	0	0	0	0	0	0	0	0	0	0	0	0	0	0	0	0	1	0	0	0	0	0	0	0	0	0	1	0	0	0	0	0	0	0	0	0	0
Salmonella Typhimurium	SAL_JA6677AA_AS	0	0	0	0	1	0	0	0	0	0	0	0	0	0	0	0	0	0	0	1	1	1	0	0	0	1	0	1	0	0	0	0	0	0	0	0	0	1	0	0	0	0	0	0	1	1	0	0
Salmonella Typhimurium	SAL_JA6678AA_AS	0	0	0	0	1	0	0	0	0	0	1	0	1	1	0	0	0	0	1	1	1	0	0	1	0	0	0	1	0	0	0	0	0	0	0	0	0	1	0	0	0	0	0	0	1	1	0	0
Salmonella Typhimurium	SAL_JA6698AA_AS	0	0	0	0	1	0	0	0	0	1	0	0	0	0	0	0	0	0	1	1	0	0	0	0	0	0	0	1	0	0	0	0	0	0	0	0	0	1	0	0	0	0	0	0	1	1	0	0
Salmonella Typhimurium	SAL_JA6702AA_AS	0	0	0	0	1	0	0	0	0	0	1	0	0	0	0	0	0	0	1	1	0	1	0	0	0	1	0	1	0	0	0	0	0	0	0	0	0	1	0	0	0	0	0	0	1	1	0	0
Salmonella Typhimurium	SAL_JA6712AA_AS	0	0	0	0	1	0	0	0	0	0	0	0	0	0	0	0	0	0	0	0	0	0	0	0	0	0	0	1	0	0	0	0	0	0	0	0	0	1	0	0	0	0	0	0	0	0	0	0
Salmonella Typhimurium	SAL_JA6731AA_AS	0	0	0	0	1	0	0	0	0	0	0	0	0	0	0	0	0	0	0	0	0	0	0	0	0	0	0	1	0	0	0	0	0	0	0	0	0	1	0	0	0	0	0	0	0	0	0	0
Salmonella Typhimurium	SAL_JA6735AA_AS	0	0	0	0	1	0	0	0	0	0	0	0	1	0	0	0	0	0	0	0	0	0	0	0	0	0	0	1	1	1	0	0	0	0	0	0	0	1	0	0	0	0	0	0	0	0	0	0
Salmonella Typhimurium	SAL_JA6759AA_AS	0	0	0	0	1	0	0	0	0	0	0	0	0	0	0	0	0	0	0	0	0	0	0	0	0	0	0	1	0	0	0	0	0	0	0	0	0	1	0	0	0	0	0	0	0	0	0	0
Salmonella Typhimurium	SAL_JA6761AA_AS	0	0	0	0	1	0	0	0	0	0	0	0	0	0	0	0	0	0	0	0	0	0	0	0	0	0	0	1	0	0	0	0	0	0	0	0	0	1	0	0	0	0	0	0	0	0	0	0
Salmonella Typhimurium	SAL_JA6771AA_AS	0	0	0	0	1	0	0	0	0	0	0	0	0	0	0	0	0	0	0	0	0	0	0	0	0	0	0	1	0	0	1	0	0	1	1	0	0	1	0	0	0	0	0	0	0	0	0	0
Salmonella Typhimurium	SAL_JA6774AA_AS	0	0	0	0	1	0	0	0	0	0	0	0	1	0	0	0	0	0	0	0	0	0	0	0	0	0	0	1	1	1	0	0	0	0	0	0	0	1	0	0	0	0	0	0	0	0	0	0
Salmonella Typhimurium	SAL_JA6778AA_AS	0	0	0	0	1	0	0	0	0	0	0	0	0	0	0	0	0	0	0	0	0	0	0	0	0	0	0	1	0	0	0	0	0	0	0	0	0	1	0	0	0	0	0	0	0	0	0	0
Salmonella Typhimurium	SAL_JA6791AA_AS	0	0	0	0	1	0	0	0	0	0	0	0	1	0	0	0	0	0	1	0	0	0	0	0	0	0	0	1	1	1	0	0	0	0	0	0	0	1	0	0	0	0	0	0	0	0	0	0
Salmonella Typhimurium	SAL_JA6818AA_AS	0	0	0	0	1	0	0	0	0	1	0	0	1	0	0	0	0	0	1	1	1	1	0	0	0	1	0	1	0	0	0	0	0	0	0	0	0	1	0	0	0	0	0	0	1	1	0	0
Salmonella Typhimurium	SAL_JA6828AA_AS	0	0	0	0	1	0	0	0	0	1	0	0	1	0	0	0	0	0	1	1	1	0	0	0	0	0	0	1	1	1	0	0	0	0	0	0	0	1	0	0	0	0	0	0	1	0	1	0
Salmonella Typhimurium	SAL_JA6846AA_AS	0	0	0	0	1	0	0	0	0	1	0	0	1	0	0	0	0	0	1	1	0	1	0	0	0	1	0	1	0	0	1	0	0	1	1	0	0	1	0	0	0	0	0	0	1	1	0	0
Salmonella Typhimurium	SAL_JA6860AA_AS	0	0	0	0	1	0	0	0	0	1	0	0	0	0	0	0	0	0	1	1	0	0	0	0	0	0	0	1	0	0	0	0	0	0	0	0	0	1	0	0	0	0	0	0	1	1	0	0
Salmonella Typhimurium	SAL_JA6866AA_AS	0	0	0	0	1	0	0	0	0	1	0	0	0	0	0	0	0	0	1	1	1	1	0	0	0	1	0	1	0	0	0	0	0	0	0	0	0	1	0	0	2	0	0	0	0	0	0	0
Salmonella Typhimurium	SAL_JA6878AA_AS	0	0	0	0	1	0	0	0	0	1	0	0	0	0	0	0	0	0	1	1	0	0	0	0	0	0	0	1	0	0	0	0	0	0	0	0	0	1	0	0	0	0	0	0	1	1	0	0
Salmonella Typhimurium	SAL_JA6882AA_AS	0	0	0	0	1	0	0	0	0	0	1	0	0	0	0	0	0	0	1	1	0	0	0	0	0	0	0	1	0	0	0	0	0	0	0	0	0	1	0	0	0	0	0	0	1	1	0	0
Salmonella Typhimurium	SAL_JA6891AA_AS	0	0	0	0	1	0	0	0	0	0	0	0	1	0	0	0	0	0	1	0	0	0	0	0	0	0	0	1	1	1	0	0	0	0	0	0	0	1	0	0	0	0	0	0	0	0	0	0
Salmonella Typhimurium	SAL_JA6903AA_AS	0	0	0	0	1	0	0	0	0	1	0	0	0	0	0	0	0	0	1	1	0	0	0	0	0	0	0	1	0	0	0	0	0	0	0	0	0	1	0	0	0	0	0	0	1	1	0	0
Salmonella Typhimurium	SAL_JA6907AA_AS	0	0	0	0	1	0	0	0	0	1	0	0	0	0	0	0	0	0	1	1	0	0	0	0	0	0	0	1	0	0	0	0	0	0	0	0	0	1	0	0	0	0	0	0	1	1	0	0
Salmonella Typhimurium	SAL_JA6908AA_AS	0	0	0	0	1	0	0	0	0	1	0	0	0	0	0	0	0	0	1	1	1	0	0	0	0	0	0	1	0	0	0	0	0	0	0	0	0	1	0	0	2	0	0	0	0	0	0	0
Salmonella Typhimurium	SAL_JA6918AA_AS	0	0	0	0	1	0	0	0	0	0	0	0	0	0	0	0	0	0	0	0	0	0	0	0	0	0	0	1	0	0	0	0	0	0	0	0	0	1	0	0	0	0	0	0	0	0	0	0
Salmonella Typhimurium	SAL_JA6933AA_AS	0	0	0	0	1	0	0	0	0	0	0	0	1	0	0	0	0	0	1	0	0	0	0	0	0	0	0	1	1	1	0	0	0	0	0	0	0	1	0	0	0	0	0	0	0	0	0	0
Salmonella Typhimurium	SAL_JA6936AA_AS	0	0	0	0	1	0	0	0	0	0	0	0	1	0	0	0	0	0	1	0	0	0	0	0	0	0	0	1	1	1	0	0	0	0	0	0	0	1	0	0	0	0	0	0	0	0	0	0
Salmonella Typhimurium	SAL_JA6946AA_AS	0	0	0	0	1	0	0	0	0	1	0	0	0	0	0	0	0	0	1	1	0	0	0	0	0	0	0	1	0	0	0	0	0	0	0	0	0	1	0	0	0	0	0	0	1	1	0	0
Salmonella Typhimurium	SAL_JA6963AA_AS	0	0	1	1	1	0	0	0	0	0	0	0	0	0	0	1	0	0	1	1	0	1	0	0	0	1	0	1	0	0	1	0	0	1	1	0	0	1	0	0	0	0	0	0	0	0	0	0
Salmonella Typhimurium	SAL_JA6966AA_AS	0	0	0	0	1	0	0	0	0	0	0	0	1	0	0	0	0	0	0	0	0	0	0	0	0	0	0	1	1	1	0	0	0	0	0	0	0	1	0	0	0	0	0	0	0	0	0	0
Salmonella Typhimurium	SAL_JA6981AA_AS	0	0	1	1	1	0	0	0	0	0	0	0	0	0	0	1	0	0	1	1	0	1	0	0	0	1	0	1	0	0	1	0	0	1	1	0	0	1	0	0	0	0	0	0	0	0	0	0
Salmonella Typhimurium	SAL_JA6982AA_AS	0	0	0	0	1	0	0	0	0	0	0	0	0	0	0	0	0	0	0	0	0	0	0	0	0	0	0	1	0	0	0	0	0	0	0	0	0	1	0	0	0	0	0	0	0	0	0	0
Salmonella Typhimurium	SAL_JA6985AA_AS	0	0	0	0	1	0	0	0	0	0	0	0	1	0	0	0	0	0	0	1	0	0	0	0	0	0	0	1	1	1	0	0	0	0	0	0	0	1	0	0	0	0	0	0	0	0	0	0
Salmonella Typhimurium	SAL_JA6991AA_AS	0	0	0	0	1	0	0	0	0	0	0	0	0	0	0	0	0	0	0	0	0	0	0	0	0	0	0	1	0	0	0	0	0	0	0	0	0	1	0	0	0	0	0	0	0	0	0	0
Salmonella Typhimurium	SAL_JA7004AA_AS	0	0	0	0	1	0	0	0	0	0	0	0	0	0	0	0	0	0	0	0	0	0	0	0	0	0	0	1	0	0	0	0	0	0	0	0	0	1	0	0	0	0	0	0	0	0	0	0
Salmonella Typhimurium	SAL_JA7025AA_AS	0	0	0	0	1	0	0	0	0	0	1	0	0	0	0	0	0	0	1	1	0	0	0	0	0	0	0	1	0	0	0	0	0	0	0	0	0	1	0	0	0	0	0	0	1	1	0	0
Salmonella Typhimurium	SAL_JA7027AA_AS	0	0	0	0	1	0	0	0	0	1	0	0	1	0	0	0	0	0	1	1	0	1	0	0	0	1	0	1	0	0	1	0	0	1	1	0	0	1	0	0	0	0	0	0	1	1	0	0
Salmonella Typhimurium	SAL_JA7036AA_AS	0	0	0	0	1	0	0	0	0	1	0	0	0	0	0	0	0	0	1	1	0	1	0	0	0	1	0	1	0	0	1	0	0	1	1	0	0	1	0	0	0	0	0	0	1	1	0	0
Salmonella Typhimurium	SAL_JA7051AA_AS	0	0	0	0	1	0	0	0	0	0	0	0	1	0	0	0	0	0	0	0	0	0	0	0	0	0	0	1	1	1	0	0	0	0	0	0	0	1	0	0	0	0	0	0	0	0	0	0
Salmonella Typhimurium	SAL_JA7057AA_AS	0	0	0	0	1	0	0	0	0	1	0	0	0	0	0	0	0	0	1	1	0	0	0	0	0	0	0	1	0	0	0	0	0	0	0	0	0	1	0	0	0	0	0	0	1	1	0	0
Salmonella Typhimurium	SAL_JA7059AA_AS	0	0	0	0	1	0	0	0	0	0	0	0	1	0	0	0	0	0	1	0	0	0	0	0	0	0	0	1	0	0	0	0	0	0	0	0	0	1	0	0	0	0	0	0	0	0	0	0
Salmonella Typhimurium	SAL_JA7064AA_AS	0	0	0	0	1	0	0	0	0	1	0	0	1	0	0	0	0	0	1	1	1	0	0	0	0	0	0	1	1	1	0	0	0	0	0	0	0	1	0	0	0	0	0	0	1	0	1	0
Salmonella Typhimurium	SAL_JA7070AA_AS	0	0	0	0	1	0	0	0	0	1	0	0	0	0	0	0	0	0	1	1	0	0	0	0	0	0	0	1	0	0	0	0	0	0	0	0	0	1	0	0	0	0	0	0	1	1	0	0
Salmonella Typhimurium	SAL_JA7071AA_AS	0	0	0	0	1	0	0	0	0	1	0	0	1	0	0	0	0	0	1	1	0	1	0	0	0	1	0	1	0	0	1	0	0	1	1	0	0	1	0	0	0	0	0	0	1	1	0	0
Salmonella Typhimurium	SAL_JA7074AA_AS	0	0	0	0	1	0	0	0	0	1	0	0	0	0	0	0	0	0	1	1	0	0	0	0	0	0	0	1	0	0	0	0	0	0	0	0	0	1	0	0	0	0	0	0	1	1	0	0
Salmonella Typhimurium	SAL_JA7079AA_AS	0	0	0	0	1	0	0	0	0	1	0	0	1	0	0	0	0	0	1	1	0	1	0	0	0	1	0	1	0	0	1	0	0	1	1	0	0	1	0	0	0	0	0	0	1	1	0	0
Salmonella Typhimurium	SAL_JA7087AA_AS	0	0	0	0	1	0	0	0	0	0	0	0	0	0	0	0	0	0	0	0	0	0	0	0	0	0	0	1	0	0	0	0	0	0	0	0	0	1	0	0	0	0	0	0	0	0	0	0
Salmonella Typhimurium	SAL_JA7092AA_AS	0	0	0	0	1	0	0	0	0	1	0	0	0	0	0	0	0	0	1	0	0	1	0	0	0	1	0	1	0	0	0	0	0	0	0	0	0	1	0	0	0	0	0	0	1	1	0	0
Salmonella Typhimurium	SAL_JA7111AA_AS	0	0	0	0	1	0	0	0	0	0	0	0	0	0	0	0	0	0	0	0	0	0	0	0	0	0	0	1	0	0	0	0	0	0	0	0	0	1	0	0	0	0	0	0	0	0	0	0
Salmonella Typhimurium	SAL_JA7115AA_AS	0	0	0	0	1	0	0	0	0	0	0	0	1	0	0	0	0	0	1	0	0	0	0	0	0	0	0	1	1	1	0	0	0	0	0	0	0	1	0	0	0	0	0	0	0	0	0	0
Salmonella Typhimurium	SAL_JA7135AA_AS	0	0	0	0	1	0	0	0	0	0	1	0	0	0	0	0	0	0	1	1	0	0	0	0	0	0	0	1	0	0	0	0	0	0	0	0	0	1	0	0	0	0	0	0	1	1	0	0
Salmonella Typhimurium	SAL_JA7151AA_AS	0	0	0	0	1	0	0	0	0	0	0	0	0	0	0	0	0	0	0	0	0	0	0	0	0	0	0	1	1	1	0	0	0	0	0	0	0	1	0	0	0	0	0	0	0	0	0	0
Salmonella Typhimurium	SAL_JA7153AA_AS	0	0	0	0	1	0	0	0	0	0	0	0	1	0	0	0	0	0	1	0	0	0	0	0	0	0	0	1	1	1	0	0	0	0	0	0	0	1	0	0	0	0	0	0	0	0	0	0
Salmonella Typhimurium	SAL_JA7154AA_AS	0	0	0	0	1	0	0	0	0	0	0	0	0	0	0	0	0	0	0	0	0	0	0	0	0	0	0	1	0	0	0	0	0	0	0	0	0	1	0	0	0	0	0	0	0	0	0	0
Salmonella Typhimurium	SAL_JA7158AA_AS	0	0	0	0	1	0	0	0	0	1	0	0	0	0	0	0	0	0	1	1	0	0	0	0	0	0	0	1	0	0	0	0	0	0	0	0	0	1	0	0	0	0	0	0	0	0	0	1
Salmonella Typhimurium	SAL_JA7170AA_AS	0	0	0	0	1	0	0	0	0	0	1	0	0	0	0	0	0	0	1	1	0	0	0	0	0	0	0	1	0	0	0	0	0	0	0	0	0	1	0	0	0	0	0	0	1	1	0	0
Salmonella Typhimurium	SAL_JA7173AA_AS	0	0	0	0	1	0	0	0	0	0	1	0	0	0	0	0	0	0	1	1	0	0	0	0	0	0	0	1	0	0	0	0	0	0	0	0	0	1	0	0	0	0	0	0	1	1	0	0
Salmonella Typhimurium	SAL_JA7174AA_AS	0	0	0	0	1	0	0	0	0	0	0	0	0	0	0	0	0	0	0	1	0	1	0	0	0	1	0	1	0	0	1	0	0	1	1	0	0	1	0	0	0	0	0	0	0	0	0	0
Salmonella Typhimurium	SAL_JA8290AA_AS	0	0	0	0	1	0	0	0	0	0	0	0	1	0	0	0	0	0	1	0	0	0	0	0	0	0	0	1	1	1	0	0	0	0	0	0	0	1	0	0	0	0	0	0	0	0	0	0
Salmonella Typhimurium	SAL_JA8474AA_AS	0	0	0	0	1	0	0	0	0	0	0	0	0	0	0	0	0	0	0	0	0	1	0	0	0	1	0	1	0	0	1	0	0	1	1	0	0	1	0	0	0	0	0	0	0	0	0	0
Salmonella Typhimurium	SAL_JA8913AA_AS	0	0	0	0	1	0	0	0	0	0	0	0	0	0	0	0	0	0	0	0	0	1	0	0	0	1	0	1	0	0	0	0	0	0	0	0	0	1	0	0	0	0	0	0	0	0	0	0
Salmonella Typhimurium	SAL_JA9239AA_AS	0	0	0	0	1	0	0	0	0	1	0	0	0	0	0	0	0	0	1	1	0	0	0	0	0	0	0	1	0	0	0	0	0	0	0	0	0	1	0	0	0	0	0	0	1	1	0	0
Salmonella Typhimurium	SAL_JA9407AA_AS	0	0	0	0	1	0	0	0	0	0	0	0	0	0	0	0	0	0	0	0	0	0	0	0	0	0	0	1	0	0	1	0	0	1	1	0	0	1	0	0	0	0	0	0	0	0	0	0
Salmonella Typhimurium	SAL_JA9892AA_AS	0	0	0	0	1	0	0	0	0	0	0	0	0	0	0	0	0	0	0	0	0	0	0	0	0	0	0	1	0	0	0	0	0	0	0	0	0	1	0	0	0	0	0	0	0	0	0	0
Salmonella Typhimurium	SAL_JA9939AA_AS	0	0	0	0	1	0	0	0	0	0	0	0	1	0	0	0	0	0	1	0	0	0	0	0	0	0	0	1	1	1	0	0	0	0	0	0	0	1	0	0	0	0	0	0	0	0	0	0
Salmonella Typhimurium	SAL_JB0839AA_AS	0	0	0	0	1	0	0	0	0	0	0	0	0	0	0	0	0	0	0	0	0	0	0	0	0	0	0	1	0	0	0	0	0	0	0	0	0	1	0	0	0	0	0	0	0	0	0	0
Salmonella Typhimurium	SAL_JB0843AA_AS	0	0	1	1	1	0	0	0	0	1	0	0	0	0	0	0	0	0	1	0	0	0	0	0	0	0	0	1	0	0	0	0	0	0	0	0	0	1	0	0	0	0	0	0	0	0	0	0
Salmonella Typhimurium	SAL_JB0870AA_AS	0	0	0	0	1	0	0	0	0	0	0	0	0	0	0	0	0	0	0	0	0	0	0	0	0	0	0	1	0	0	0	0	0	0	0	0	0	1	0	0	0	0	0	0	0	0	0	0
Salmonella Typhimurium	SAL_JB0871AA_AS	0	0	0	0	1	0	0	0	0	0	0	0	0	0	0	0	0	0	0	0	0	0	0	0	0	0	0	1	0	0	0	0	0	0	0	0	0	1	0	0	0	0	0	0	0	0	0	0
Salmonella Typhimurium	SAL_JB0883AA_AS	0	0	0	0	1	0	0	0	0	0	0	0	0	0	0	0	0	0	0	0	0	0	0	0	0	0	0	1	0	0	0	0	0	0	0	0	0	1	0	0	0	0	0	0	0	0	0	0
Salmonella Typhimurium	SAL_JB0892AA_AS	0	0	0	0	1	0	0	0	0	0	0	0	1	0	0	0	0	0	0	0	0	1	0	0	0	1	0	1	0	0	0	0	0	0	0	0	0	1	0	0	0	0	0	0	0	0	0	0
Salmonella Typhimurium	SAL_JB0896AA_AS	0	0	0	0	1	0	0	0	0	0	0	0	0	0	0	0	0	0	0	0	0	0	0	0	0	0	0	1	0	0	0	0	0	0	0	0	0	1	0	0	0	0	0	0	0	0	0	0
Salmonella Typhimurium	SAL_JB0920AA_AS	0	0	0	0	1	0	0	0	0	0	0	0	0	0	0	0	0	0	0	0	0	0	0	0	0	0	0	1	0	0	0	0	0	0	0	0	0	1	0	0	0	0	0	0	0	0	0	0
Salmonella Typhimurium	SAL_JB2095AA_AS	0	0	0	0	1	0	0	0	0	0	0	0	1	0	0	0	0	0	0	0	0	0	0	0	0	0	0	1	1	1	0	0	0	0	0	0	0	1	0	0	0	0	0	0	0	0	0	0
Salmonella Typhimurium	SAL_JB2097AA_AS	0	0	0	0	1	0	0	0	0	0	0	0	0	0	0	0	0	0	0	0	0	1	0	0	0	1	0	1	0	0	0	0	0	0	0	1	0	1	0	0	0	0	0	0	1	1	0	0
Salmonella Typhimurium	SAL_JB2117AA_AS	0	0	0	0	1	0	0	0	0	0	0	0	0	0	0	0	0	0	0	0	0	0	0	0	0	0	0	1	0	0	1	0	0	1	1	0	0	1	0	0	0	0	0	0	0	0	0	0
Salmonella Typhimurium	SAL_JB2133AA_AS	0	0	0	0	1	0	0	0	0	0	0	0	1	0	0	0	0	0	0	0	0	0	0	0	0	0	0	1	1	1	0	0	0	0	0	0	0	1	0	0	0	0	0	0	0	0	0	0
Salmonella Typhimurium	SAL_JB2139AA_AS	0	0	0	0	1	0	0	0	0	0	0	0	1	0	0	0	0	0	1	0	0	1	0	0	0	1	0	1	1	1	0	0	0	0	0	0	0	1	0	0	0	0	0	0	0	0	0	0
Salmonella Typhimurium	SAL_JB2142AA_AS	0	0	0	0	1	0	0	0	0	1	0	0	0	0	0	0	0	0	1	1	0	0	0	0	0	0	0	1	0	0	1	0	0	1	1	0	0	1	0	0	0	0	0	0	1	1	0	0
Salmonella Typhimurium	SAL_JB2143AA_AS	0	0	0	0	1	0	0	0	0	0	0	0	0	0	0	0	0	0	0	0	0	0	0	0	0	0	0	1	0	0	0	0	0	0	0	0	0	1	0	1	0	0	0	0	0	0	0	0
Salmonella Typhimurium	SAL_JB2192AA_AS	0	0	0	0	1	0	0	0	0	0	0	0	0	0	0	0	0	0	0	0	0	0	0	0	0	0	0	1	0	0	1	0	0	1	1	0	0	1	0	0	0	0	0	0	0	0	0	0
Salmonella Typhimurium	SAL_JB2199AA_AS	0	0	0	0	1	0	0	0	0	1	0	0	0	0	0	0	0	0	1	1	0	0	0	0	0	0	0	1	0	0	1	0	0	1	1	0	0	1	0	0	0	0	0	0	1	1	0	0
Salmonella Typhimurium	SAL_JB2209AA_AS	0	0	0	0	1	0	0	0	0	1	0	0	0	0	0	0	0	0	1	1	0	0	0	0	0	0	0	1	0	0	0	0	0	0	0	0	0	1	0	0	0	0	0	0	1	1	0	0
Salmonella Typhimurium	SAL_JB2210AA_AS	0	0	0	0	1	0	0	0	0	0	0	0	1	0	0	0	0	0	1	1	0	0	0	0	0	0	0	1	0	0	0	0	0	0	0	0	0	1	0	0	0	0	0	0	0	0	0	0
Salmonella Typhimurium	SAL_JB2212AA_AS	0	0	0	0	1	0	0	0	0	0	0	0	1	0	0	0	0	0	0	0	0	1	0	0	0	1	0	1	1	1	0	0	0	0	0	0	0	1	0	0	0	0	0	0	0	0	0	0
Salmonella Typhimurium	SAL_JB2215AA_AS	0	0	0	0	1	0	0	0	0	0	0	0	1	0	0	0	0	0	1	0	0	0	0	0	0	0	0	1	1	1	0	0	0	0	0	0	0	1	0	0	0	0	0	0	0	0	0	0
Salmonella Typhimurium	SAL_JB2218AA_AS	0	0	0	0	1	0	0	0	0	0	0	0	0	0	0	0	0	0	0	0	0	0	0	0	0	0	0	1	0	0	1	0	0	1	1	0	0	1	0	0	0	0	0	0	1	1	0	0
Salmonella Typhimurium	SAL_JB2222AA_AS	0	0	0	0	1	0	0	0	0	1	0	0	0	0	0	0	0	0	1	1	0	0	0	0	0	0	0	1	0	0	1	0	0	1	1	0	0	1	0	0	0	0	0	0	1	1	0	0
Salmonella Typhimurium	SAL_JB2265AA_AS	0	0	0	0	1	0	0	0	0	0	0	0	0	0	0	0	0	0	0	0	0	0	0	0	0	0	0	1	0	0	1	0	0	1	1	0	0	1	0	0	0	0	0	0	0	0	0	0
Salmonella Typhimurium	SAL_JB2266AA_AS	0	0	0	0	1	0	0	0	0	0	0	0	0	0	0	0	0	0	0	1	0	1	0	0	0	1	0	1	0	0	1	0	0	1	1	0	0	1	0	0	0	0	0	0	1	1	0	0
Salmonella Typhimurium	SAL_JB8613AA_AS	0	0	0	0	1	0	0	0	0	0	0	0	0	0	0	0	0	0	0	0	0	1	0	0	0	1	0	1	0	0	1	0	0	1	1	0	0	1	0	0	0	0	0	0	0	0	0	0
Salmonella Typhimurium	SAL_JD4059AA_AS	0	0	0	0	1	0	0	0	0	0	0	0	0	0	0	0	0	0	0	0	0	0	0	0	0	0	0	1	0	0	0	0	0	0	0	0	0	1	0	0	0	0	0	0	0	0	0	0
Salmonella Typhimurium	SAL_JD4104AA_AS	0	0	0	0	1	0	0	0	0	0	0	0	0	0	0	0	0	0	0	0	0	0	0	0	0	0	0	1	0	0	0	0	0	0	0	0	0	1	0	0	0	0	0	0	0	0	0	0
Salmonella Typhimurium	SAL_JD4106AA_AS	0	0	0	0	1	0	0	0	0	0	0	0	0	0	0	0	0	0	0	0	0	0	0	0	0	0	0	1	0	0	0	0	0	0	0	0	0	1	0	0	0	0	0	0	0	0	0	0
Salmonella Typhimurium	SAL_JD4111AA_AS	0	0	0	0	1	0	0	0	0	0	0	0	0	0	0	0	0	0	0	0	0	0	0	0	0	0	0	1	0	0	0	0	0	0	0	0	0	1	0	0	0	0	0	0	0	0	0	0
Salmonella Typhimurium	SAL_JD8778AA_AS	0	0	0	0	1	0	0	0	0	0	0	0	0	0	0	0	0	0	0	0	0	0	0	0	0	0	0	1	0	0	0	0	0	0	0	0	0	1	0	0	0	0	0	0	0	0	0	0
Salmonella Typhimurium	SAL_JD8804AA_AS	0	0	0	0	1	0	0	0	0	0	0	0	0	0	0	0	0	0	0	0	0	0	0	0	0	0	0	1	0	0	0	0	0	0	0	0	0	1	0	0	0	0	0	0	0	0	0	0
Salmonella Typhimurium	SAL_KA1917AA_AS	0	0	0	0	1	0	0	0	0	0	0	0	0	0	0	0	0	0	0	0	0	1	0	0	0	1	0	1	0	0	1	0	0	1	1	0	0	1	0	0	0	0	0	0	0	0	0	0
Salmonella Typhimurium	SAL_KA1962AA_AS	0	0	0	0	1	0	0	0	0	0	0	0	0	0	0	0	0	0	0	0	0	0	0	0	0	0	0	1	0	0	0	0	0	0	0	0	0	1	0	0	0	0	0	0	0	0	0	0
Salmonella Typhimurium	SAL_KA2003AA_AS	0	0	0	0	1	0	0	0	0	1	0	0	0	0	0	0	0	0	1	1	0	0	0	0	0	0	0	1	0	0	0	0	0	0	0	0	0	1	0	0	0	0	0	0	1	1	0	0
Salmonella Typhimurium	SAL_KA2348AA_AS	0	0	0	0	1	0	0	0	0	0	0	0	0	0	0	0	0	0	0	0	0	1	0	0	0	1	0	1	0	0	1	0	0	1	1	0	0	1	0	0	0	0	0	0	0	0	0	0
Salmonella Typhimurium	SAL_KA5174AA_AS	0	0	0	0	1	0	0	0	0	0	0	0	0	0	0	0	0	0	0	0	0	0	0	0	0	0	0	1	0	0	0	0	0	0	0	0	0	1	0	0	0	0	0	0	0	0	0	0
Salmonella Typhimurium	SAL_KA6973AA_AS	0	0	0	0	1	0	0	0	0	0	0	0	0	0	0	0	0	0	0	0	0	1	0	0	0	1	0	1	0	0	1	0	0	1	1	0	0	1	0	0	0	0	0	0	0	0	0	0
Salmonella Typhimurium	SAL_KA6989AA_AS	0	0	0	0	1	0	0	0	0	0	0	0	0	0	0	0	0	0	0	0	0	1	0	0	0	1	0	1	0	0	0	0	0	0	0	0	0	1	0	0	0	0	0	0	0	0	0	0
Salmonella Typhimurium	SAL_KA7027AA_AS	0	0	0	0	1	0	0	0	0	1	0	0	0	0	0	0	0	0	1	1	0	0	0	0	0	0	0	1	0	0	0	0	0	0	0	0	0	1	0	0	0	0	0	0	1	1	0	0
Salmonella Typhimurium	SAL_KA7071AA_AS	0	0	0	0	1	0	0	0	0	0	0	0	1	0	0	0	0	0	1	0	0	0	0	0	0	0	0	1	1	1	0	0	0	0	0	0	0	1	0	0	0	0	0	0	0	0	0	0
Salmonella Typhimurium	SAL_KA7246AA_AS	0	0	0	0	1	0	0	0	0	0	0	0	1	0	0	0	0	0	1	0	0	0	0	0	0	0	0	1	1	1	0	0	0	0	0	0	0	1	0	0	0	0	0	0	0	0	0	0
Salmonella Typhimurium	SAL_KA7263AA_AS	0	0	0	0	1	0	0	0	0	0	0	0	0	0	0	0	1	0	0	0	0	1	0	0	0	1	0	1	0	0	1	0	0	1	1	0	0	1	0	0	0	0	0	0	0	0	0	0
Salmonella Typhimurium	SAL_KA7264AA_AS	0	0	0	0	1	0	0	0	0	0	0	0	0	0	0	0	1	0	0	0	0	1	0	0	0	1	0	1	0	0	1	0	0	1	1	0	0	1	0	0	0	0	0	0	0	0	0	0
Salmonella Typhimurium	SAL_KA7274AA_AS	0	0	0	0	1	0	0	0	0	1	0	0	0	0	0	0	0	0	1	1	0	0	0	0	0	0	0	1	0	0	0	0	0	0	0	0	0	1	0	0	0	0	0	0	1	1	0	0
Salmonella Typhimurium	SAL_KA7275AA_AS	0	0	0	0	1	0	0	0	0	1	0	0	0	0	0	0	0	0	1	1	0	0	0	0	0	0	0	1	0	0	0	0	0	0	0	0	0	1	0	0	0	0	0	0	1	1	0	0
Salmonella Typhimurium	SAL_KA9623AA_AS	0	0	0	0	1	0	0	0	0	1	0	0	0	0	0	0	0	0	1	1	0	0	0	0	0	0	0	1	0	0	0	0	0	0	0	0	0	1	0	0	0	0	0	0	1	1	0	0
Salmonella Typhimurium	SAL_KA9632AA_AS	0	0	0	0	1	0	0	0	0	0	0	0	0	0	0	0	0	0	0	0	0	0	0	0	0	0	0	1	0	0	0	0	0	0	0	0	0	1	0	0	0	0	0	0	0	0	0	0
Salmonella Typhimurium	SAL_KA9854AA_AS	0	0	0	0	1	0	0	0	0	0	0	0	0	0	0	0	0	0	0	0	0	0	0	0	0	0	0	1	0	0	0	0	0	0	0	0	0	1	0	0	0	0	0	0	0	0	0	0
Salmonella Typhimurium	SAL_KB3462AA_AS	0	0	0	0	1	0	0	0	0	0	0	0	1	0	0	0	0	0	1	0	0	0	0	0	0	0	0	1	1	1	0	0	0	0	0	0	0	1	0	0	0	0	0	0	0	0	0	0
Salmonella Typhimurium	SAL_KB7396AA_AS	0	0	0	0	1	0	0	0	0	0	0	0	0	0	0	0	0	0	0	0	0	0	0	0	0	0	0	1	0	0	0	0	0	0	0	0	0	1	0	0	0	0	0	0	0	0	0	0
Salmonella Typhimurium	SAL_KB7400AA_AS	0	0	0	0	1	0	0	0	0	0	0	0	0	0	0	0	0	0	0	0	0	0	0	0	0	0	0	1	0	0	0	0	0	0	0	0	0	1	0	0	0	0	0	0	0	0	0	0
Salmonella Typhimurium	SAL_KB7689AA_AS	0	0	0	0	1	0	0	0	0	0	0	0	0	0	0	0	0	0	0	0	0	0	0	0	0	0	0	1	0	0	0	0	0	0	0	0	0	1	0	0	0	0	0	0	0	0	0	0
Salmonella Typhimurium	SAL_KB9667AA_AS	0	0	0	0	1	0	0	0	0	0	0	0	0	0	0	0	0	0	0	0	0	0	0	0	0	0	0	1	0	0	0	0	0	0	0	0	0	1	0	0	0	0	0	0	0	0	0	0
Salmonella Typhimurium	SAL_KC3641AA_AS	0	0	0	0	1	0	0	0	0	0	0	0	0	0	0	0	0	0	0	0	0	1	0	0	0	1	0	1	0	0	1	0	0	1	1	0	0	1	0	0	0	0	0	0	0	0	0	0
Salmonella Typhimurium	SAL_KC6472AA_AS	0	0	0	0	1	0	0	0	0	0	0	0	0	0	0	0	0	0	0	0	0	0	0	0	0	0	0	1	0	0	0	0	0	0	0	0	0	1	0	0	0	0	0	0	0	0	0	0
Salmonella Typhimurium	SAL_KC9990AA_AS	0	0	0	0	1	0	0	0	0	0	0	0	0	0	0	0	0	0	0	0	0	0	0	0	0	0	0	1	0	0	0	0	0	0	0	0	0	1	0	0	0	0	0	0	0	0	0	0
Salmonella Typhimurium	SAL_KC9994AA_AS	0	0	0	0	1	0	0	0	0	0	0	0	0	0	0	0	0	0	0	0	0	0	0	0	0	0	1	1	0	0	1	0	0	1	1	0	0	1	0	0	0	0	0	0	0	0	0	0
Salmonella Typhimurium	SAL_LA0338AA_AS	0	0	0	0	1	0	0	0	0	0	0	0	0	0	0	0	0	0	0	0	0	0	0	0	0	0	0	1	0	0	0	0	0	0	0	0	0	1	0	0	0	0	0	0	0	0	0	0
Salmonella Typhimurium	SAL_LA0339AA_AS	0	0	0	0	1	0	0	0	0	0	0	0	0	0	0	0	0	0	0	0	0	0	0	0	0	0	0	1	0	0	0	0	0	0	0	0	0	1	0	0	0	0	0	0	0	0	0	0
Salmonella Typhimurium	SAL_LA0383AA_AS	0	0	0	0	1	0	0	0	0	0	0	0	0	0	0	0	0	0	0	0	0	0	0	0	0	0	0	1	0	0	1	0	0	1	1	0	0	1	0	0	0	0	0	0	0	0	0	0
Salmonella Typhimurium	SAL_LA2731AA_AS	0	0	0	0	1	0	0	0	0	0	0	0	0	0	0	0	0	0	0	0	0	0	0	0	0	0	0	1	0	0	0	0	0	0	0	0	0	1	0	0	0	0	0	0	0	0	0	0
Salmonella Typhimurium	SAL_LA2732AA_AS	0	0	0	0	1	0	0	0	0	0	0	0	0	0	0	0	0	0	0	0	0	0	0	0	0	0	0	1	0	0	0	0	0	0	0	0	0	1	0	0	0	0	0	0	0	0	0	0
Salmonella Typhimurium	SAL_LA2733AA_AS	0	0	0	0	1	0	0	0	0	0	0	0	0	0	0	0	0	0	0	0	0	0	0	0	0	0	0	1	0	0	0	0	0	0	0	0	0	1	0	0	0	0	0	0	0	0	0	0
Salmonella Typhimurium	SAL_LA4827AA_AS	0	0	0	0	1	0	0	0	0	0	0	0	0	0	0	0	0	0	0	0	0	1	0	0	0	1	0	1	0	0	1	0	0	1	1	0	0	1	0	0	0	0	0	0	0	0	0	0
Salmonella Typhimurium	SAL_LA5102AA_AS	0	0	0	0	1	0	0	0	0	0	0	0	1	0	0	0	0	0	0	1	0	1	0	0	0	1	0	1	0	0	1	0	0	1	1	0	0	1	0	0	0	0	0	0	1	1	0	0
Salmonella Typhimurium	SAL_LA5146AA_AS	0	0	0	0	1	0	0	0	0	1	0	0	0	0	0	0	0	0	1	0	0	1	0	0	0	1	0	1	0	0	0	0	0	0	0	0	0	1	0	0	0	0	0	0	1	1	0	0
Salmonella Typhimurium	SAL_LA5153AA_AS	0	0	0	0	1	0	0	0	0	0	0	0	0	0	0	0	1	0	0	0	0	1	0	0	0	1	0	1	0	0	1	0	0	1	1	0	0	1	0	0	0	0	0	0	0	0	0	0
Salmonella Typhimurium	SAL_LA6333AA_AS	0	0	0	0	1	0	0	0	0	0	0	0	0	0	0	0	0	0	0	0	0	0	0	0	0	0	0	1	0	0	0	0	0	0	0	0	0	1	0	0	0	0	0	0	0	0	0	0
Salmonella Typhimurium	SAL_LA6688AA_AS	0	0	0	0	1	0	0	0	0	0	1	0	0	0	0	0	0	0	1	1	0	0	0	0	0	0	0	1	0	0	0	0	0	0	0	0	0	1	0	0	0	0	0	0	1	1	0	0
Salmonella Typhimurium	SAL_LA9688AA_AS	0	0	0	0	1	0	0	0	0	0	0	0	0	0	0	0	0	0	0	0	0	0	0	0	0	0	0	1	0	0	0	0	0	0	0	0	0	1	0	0	0	0	0	0	0	0	0	0
Salmonella Typhimurium	SAL_LB0572AA_AS	0	0	0	0	1	0	0	0	0	0	0	0	0	0	0	0	0	0	0	0	0	1	0	0	0	1	0	1	0	0	0	0	0	0	0	0	0	1	0	0	0	0	0	0	1	0	0	0
Salmonella Typhimurium	SAL_LB0962AA_AS	0	0	0	0	1	0	0	0	0	0	0	0	0	0	0	0	0	0	0	0	0	0	0	0	0	0	0	1	0	0	0	0	0	0	0	0	0	1	0	0	0	0	0	0	0	0	0	0
Salmonella Typhimurium	SAL_LB1379AA_AS	0	0	0	0	1	0	0	0	0	0	0	0	0	0	0	0	0	0	0	0	0	0	0	0	0	0	0	1	0	0	0	0	0	0	0	0	0	1	0	0	0	0	0	0	0	0	0	0
Salmonella Typhimurium	SAL_LB3003AA_AS	0	0	0	0	1	0	0	0	0	0	0	0	0	0	0	0	0	0	0	0	0	0	0	0	0	0	0	1	1	1	0	0	0	0	0	0	0	1	0	0	0	0	0	0	0	0	0	0
Salmonella Typhimurium	SAL_LB5926AA_AS	0	0	0	0	1	0	0	0	0	0	0	0	0	0	0	0	0	0	0	0	0	0	0	0	0	0	0	1	0	0	0	0	0	0	0	0	0	1	0	0	0	0	0	0	0	0	0	0
Salmonella Typhimurium	SAL_LB8612AA_AS	0	0	0	0	1	0	0	0	0	0	0	0	0	0	0	0	0	0	0	0	0	0	0	0	0	0	0	1	0	0	0	0	0	0	0	0	0	1	0	0	0	0	0	0	0	0	0	0
Salmonella Typhimurium	SAL_LB8666AA_AS	0	0	0	0	1	0	0	0	0	0	0	0	0	0	0	0	0	0	0	0	0	0	0	0	0	0	0	1	0	0	0	0	0	0	0	0	0	1	0	0	0	0	0	0	0	0	0	0
Salmonella Typhimurium	SAL_LB9163AA_AS	0	0	0	0	1	0	0	0	0	0	0	0	0	0	0	0	0	0	0	0	0	0	0	0	0	0	0	1	0	0	0	0	0	0	0	0	0	1	0	0	0	0	0	0	0	0	0	0
Salmonella Typhimurium	SAL_LC0009AA_AS	0	0	0	0	1	0	0	0	0	0	0	0	0	0	0	0	0	0	0	0	0	0	0	0	0	0	0	1	0	0	0	0	0	0	0	0	0	1	0	0	0	0	0	0	0	0	0	0
Salmonella Typhimurium	SAL_LC1078AA_AS	1	0	0	0	1	0	0	0	0	0	0	0	1	0	0	0	0	0	0	0	0	1	0	0	0	1	0	1	0	0	1	0	0	1	1	0	0	1	0	0	0	0	0	0	0	0	0	0
Salmonella Typhimurium	SAL_LC4420AA_AS	0	0	0	0	1	0	0	0	0	0	0	0	0	0	0	0	0	0	0	0	0	0	0	0	0	0	0	1	0	0	0	0	0	0	0	0	0	1	0	0	0	0	0	0	0	0	0	0
Salmonella Typhimurium	SAL_LC9016AA_AS	0	0	0	0	1	0	0	0	0	0	0	0	0	0	0	0	0	0	0	0	0	0	0	0	0	0	0	1	0	0	0	0	0	0	0	0	0	1	0	0	0	0	0	0	0	0	0	0
Salmonella Typhimurium	SAL_LC9018AA_AS	0	0	0	0	1	0	0	0	0	0	0	0	0	0	0	0	0	0	0	0	0	0	0	0	0	0	0	1	0	0	0	0	0	0	0	0	0	1	0	0	0	0	0	0	0	0	0	0
Salmonella Typhimurium	SAL_LC9019AA_AS	0	0	0	0	1	0	0	0	0	0	0	0	0	0	0	0	0	0	0	0	0	0	0	0	0	0	0	1	0	0	0	0	0	0	0	0	0	1	0	0	0	0	0	0	0	0	0	0
Salmonella Typhimurium	SAL_LD0295AA_AS	0	0	0	0	1	0	0	0	0	0	0	0	0	0	0	0	0	0	0	0	0	0	0	0	0	0	0	1	0	0	0	0	0	0	0	0	0	1	0	0	0	0	0	0	0	0	0	0
Salmonella Typhimurium	SAL_LD0303AA_AS	0	0	0	0	1	0	0	0	0	0	0	0	0	0	0	0	0	0	0	0	0	0	0	0	0	0	0	1	0	0	0	0	0	0	0	0	0	1	0	0	0	0	0	0	0	0	0	0
Salmonella Typhimurium	SAL_LD0305AA_AS	0	0	0	0	1	0	0	0	0	0	0	0	1	0	0	0	0	0	1	0	0	0	0	0	0	0	0	1	1	1	0	0	0	0	0	0	0	1	0	0	0	0	0	0	0	0	0	0
Salmonella Typhimurium	SAL_LD0562AA_AS	0	0	0	0	1	0	0	0	0	0	0	0	0	0	0	0	0	0	0	0	0	0	0	0	0	0	0	1	0	0	0	0	0	0	0	0	0	1	0	0	0	0	0	0	0	0	0	0
Salmonella Typhimurium	SAL_MA5058AA_AS	0	0	0	0	1	0	0	0	0	0	0	0	0	0	0	0	0	0	0	0	0	0	0	0	0	0	0	1	0	0	0	0	0	0	0	0	0	1	0	0	0	0	0	0	0	0	0	0
Salmonella Typhimurium	SAL_MA6565AA_AS	0	0	0	0	1	0	0	0	0	0	0	0	0	0	0	0	0	0	0	0	0	0	0	0	0	0	0	1	0	0	0	0	0	0	0	0	0	1	0	0	0	0	0	0	0	0	0	0
Salmonella Typhimurium	SAL_MA6818AA_AS	0	0	0	0	1	0	0	0	0	0	0	0	0	0	0	0	0	0	0	0	0	0	0	0	0	0	0	1	0	0	0	0	0	0	0	0	0	1	0	0	0	0	0	0	0	0	0	0
Salmonella Typhimurium	SAL_MA7223AA_AS	0	0	0	0	1	0	0	0	0	0	0	0	0	0	0	0	0	0	0	0	0	0	0	0	0	0	0	1	0	0	0	0	0	0	0	0	0	1	0	0	0	0	0	0	0	0	0	0
Salmonella Typhimurium	SAL_MA7519AA_AS	0	0	0	0	1	0	0	0	0	0	0	0	0	0	0	0	0	0	0	0	0	0	0	0	0	0	0	1	0	0	0	0	0	0	0	0	0	1	0	0	0	0	0	0	0	0	0	0
Salmonella Typhimurium	SAL_MB3107AA_AS	0	0	0	0	1	0	0	0	0	0	0	0	0	0	0	0	0	0	0	0	0	0	0	0	0	0	0	1	0	0	0	0	0	0	0	0	0	1	0	0	0	0	0	0	0	0	0	0
Salmonella Typhimurium	SAL_MB5259AA_AS	0	0	0	0	1	0	0	0	0	0	0	0	0	0	0	0	0	0	0	0	0	0	0	0	0	0	0	1	0	0	0	0	0	0	0	0	0	1	0	0	0	0	0	0	0	0	0	0
Salmonella Typhimurium	SAL_MB5864AA_AS	0	0	0	0	1	0	0	0	0	0	0	0	0	0	0	0	0	0	0	0	0	0	0	0	0	0	0	1	0	0	0	0	0	0	0	0	0	1	0	0	0	0	0	0	0	0	0	0
Salmonella Typhimurium	SAL_MB7030AA_AS	0	0	0	0	1	0	0	0	0	0	0	0	0	0	0	0	0	0	0	0	0	0	0	0	0	0	0	1	0	0	0	0	0	0	0	0	0	1	0	0	0	0	0	0	0	0	0	0
Salmonella Typhimurium	SAL_MB7106AA_AS	0	0	0	0	1	0	0	0	0	0	0	0	0	0	0	0	0	0	0	0	0	0	0	0	0	0	0	1	0	0	0	0	0	0	0	0	0	1	0	0	0	0	0	0	0	0	0	0
Salmonella Typhimurium	SAL_MB7107AA_AS	0	0	0	0	1	0	0	0	0	0	0	0	0	0	0	0	0	0	0	0	0	0	0	0	0	0	0	1	0	0	0	0	0	0	0	0	0	1	0	0	0	0	0	0	0	0	0	0
Salmonella Typhimurium	SAL_MB7108AA_AS	0	0	0	0	1	0	0	0	0	0	0	0	0	0	0	0	0	0	0	0	0	1	0	0	0	1	0	1	0	0	1	0	0	1	1	0	0	1	0	0	0	0	0	0	0	0	0	0
Salmonella Typhimurium	SAL_MB7109AA_AS	0	0	0	0	1	0	0	0	0	0	0	0	0	0	0	0	0	0	0	0	0	0	0	0	0	0	0	1	0	0	0	0	0	0	0	0	0	1	0	0	0	0	0	0	0	0	0	0
Salmonella Typhimurium	SAL_MB7110AA_AS	0	0	0	0	1	0	0	0	0	0	0	0	0	0	0	0	0	0	0	0	0	0	0	0	0	0	0	1	0	0	1	0	0	1	1	0	0	1	0	0	0	0	0	0	0	0	0	0
Salmonella Typhimurium	SAL_MB7111AA_AS	0	0	0	0	1	0	0	0	0	0	0	0	0	0	0	0	0	0	0	0	0	0	0	0	0	0	0	1	0	0	0	0	0	0	0	0	0	1	0	0	0	0	0	0	0	0	0	0
Salmonella Typhimurium	SAL_MB7112AA_AS	0	0	0	0	1	0	0	0	0	0	0	0	1	0	0	0	0	0	1	0	0	0	0	0	0	0	0	1	1	1	0	0	0	0	0	0	0	1	0	0	0	0	0	0	0	0	0	0
Salmonella Typhimurium	SAL_MB7113AA_AS	0	0	0	0	1	0	0	0	0	0	0	0	0	0	0	0	0	0	0	0	0	0	0	0	0	0	0	1	0	0	0	0	0	0	0	0	0	1	0	0	0	0	0	0	0	0	0	0
Salmonella Typhimurium	SAL_MB7114AA_AS	0	1	0	0	1	0	0	1	0	0	1	0	1	0	0	0	0	0	1	0	0	1	0	0	0	1	0	1	0	0	0	0	0	0	0	0	0	1	0	0	0	0	1	1	1	1	0	0
Salmonella Typhimurium	SAL_MB7115AA_AS	0	0	0	0	1	0	0	0	0	0	0	0	0	0	0	0	0	0	0	0	0	0	0	0	0	0	0	1	0	0	0	0	0	0	0	0	0	1	0	0	0	0	0	0	0	0	0	0
Salmonella Typhimurium	SAL_MB7116AA_AS	0	0	0	0	1	0	0	0	0	0	0	0	0	0	1	0	0	0	0	1	0	0	0	0	0	0	0	1	0	0	0	0	0	0	0	0	0	1	0	0	0	0	0	0	0	0	0	0
Salmonella Typhimurium	SAL_MB7192AA_AS	0	0	0	0	1	0	0	0	0	0	0	0	0	0	0	0	0	0	0	0	0	1	0	0	0	1	0	1	0	0	1	0	0	1	1	0	0	1	0	0	0	0	0	0	0	0	0	0
Salmonella Typhimurium	SAL_MB7193AA_AS	0	0	0	0	1	0	0	0	0	0	0	0	0	0	0	0	0	0	0	0	0	0	0	0	0	0	0	1	0	0	0	0	0	0	0	0	0	1	0	0	0	0	0	0	0	0	0	0
Salmonella Typhimurium	SAL_MB7194AA_AS	0	0	0	0	1	0	0	0	0	0	0	0	0	0	0	0	0	0	0	0	0	0	0	0	0	0	0	1	0	0	0	0	0	0	0	0	0	1	0	0	0	0	0	0	0	0	0	0
Salmonella Typhimurium	SAL_MB7195AA_AS	0	0	0	0	1	0	0	0	0	0	0	0	0	0	0	0	0	0	0	0	0	0	0	0	0	0	0	1	0	0	0	0	0	0	0	0	0	1	0	0	0	0	0	0	0	0	0	0
Salmonella Typhimurium	SAL_MB7196AA_AS	0	0	0	0	1	0	0	0	0	0	0	0	0	0	0	0	0	0	0	0	0	0	0	0	0	0	0	1	0	0	0	0	0	0	0	0	0	1	0	0	0	0	0	0	0	0	0	0
Salmonella Typhimurium	SAL_MB7197AA_AS	0	0	0	0	1	0	0	0	0	0	0	0	0	0	0	0	0	0	0	0	0	0	0	0	0	0	0	1	0	0	0	0	0	0	0	0	0	1	0	0	0	0	0	0	0	0	0	0
Salmonella Typhimurium	SAL_MB7198AA_AS	0	0	0	0	1	0	0	0	0	0	0	0	0	0	0	0	0	0	0	0	0	0	0	0	0	0	0	1	0	0	0	0	0	0	0	0	0	1	0	0	0	0	0	0	0	0	0	0
Salmonella Typhimurium	SAL_MB7199AA_AS	0	0	0	0	1	0	0	0	0	1	0	0	0	0	0	0	0	0	1	0	0	0	0	0	0	0	0	1	0	0	0	0	0	0	0	0	0	1	0	0	0	0	0	0	0	0	0	0
Salmonella Typhimurium	SAL_MB7200AA_AS	0	0	0	0	1	0	0	0	0	0	0	0	0	0	0	0	0	0	0	0	0	0	0	0	0	0	0	1	0	0	0	0	0	0	0	0	0	1	0	0	0	0	0	0	0	0	0	0
Salmonella Typhimurium	SAL_MB7201AA_AS	0	0	0	0	1	0	0	0	0	0	0	0	0	0	0	0	0	0	0	0	0	0	0	0	0	0	0	1	0	0	0	0	0	0	0	0	0	1	0	0	0	0	0	0	0	0	0	0
Salmonella Typhimurium	SAL_MB7202AA_AS	0	0	0	0	1	0	0	0	0	0	0	0	0	0	0	0	0	0	0	0	0	0	0	0	0	0	0	1	0	0	0	0	0	0	0	0	0	1	0	0	0	0	0	0	0	0	0	0
Salmonella Typhimurium	SAL_MB7203AA_AS	0	0	0	0	1	0	0	0	0	0	0	0	0	0	0	0	0	0	0	0	0	0	0	0	0	0	0	1	0	0	0	0	0	0	0	0	0	1	0	0	0	0	0	0	0	0	0	0
Salmonella Typhimurium	SAL_MB7204AA_AS	0	0	0	0	1	0	0	0	0	0	0	0	0	0	0	0	0	0	0	0	0	0	0	0	0	0	0	1	0	0	0	0	0	0	0	0	0	1	0	0	0	0	0	0	0	0	0	0
Salmonella Typhimurium	SAL_MB7205AA_AS	0	0	0	0	1	0	0	0	0	0	0	0	0	0	0	0	0	0	0	0	0	0	0	0	0	0	0	1	0	0	0	0	0	0	0	0	0	1	0	0	0	0	0	0	0	0	0	0
Salmonella Typhimurium	SAL_MB7206AA_AS	0	0	0	0	1	0	0	0	0	0	0	0	0	0	0	0	0	0	0	0	0	0	0	0	0	0	0	1	0	0	0	0	0	0	0	0	0	1	0	0	0	0	0	0	0	0	0	0
Salmonella Typhimurium	SAL_MB7207AA_AS	0	0	0	0	1	0	0	0	0	0	0	0	0	0	0	0	0	0	0	0	0	0	0	0	0	0	0	1	0	0	0	0	0	0	0	0	0	1	0	0	0	0	0	0	0	0	0	0
Salmonella Typhimurium	SAL_MB7208AA_AS	0	0	0	0	1	0	0	0	0	0	0	0	0	0	0	0	0	0	0	0	0	0	0	0	0	0	0	1	0	0	0	0	0	0	0	0	0	1	0	0	0	0	0	0	0	0	0	0
Salmonella Typhimurium	SAL_MB7209AA_AS	0	0	0	0	1	0	0	0	0	0	0	0	0	0	0	0	0	0	0	0	0	0	0	0	0	0	0	1	0	0	0	0	0	0	0	0	0	1	0	0	0	0	0	0	0	0	0	0
Salmonella Typhimurium	SAL_MB7210AA_AS	0	0	0	0	1	0	0	0	0	0	0	0	0	0	0	0	0	0	0	0	0	1	0	0	0	1	0	1	0	0	0	0	1	0	1	0	0	1	0	0	0	0	0	0	0	0	0	0
Salmonella Typhimurium	SAL_MB7211AA_AS	0	0	0	0	1	0	0	0	0	0	0	0	0	0	0	0	0	0	0	0	0	0	0	0	0	0	0	1	0	0	0	0	0	0	0	0	0	1	0	0	0	0	0	0	0	0	0	0
Salmonella Typhimurium	SAL_MB7212AA_AS	0	0	0	0	1	0	0	0	0	0	0	0	0	0	0	0	0	0	0	0	0	1	0	0	0	1	0	1	0	0	1	0	0	1	1	0	0	1	0	0	0	0	0	0	0	0	0	0
Salmonella Typhimurium	SAL_MB7213AA_AS	0	0	0	0	1	0	0	0	0	0	0	0	0	0	0	0	0	0	0	0	0	0	0	0	0	0	0	1	0	0	0	0	0	0	0	0	0	1	0	0	0	0	0	0	0	0	0	0
Salmonella Typhimurium	SAL_MB7214AA_AS	0	0	0	0	1	0	0	0	0	0	0	0	0	0	0	0	0	0	0	0	0	0	0	0	0	0	0	1	0	0	0	0	0	0	0	0	0	1	0	0	0	0	0	0	0	0	0	0
Salmonella Typhimurium	SAL_MB8782AA_AS	0	0	0	0	1	0	0	0	0	0	0	0	0	0	0	0	0	0	0	0	0	0	0	0	0	0	0	1	0	0	0	0	0	0	0	0	0	1	0	0	0	0	0	0	0	0	0	0
Salmonella Typhimurium	SAL_MC1035AA_AS	0	0	0	0	1	0	0	0	0	0	0	0	0	0	0	0	0	0	0	0	0	0	0	0	0	0	0	1	0	0	0	0	0	0	0	0	0	1	0	0	0	0	0	0	0	0	0	0
Salmonella Typhimurium	SAL_MC3448AA_AS	0	0	0	0	1	0	0	0	0	0	0	0	0	0	0	0	0	0	0	0	0	0	0	0	0	0	0	1	0	0	0	0	0	0	0	0	0	1	0	0	0	0	0	0	0	0	0	0
Salmonella Typhimurium	SAL_NA0971AA_AS	0	0	0	0	1	0	0	0	0	0	0	0	0	0	0	0	0	0	0	0	0	0	0	0	0	0	0	1	0	0	0	0	0	0	0	0	0	1	0	0	0	0	0	0	0	0	0	0
Salmonella Typhimurium	SAL_NA0976AA_AS	0	0	0	0	1	0	0	0	0	0	0	0	1	0	0	0	0	0	1	0	0	0	0	0	0	0	0	1	1	1	0	0	0	0	0	0	0	1	0	0	0	0	0	0	0	0	0	0
Salmonella Typhimurium	SAL_NA2460AA_AS	0	0	0	0	1	0	0	0	0	0	0	0	0	0	0	0	0	0	0	0	0	0	0	0	0	0	0	1	0	0	0	0	0	0	0	0	0	1	0	0	0	0	0	0	0	0	0	0
Salmonella Typhimurium	SAL_NA3290AA_AS	0	0	0	0	1	0	0	0	0	0	0	0	0	0	0	0	0	0	0	0	0	1	0	0	0	1	0	1	0	0	1	0	0	1	1	0	0	1	0	0	0	0	0	0	0	0	0	0
Salmonella Typhimurium	SAL_NA5697AA_AS	0	0	0	0	1	0	0	0	0	0	0	0	0	0	0	0	0	0	0	0	0	0	0	0	0	0	0	1	0	0	0	0	0	0	0	0	0	1	0	0	0	0	0	0	0	0	0	0
Salmonella Typhimurium	SAL_NA5769AA_AS	0	0	0	0	1	0	0	0	0	0	0	0	0	0	0	0	0	0	0	0	0	0	0	0	0	0	0	1	0	0	0	0	0	0	0	0	0	1	0	0	0	0	0	0	0	0	0	0
Salmonella Typhimurium	SAL_NA8520AA_AS	0	0	0	0	1	0	0	0	0	0	0	0	0	0	0	0	0	0	0	0	0	0	0	0	0	0	0	1	0	0	0	0	0	0	0	0	0	1	0	0	0	0	0	0	0	0	0	0
Salmonella Typhimurium	SAL_NA8921AA_AS	0	0	0	0	1	0	0	0	0	0	0	0	0	0	0	0	0	0	0	0	0	0	0	0	0	0	0	1	0	0	0	0	0	0	0	0	0	1	0	0	0	0	0	0	0	0	0	0
Salmonella Typhimurium	SAL_NB4285AA_AS	0	0	0	0	1	0	0	0	0	0	0	0	0	0	0	0	0	0	0	0	0	0	0	0	0	0	0	1	0	0	0	0	0	0	0	0	0	1	0	0	0	0	0	0	0	0	0	0
Salmonella Typhimurium	SAL_NB6251AA_AS	0	0	0	0	1	0	0	0	0	0	0	0	0	0	0	0	0	0	0	0	0	0	0	0	0	0	0	1	0	0	0	0	0	0	0	0	0	1	0	0	0	0	0	0	0	0	0	0
Salmonella Typhimurium	SAL_NB6937AA_AS	0	0	0	0	1	0	0	0	0	0	0	0	0	0	0	0	0	0	0	0	0	1	0	0	0	1	0	1	0	0	1	0	0	1	1	0	0	1	0	0	0	0	0	0	0	0	0	0
Salmonella Typhimurium	SAL_NC1106AA_AS	0	0	0	0	1	0	0	0	0	0	0	0	0	0	0	0	0	0	0	0	0	0	0	0	0	0	0	1	0	0	0	0	0	0	0	0	0	1	0	0	0	0	0	0	1	1	0	0
Salmonella Typhimurium	SAL_NC2410AA_AS	0	0	0	0	1	0	0	0	0	0	0	0	0	0	0	0	0	0	0	0	0	0	0	0	0	0	0	1	0	0	0	0	0	0	0	0	0	1	0	0	0	0	0	0	0	0	0	0
Salmonella Typhimurium	SAL_NC2413AA_AS	0	0	0	0	1	0	0	0	0	0	0	0	1	0	0	0	0	0	1	0	0	0	0	0	0	0	0	1	0	0	0	0	0	0	0	0	0	1	0	0	0	0	0	0	0	0	0	0
Salmonella Typhimurium	SAL_NC2417AA_AS	0	0	0	0	1	0	0	0	0	0	0	0	0	0	0	0	0	0	0	0	0	0	0	0	0	0	0	1	0	0	0	0	0	0	0	0	0	1	0	0	0	0	0	0	0	0	0	0
Salmonella Typhimurium	SAL_NC2429AA_AS	0	0	0	0	1	0	0	0	0	0	0	0	1	0	0	0	0	0	0	0	0	0	0	0	0	0	0	1	1	1	0	0	0	0	0	0	0	1	0	0	0	0	0	0	0	0	0	0
Salmonella Typhimurium	SAL_NC2432AA_AS	0	0	0	0	1	0	0	0	0	0	0	0	0	0	0	0	0	0	0	0	0	0	0	0	0	0	0	1	0	0	0	0	0	0	0	0	0	1	0	0	0	0	0	0	0	0	0	0
Salmonella Typhimurium	SAL_NC2434AA_AS	0	0	0	0	1	0	0	0	0	0	0	0	0	0	0	0	0	0	0	0	0	0	0	0	0	0	0	1	0	0	0	0	0	0	0	0	0	1	0	0	0	0	0	0	0	0	0	0
Salmonella Typhimurium	SAL_NC2437AA_AS	0	0	0	0	1	0	0	0	0	0	0	0	0	0	0	0	0	0	0	0	0	0	0	0	0	0	0	1	0	0	0	0	0	0	0	0	0	1	0	0	0	0	0	0	0	0	0	0
Salmonella Typhimurium	SAL_ND7358AA_AS	0	0	0	0	1	0	0	0	0	0	0	0	0	0	0	0	0	0	0	0	0	0	0	0	0	0	0	1	0	0	0	0	0	0	0	0	0	1	0	0	0	0	0	0	0	0	0	0
Salmonella Typhimurium	SAL_ND7368AA_AS	0	0	0	0	1	0	0	0	0	0	0	0	0	0	0	0	0	0	0	0	0	0	0	0	0	0	0	1	0	0	0	0	0	0	0	0	0	1	0	0	0	0	0	0	0	0	0	0
Salmonella Typhimurium	SAL_ND7497AA_AS	0	0	0	0	1	0	0	0	0	0	0	0	0	0	0	0	0	0	0	0	0	0	0	0	0	0	0	1	0	0	0	0	0	0	0	0	0	1	0	0	0	0	0	0	0	0	0	0
Salmonella Typhimurium	SAL_OA0584AA_AS	0	0	0	0	1	0	0	0	0	0	1	0	0	0	0	0	0	0	1	1	0	0	0	0	0	0	0	1	0	0	0	0	0	0	0	0	0	1	0	0	0	0	0	0	1	1	0	0
Salmonella Typhimurium	SAL_OA4978AA_AS	0	0	0	0	1	0	0	0	0	0	0	0	0	0	0	0	0	0	0	0	0	0	0	0	0	0	0	1	0	0	0	0	0	0	0	0	0	1	0	0	0	0	0	0	0	0	0	0
Salmonella Typhimurium	SAL_OA5244AA_AS	0	0	0	0	1	0	0	0	0	0	0	0	0	0	0	0	0	0	0	0	0	0	0	0	0	0	0	1	0	0	0	0	0	0	0	0	0	1	0	0	0	0	0	0	0	0	0	0
Salmonella Typhimurium	SAL_OB2641AA_AS	0	0	0	0	1	0	0	0	0	0	0	0	0	0	0	0	0	0	0	0	0	0	0	0	0	0	0	1	0	0	0	0	0	0	0	0	0	1	0	0	0	0	0	0	0	0	0	0
Salmonella Typhimurium	SAL_OB5816AA_AS	0	0	0	0	1	0	0	0	0	0	0	0	0	0	0	0	0	0	0	0	0	0	0	0	0	0	0	1	0	0	0	0	0	0	0	0	0	1	0	0	0	0	0	0	0	0	0	0
Salmonella Typhimurium	SAL_OB6000AA_AS	0	0	0	0	1	0	0	0	0	0	0	0	0	0	0	0	0	0	0	0	0	0	0	0	0	0	0	1	0	0	0	0	0	0	0	0	0	1	0	0	0	0	0	0	0	0	0	0
Salmonella Typhimurium	SAL_OB8517AA_AS	0	0	0	0	1	0	0	0	0	0	0	0	0	0	0	0	0	0	0	0	0	1	0	0	0	1	0	1	0	0	1	0	0	1	1	0	0	1	0	0	0	0	0	0	0	0	0	0
Salmonella Typhimurium	SAL_OD0748AA_AS	0	0	0	0	1	0	0	0	0	0	0	0	0	0	0	0	0	0	0	0	0	0	0	0	0	0	0	1	0	0	0	0	0	0	0	0	0	1	0	0	0	0	0	0	0	0	0	0
Salmonella Typhimurium	SAL_PA3483AA_AS	0	0	0	0	1	0	0	0	0	0	0	0	0	0	0	0	0	0	0	0	0	0	0	0	0	0	0	1	0	0	0	0	0	0	0	0	0	1	0	0	0	0	0	0	0	0	0	0
Salmonella Typhimurium	SAL_PA6330AA_AS	0	0	0	0	1	0	0	0	0	0	0	0	0	0	0	0	0	0	0	0	0	0	0	0	0	0	0	1	0	0	0	0	0	0	0	0	0	1	0	0	0	0	0	0	0	0	0	0
Salmonella Typhimurium	SAL_PA6545AA_AS	0	0	0	0	1	0	0	0	0	0	0	0	0	0	0	0	0	0	0	0	0	1	0	0	0	1	0	1	0	0	1	0	0	1	1	0	0	1	0	0	0	0	0	0	0	0	0	0
Salmonella Typhimurium	SAL_PA7451AA_AS	0	0	0	0	1	0	0	0	0	0	0	0	0	0	0	0	0	0	0	0	0	0	0	0	0	0	0	1	0	0	0	0	0	0	0	0	0	1	0	0	0	0	0	0	0	0	0	0
Salmonella Typhimurium	SAL_PA7453AA_AS	0	0	0	0	1	0	0	0	0	0	0	0	0	0	0	0	0	0	0	0	0	0	0	0	0	0	0	1	0	0	0	0	0	0	0	0	0	1	0	0	0	0	0	0	0	0	0	0
Salmonella Typhimurium	SAL_PA7454AA_AS	0	0	0	0	1	0	0	0	0	0	0	0	1	0	0	0	0	0	1	0	0	0	0	0	0	0	0	1	1	2	0	0	0	0	0	0	0	1	0	0	0	0	0	0	0	0	0	0
Salmonella Typhimurium	SAL_PA7455AA_AS	0	0	0	0	1	0	0	0	0	0	0	0	0	0	0	0	0	0	0	0	0	0	0	0	0	0	0	1	0	0	0	0	0	0	0	0	0	1	0	0	0	0	0	0	0	0	0	0
Salmonella Typhimurium	SAL_PA7464AA_AS	0	0	0	0	1	0	0	0	0	0	0	0	1	0	0	0	0	0	1	0	0	0	0	0	0	0	0	1	1	1	0	0	0	0	0	0	0	1	0	0	0	0	0	0	0	0	0	0
Salmonella Typhimurium	SAL_PA7867AA_AS	0	0	0	0	1	0	0	0	0	0	0	0	1	0	0	0	0	0	1	0	0	0	0	0	0	0	0	1	1	1	0	0	0	0	0	0	0	1	0	0	0	0	0	0	0	0	0	0
Salmonella Typhimurium	SAL_PA7923AA_AS	0	0	0	0	1	0	0	0	0	0	0	0	0	0	0	0	0	0	0	0	0	0	0	0	0	0	0	1	0	0	0	0	0	0	0	0	0	1	0	0	0	0	0	0	0	0	0	0
Salmonella Typhimurium	SAL_PB1280AA_AS	0	0	0	0	1	0	0	0	0	0	0	0	0	0	0	0	0	0	0	0	0	0	0	0	0	0	0	1	0	0	0	0	0	0	0	0	0	1	0	0	0	0	0	0	0	0	0	0
Salmonella Typhimurium	SAL_PB9696AA_AS	0	0	0	0	1	0	0	0	0	0	0	0	0	0	0	0	0	0	0	0	0	0	0	0	0	0	0	1	0	0	0	0	0	0	0	0	0	1	0	0	0	0	0	0	0	0	0	0
Salmonella Typhimurium	SAL_PC9326AA_AS	0	0	0	0	1	0	0	0	0	0	0	0	0	0	0	0	0	0	0	0	0	0	0	0	0	0	0	1	0	0	0	0	0	0	0	0	0	1	0	0	0	0	0	0	0	0	0	0
Salmonella Typhimurium	SAL_QA1211AA_AS	0	0	0	0	1	0	0	0	0	0	0	0	0	0	0	0	0	0	0	0	0	0	0	0	0	0	0	1	0	0	1	0	0	1	1	0	0	1	0	0	0	0	0	0	0	0	0	0
Salmonella Typhimurium	SAL_QA3904AA_AS	0	0	0	0	1	0	0	0	0	0	0	0	0	0	0	0	0	0	0	0	0	0	0	0	0	0	0	1	0	0	0	0	0	0	0	0	0	1	0	0	0	0	0	0	0	0	0	0
Salmonella Typhimurium	SAL_QA4072AA_AS	0	0	0	0	1	0	0	0	0	0	0	0	0	0	0	0	0	0	0	0	0	0	0	0	0	0	0	1	0	0	0	0	0	0	0	0	0	1	0	0	0	0	0	0	0	0	0	0
Salmonella Typhimurium	SAL_QA4075AA_AS	0	0	0	0	1	0	0	0	0	0	0	0	0	0	0	0	0	0	0	0	0	0	0	0	0	0	0	1	0	0	0	0	0	0	0	0	0	1	0	0	0	0	0	0	0	0	0	0
Salmonella Typhimurium	SAL_QA6069AA_AS	0	0	0	0	1	0	0	0	0	0	0	0	0	0	0	0	0	0	0	0	0	0	0	0	0	0	0	1	0	0	0	0	0	0	0	0	0	1	0	0	0	0	0	0	0	0	0	0
Salmonella Typhimurium	SAL_QA6665AA_AS	0	0	0	0	1	0	0	0	0	0	0	0	1	0	0	0	0	0	1	0	0	0	0	0	0	0	0	1	0	0	0	0	0	0	0	0	0	1	0	0	0	0	0	0	0	0	0	0
Salmonella Typhimurium	SAL_QA6681AA_AS	0	0	0	0	1	0	0	0	0	0	0	0	0	0	0	0	0	0	0	0	0	0	0	0	0	0	0	1	0	0	0	0	0	0	0	0	0	1	0	0	0	0	0	0	0	0	0	0
[truncated: 130 more rows]
[truncated: 34 more columns]

## Sheet: Multidrug and Efflux genes
															Multidrug and Efflux related genes
Serovar	Enterobase Assembly Barcodes	acrA	acrB	acrD	cpxA	emrA	emrB	golS	H-NS	kdpE	marA	mdsA	mdsB	mdsC	mdtB	mdtC	mdtK	msbA	qacH	qacEdelta1	sdiA	TolC	YojI
Salmonella Dublin	SAL_AB0838AA_AS	1	1	1	1	1	1	1	1	1	1	1	1	1	1	1	1	1	0	0	1	1	1
Salmonella Dublin	SAL_AB0861AA_AS	1	1	1	1	1	1	1	1	1	1	1	1	1	1	1	1	1	0	0	1	1	1
Salmonella Dublin	SAL_AB0864AA_AS	1	1	1	1	1	1	1	1	1	1	1	1	1	1	1	1	1	0	0	1	1	1
Salmonella Dublin	SAL_AB0868AA_AS	1	1	1	1	1	1	1	1	1	1	1	1	1	1	1	1	1	0	0	1	1	1
Salmonella Dublin	SAL_AB0877AA_AS	1	1	1	1	1	1	1	1	1	1	1	1	1	1	1	1	1	0	0	1	1	1
Salmonella Dublin	SAL_AB0888AA_AS	1	1	1	1	1	1	1	1	1	1	1	1	1	1	1	1	1	0	0	1	1	1
Salmonella Dublin	SAL_AB0891AA_AS	1	1	1	1	1	1	1	1	1	1	1	1	1	1	1	1	1	0	0	1	1	1
Salmonella Dublin	SAL_AB0892AA_AS	1	1	1	1	1	1	1	1	1	1	1	1	1	1	1	1	1	0	0	1	1	1
Salmonella Dublin	SAL_AB0895AA_AS	1	1	1	1	1	1	1	1	1	1	1	1	1	1	1	1	1	0	0	1	1	1
Salmonella Dublin	SAL_AB0903AA_AS	1	1	1	1	1	1	1	1	1	1	1	1	1	1	1	1	1	0	0	1	1	1
Salmonella Dublin	SAL_AB2804AA_AS	1	1	1	1	1	1	1	1	1	1	1	1	1	1	1	1	1	0	0	1	1	1
Salmonella Dublin	SAL_AB3025AA_AS	1	1	1	1	1	1	1	1	1	1	1	1	1	1	1	1	1	0	1	1	1	1
Salmonella Dublin	SAL_AB3027AA_AS	1	1	1	1	1	1	1	1	1	1	1	1	1	1	1	1	1	0	0	1	1	1
Salmonella Dublin	SAL_AB3058AA_AS	1	1	1	1	1	1	1	1	1	1	1	1	1	1	1	1	1	0	0	1	1	1
Salmonella Dublin	SAL_AB3059AA_AS	1	1	1	1	1	1	1	1	1	1	1	1	1	1	1	1	1	0	0	1	1	1
Salmonella Dublin	SAL_AB3060AA_AS	1	1	1	1	1	1	1	1	1	1	1	1	1	1	1	1	1	0	0	1	1	1
Salmonella Dublin	SAL_AB3064AA_AS	1	1	1	1	1	1	1	1	1	1	1	1	1	1	1	1	1	0	0	1	1	1
Salmonella Dublin	SAL_AB3065AA_AS	1	1	1	1	1	1	1	1	1	1	1	1	1	1	1	1	1	0	0	1	1	1
Salmonella Dublin	SAL_AB3069AA_AS	1	1	1	1	1	1	1	1	1	1	1	1	1	1	1	1	1	0	0	1	1	1
Salmonella Dublin	SAL_AB3177AA_AS	1	1	1	1	1	1	1	1	1	1	1	1	1	1	1	1	1	0	0	1	1	1
Salmonella Dublin	SAL_AB3183AA_AS	1	1	1	1	1	1	1	1	1	1	1	1	1	1	1	1	1	0	0	1	1	1
Salmonella Dublin	SAL_AB3185AA_AS	1	1	1	1	1	1	1	1	1	1	1	1	1	1	1	1	1	0	0	1	1	1
Salmonella Dublin	SAL_AB3218AA_AS	1	1	1	1	1	1	1	1	1	1	1	1	1	1	1	1	1	0	0	1	1	1
Salmonella Dublin	SAL_AB3228AA_AS	1	1	1	1	1	1	1	1	1	1	1	1	1	1	1	1	1	0	0	1	1	1
Salmonella Dublin	SAL_AB3713AA_AS	1	1	1	1	1	1	1	1	1	1	1	1	1	1	1	1	1	0	0	1	1	1
Salmonella Dublin	SAL_AB3715AA_AS	1	1	1	1	1	1	1	1	1	1	1	1	1	1	1	1	1	0	0	1	1	1
Salmonella Dublin	SAL_AB3716AA_AS	1	1	1	1	1	1	1	1	1	1	1	1	1	1	1	1	1	0	0	1	1	1
Salmonella Dublin	SAL_AB3717AA_AS	1	1	1	1	1	1	1	1	1	1	1	1	1	1	1	1	1	0	0	1	1	1
Salmonella Dublin	SAL_AB3718AA_AS	1	1	1	1	1	1	1	1	1	1	1	1	1	1	1	1	1	0	0	1	1	1
Salmonella Dublin	SAL_AB3726AA_AS	1	1	1	1	1	1	1	1	1	1	1	1	1	1	1	1	1	0	0	1	1	1
Salmonella Dublin	SAL_AB3730AA_AS	1	1	1	1	1	1	1	1	1	1	1	1	1	1	1	1	1	0	0	1	1	1
Salmonella Dublin	SAL_AB4665AA_AS	1	1	1	1	1	1	1	1	1	1	1	1	1	1	1	1	1	0	0	1	1	1
Salmonella Dublin	SAL_AB4668AA_AS	1	1	1	1	1	1	1	1	1	1	1	1	1	1	1	1	1	0	0	1	1	1
Salmonella Dublin	SAL_AB4669AA_AS	1	1	1	1	1	1	1	1	1	1	1	1	1	1	1	1	1	0	0	1	1	1
Salmonella Dublin	SAL_AB4670AA_AS	1	1	1	1	1	1	1	1	1	1	1	1	1	1	1	1	1	0	0	1	1	1
Salmonella Dublin	SAL_AB4671AA_AS	1	1	1	1	1	1	1	1	1	1	1	1	1	1	1	1	1	0	0	1	1	1
Salmonella Dublin	SAL_AB4673AA_AS	1	1	1	1	1	1	1	1	1	1	1	1	1	1	1	1	1	0	0	1	1	1
Salmonella Dublin	SAL_AB4674AA_AS	1	1	1	1	1	1	1	1	1	1	1	1	1	1	1	1	1	0	0	1	1	1
Salmonella Dublin	SAL_AB4683AA_AS	1	1	1	1	1	1	1	1	1	1	1	1	1	1	1	1	1	0	0	1	1	1
Salmonella Dublin	SAL_AB4686AA_AS	1	1	1	1	1	1	1	1	1	1	1	1	1	1	1	1	1	0	0	1	1	1
Salmonella Dublin	SAL_AB4688AA_AS	1	1	1	1	1	1	1	1	1	1	1	1	1	1	1	1	1	0	0	1	1	1
Salmonella Dublin	SAL_AB4694AA_AS	1	1	1	1	1	1	1	1	1	1	1	1	1	1	1	1	1	0	0	1	1	1
Salmonella Dublin	SAL_AB4966AA_AS	1	1	1	1	1	1	1	1	1	1	1	1	1	1	1	1	1	0	0	1	1	1
Salmonella Dublin	SAL_AB4984AA_AS	1	1	1	1	1	1	1	1	1	1	1	1	1	1	1	1	1	0	1	1	1	1
Salmonella Dublin	SAL_AB4989AA_AS	1	1	1	1	1	1	1	1	1	1	1	1	1	1	1	1	1	0	0	1	1	1
Salmonella Dublin	SAL_AB6316AA_AS	1	1	1	1	1	1	1	1	1	1	1	1	1	1	1	1	1	0	1	1	1	1
Salmonella Dublin	SAL_AB6828AA_AS	1	1	1	1	1	1	1	1	1	1	1	1	1	1	1	1	1	0	0	1	1	1
Salmonella Dublin	SAL_AB6882AA_AS	1	1	1	1	1	1	1	1	1	1	1	1	1	1	1	1	1	0	0	1	1	1
Salmonella Dublin	SAL_AB6895AA_AS	1	1	1	1	1	1	1	1	1	1	1	1	1	1	1	1	1	0	0	1	1	1
Salmonella Dublin	SAL_AC5327AA_AS	1	1	1	1	1	1	1	1	1	1	1	1	1	1	1	1	1	0	0	1	1	1
Salmonella Dublin	SAL_AC5330AA_AS	1	1	1	1	1	1	1	1	1	1	1	1	1	1	1	1	1	0	0	1	1	1
Salmonella Dublin	SAL_AC5410AA_AS	1	1	1	1	1	1	1	1	1	1	1	1	1	1	1	1	1	0	0	1	1	1
Salmonella Dublin	SAL_AC5417AA_AS	1	1	1	1	1	1	1	1	1	1	1	1	1	1	1	1	1	0	0	1	1	1
Salmonella Dublin	SAL_AC6218AA_AS	1	1	1	1	1	1	1	1	1	1	1	1	1	1	1	1	1	0	0	1	1	1
Salmonella Dublin	SAL_AC6262AA_AS	1	1	1	1	1	1	1	1	1	1	1	1	1	1	1	1	1	0	0	1	1	1
Salmonella Dublin	SAL_AC6779AA_AS	1	1	1	1	1	1	1	1	1	1	1	1	1	1	1	1	1	0	0	1	1	1
Salmonella Dublin	SAL_AC6781AA_AS	1	1	1	1	1	1	1	1	1	1	1	1	1	1	1	1	1	0	0	1	1	1
Salmonella Dublin	SAL_AC6829AA_AS	1	1	1	1	1	1	1	1	1	1	1	1	1	1	1	1	1	0	1	1	1	1
Salmonella Dublin	SAL_AC6860AA_AS	1	1	1	1	1	1	1	1	1	1	1	1	1	1	1	1	1	0	0	1	1	1
Salmonella Dublin	SAL_AC6886AA_AS	1	1	1	1	1	1	1	1	1	1	1	1	1	1	1	1	1	0	0	1	1	1
Salmonella Dublin	SAL_AC7335AA_AS	1	1	1	1	1	1	1	1	1	1	1	1	1	1	1	1	1	0	1	1	1	1
Salmonella Dublin	SAL_AC7352AA_AS	1	1	1	1	1	1	1	1	1	1	1	1	1	1	1	1	1	0	0	1	1	1
Salmonella Dublin	SAL_AC7451AA_AS	1	1	1	1	1	1	1	1	1	1	1	1	1	1	1	1	1	0	0	1	1	1
Salmonella Dublin	SAL_AC7518AA_AS	1	1	1	1	1	1	1	1	1	1	1	1	1	1	1	1	1	0	0	1	1	1
Salmonella Dublin	SAL_AC7519AA_AS	1	1	1	1	1	1	1	1	1	1	1	1	1	1	1	1	1	0	0	1	1	1
Salmonella Dublin	SAL_AC7520AA_AS	1	1	1	1	1	1	1	1	1	1	1	1	1	1	1	1	1	0	0	1	1	1
Salmonella Dublin	SAL_AD3178AA_AS	1	1	1	1	1	1	1	1	1	1	1	1	1	1	1	1	1	0	0	1	1	1
Salmonella Dublin	SAL_BA2546AA_AS	1	1	1	1	1	1	1	1	1	1	1	1	1	1	1	1	1	0	1	1	1	1
Salmonella Dublin	SAL_BA2623AA_AS	1	1	1	1	1	1	1	1	1	1	1	1	1	1	1	1	1	0	1	1	1	1
Salmonella Dublin	SAL_BA2827AA_AS	1	1	1	1	1	1	1	1	1	1	1	1	1	1	1	1	1	0	1	1	1	1
Salmonella Dublin	SAL_BA3154AA_AS	1	1	1	1	1	1	0	1	1	1	0	1	1	1	1	1	1	0	1	1	1	1
Salmonella Dublin	SAL_BA5956AA_AS	1	1	1	1	1	1	1	1	1	1	1	1	1	1	1	1	1	0	1	1	1	1
Salmonella Dublin	SAL_BA9774AA_AS	1	1	1	1	1	1	1	1	1	1	1	1	1	1	1	1	1	0	1	1	1	1
Salmonella Dublin	SAL_BB0273AA_AS	1	1	1	1	1	1	1	1	1	1	1	1	1	1	1	1	1	0	0	1	1	1
Salmonella Dublin	SAL_BB0567AA_AS	1	1	1	1	1	1	1	1	1	1	1	1	1	1	1	1	1	0	0	1	1	1
Salmonella Dublin	SAL_BB0766AA_AS	1	1	1	1	1	1	1	1	1	1	1	1	1	1	1	1	1	0	0	1	1	1
Salmonella Dublin	SAL_BB0768AA_AS	1	1	1	1	1	1	1	1	1	1	1	1	1	1	1	1	1	0	0	1	1	1
Salmonella Dublin	SAL_BB2258AA_AS	1	1	1	1	1	1	1	1	1	1	1	1	1	1	1	1	1	0	0	1	1	1
Salmonella Dublin	SAL_BB2528AA_AS	1	1	1	1	1	1	1	1	1	1	1	1	1	1	1	1	1	0	0	1	1	1
Salmonella Dublin	SAL_BB9738AA_AS	1	1	1	1	1	1	1	1	1	1	1	1	1	1	1	1	1	0	0	1	1	1
Salmonella Dublin	SAL_BC0536AA_AS	1	1	1	1	1	1	1	1	1	1	1	1	1	1	1	1	1	0	0	1	1	1
Salmonella Dublin	SAL_BC0539AA_AS	1	1	1	1	1	1	1	1	1	1	1	1	1	1	1	1	1	0	0	1	1	1
Salmonella Dublin	SAL_BC0552AA_AS	1	1	1	1	1	1	1	1	1	1	1	1	1	1	1	1	1	0	0	1	1	1
Salmonella Dublin	SAL_BC0553AA_AS	1	1	1	1	1	1	1	1	1	1	1	1	1	1	1	1	1	0	0	1	1	1
Salmonella Dublin	SAL_BC4422AA_AS	1	1	1	1	1	1	1	1	1	1	1	1	1	1	1	1	1	0	0	1	1	1
Salmonella Dublin	SAL_BD4929AA_AS	1	1	1	1	1	1	1	1	1	1	1	1	1	1	1	1	1	0	0	1	1	1
Salmonella Dublin	SAL_BD4930AA_AS	1	1	1	1	1	1	1	1	1	1	1	1	1	1	1	1	1	0	0	1	1	1
Salmonella Dublin	SAL_CA1002AA_AS	1	1	1	1	1	1	1	1	1	1	1	1	1	1	1	1	1	0	0	1	1	1
Salmonella Dublin	SAL_CA2696AA_AS	1	1	1	1	1	1	1	1	1	1	1	1	1	1	1	1	1	0	1	1	1	1
Salmonella Dublin	SAL_CA3092AA_AS	1	1	1	1	1	1	1	1	1	1	1	1	1	1	1	1	1	0	0	1	1	1
Salmonella Dublin	SAL_CA4358AA_AS	1	1	1	1	1	1	1	1	1	1	1	0	1	1	1	1	1	0	1	1	1	1
Salmonella Dublin	SAL_CA4360AA_AS	1	1	1	1	1	1	1	1	1	1	1	1	1	1	1	1	1	0	0	1	1	1
Salmonella Dublin	SAL_CA4362AA_AS	1	1	1	1	1	1	1	1	1	1	1	1	1	1	1	1	1	0	0	1	1	1
Salmonella Dublin	SAL_CA4364AA_AS	1	1	1	1	1	1	1	1	1	1	1	1	1	1	1	1	1	0	0	1	1	1
Salmonella Dublin	SAL_CA4366AA_AS	1	1	1	1	1	1	1	1	1	1	1	1	1	1	1	1	1	0	0	1	1	1
Salmonella Dublin	SAL_CA4368AA_AS	1	1	1	1	1	1	1	1	1	1	1	1	1	1	1	1	1	0	0	1	1	1
Salmonella Dublin	SAL_CA4370AA_AS	1	1	1	1	1	1	1	1	1	1	1	1	1	1	1	1	1	0	0	1	1	1
Salmonella Dublin	SAL_CA4372AA_AS	1	1	1	1	1	1	1	1	1	1	1	1	1	1	1	1	1	0	0	1	1	1
Salmonella Dublin	SAL_CA4374AA_AS	1	1	1	1	1	1	1	1	1	1	1	1	1	1	1	1	1	0	0	1	1	1
Salmonella Dublin	SAL_CA4376AA_AS	1	1	1	1	1	1	1	1	1	1	1	1	1	1	1	1	1	0	0	1	1	1
Salmonella Dublin	SAL_CA4378AA_AS	1	1	1	1	1	1	1	1	1	1	1	1	1	1	1	1	1	0	0	1	1	1
Salmonella Dublin	SAL_CA4381AA_AS	1	1	1	1	1	1	1	1	1	1	1	1	1	1	1	1	1	0	0	1	1	1
Salmonella Dublin	SAL_CA4383AA_AS	1	1	1	1	1	1	1	1	1	1	1	1	1	1	1	1	1	0	0	1	1	1
Salmonella Dublin	SAL_CA4391AA_AS	1	1	1	1	1	1	1	1	1	1	1	1	1	1	1	1	1	0	0	1	1	1
Salmonella Dublin	SAL_CA4466AA_AS	1	1	1	1	1	1	1	1	1	1	1	1	1	1	1	1	1	0	0	1	1	1
Salmonella Dublin	SAL_CA4476AA_AS	1	1	1	1	1	1	1	1	1	1	1	1	1	1	1	1	1	0	1	1	1	1
Salmonella Dublin	SAL_CB2476AA_AS	1	1	1	1	1	1	1	1	1	1	1	1	1	1	1	1	1	0	0	1	1	1
Salmonella Dublin	SAL_CB2487AA_AS	1	1	1	1	1	1	1	1	1	1	1	1	1	1	1	1	1	0	0	1	1	1
Salmonella Dublin	SAL_CB2505AA_AS	1	1	1	1	1	1	1	1	1	1	1	1	1	1	1	1	1	0	0	1	1	1
Salmonella Dublin	SAL_CB2512AA_AS	1	1	1	1	1	1	1	1	1	1	1	1	1	1	1	1	1	0	0	1	1	1
Salmonella Dublin	SAL_CB2513AA_AS	1	1	1	1	1	1	1	1	1	1	1	1	1	1	1	1	1	0	0	1	1	1
Salmonella Dublin	SAL_CB2514AA_AS	1	1	1	1	1	1	1	1	1	1	1	1	1	1	1	1	1	0	0	1	1	1
Salmonella Dublin	SAL_CB2617AA_AS	1	1	1	1	1	1	1	1	1	1	1	1	1	1	1	1	1	0	0	1	1	1
Salmonella Dublin	SAL_CC2830AA_AS	1	1	1	1	1	1	1	1	1	1	1	1	1	1	1	1	1	0	0	1	1	1
Salmonella Dublin	SAL_CC2839AA_AS	1	1	1	1	1	1	1	1	1	1	1	1	1	1	1	1	1	0	0	1	1	1
Salmonella Dublin	SAL_CC2840AA_AS	1	1	1	1	1	1	1	1	1	1	1	1	1	1	1	1	1	0	0	1	1	1
Salmonella Dublin	SAL_CC2888AA_AS	1	1	1	1	1	1	1	1	1	1	1	1	1	1	1	1	1	0	0	1	1	1
Salmonella Dublin	SAL_CC4289AA_AS	1	1	1	1	1	1	1	1	1	1	1	1	1	1	1	1	1	0	0	1	1	1
Salmonella Dublin	SAL_CD0179AA_AS	1	1	1	1	1	1	1	1	1	1	1	1	1	1	1	1	1	0	0	1	1	1
Salmonella Dublin	SAL_CD0181AA_AS	1	1	1	1	1	1	1	1	1	1	1	1	1	1	1	1	1	0	0	1	1	1
Salmonella Dublin	SAL_CD0182AA_AS	1	1	1	1	1	1	1	1	1	1	1	1	1	1	1	1	1	0	0	1	1	1
Salmonella Dublin	SAL_CD0183AA_AS	1	1	1	1	1	1	1	1	1	1	1	1	1	1	1	1	1	0	0	1	1	1
Salmonella Dublin	SAL_CD0812AA_AS	1	1	1	1	1	1	1	1	1	1	1	1	1	1	1	1	1	0	0	1	1	1
Salmonella Dublin	SAL_CD7330AA_AS	1	1	1	1	1	1	1	1	1	1	1	1	1	1	1	1	1	0	0	1	1	1
Salmonella Dublin	SAL_DB0094AA_AS	1	1	1	1	1	1	1	1	1	1	1	1	1	1	1	1	1	0	0	1	1	1
Salmonella Dublin	SAL_DB1392AA_AS	1	1	1	1	1	1	1	1	1	1	1	1	1	1	1	1	1	0	0	1	1	1
Salmonella Dublin	SAL_DB1929AA_AS	1	1	1	1	1	1	1	1	1	1	1	1	1	1	1	1	1	0	0	1	1	1
Salmonella Dublin	SAL_DB2486AA_AS	1	1	1	1	1	1	1	1	1	1	1	1	1	1	1	1	1	0	0	1	1	1
Salmonella Dublin	SAL_DB2736AA_AS	1	1	1	1	1	1	1	1	1	1	1	1	1	1	1	1	1	0	0	1	1	1
Salmonella Dublin	SAL_DB3064AA_AS	1	1	1	1	1	1	1	1	1	1	1	1	1	1	1	1	1	0	0	1	1	1
Salmonella Dublin	SAL_DB3081AA_AS	1	1	1	1	1	1	1	1	1	1	1	1	1	1	1	1	1	0	0	1	1	1
Salmonella Dublin	SAL_DB3397AA_AS	1	1	1	1	1	1	1	1	1	1	1	1	1	1	1	1	1	0	0	1	1	1
Salmonella Dublin	SAL_DB5152AA_AS	1	1	1	1	1	1	1	1	1	1	1	1	1	1	1	1	1	0	0	1	1	1
Salmonella Dublin	SAL_DB5173AA_AS	1	1	1	1	1	1	1	1	1	1	1	1	1	1	1	1	1	0	0	1	1	1
Salmonella Dublin	SAL_DB5657AA_AS	1	1	1	1	1	1	1	1	1	1	1	1	1	1	1	1	1	0	0	1	1	1
Salmonella Dublin	SAL_DB5911AA_AS	1	1	1	1	1	1	1	1	1	1	1	1	1	1	1	1	1	0	0	1	1	1
Salmonella Dublin	SAL_DB6145AA_AS	1	1	1	1	1	1	1	1	1	1	1	1	1	1	1	1	1	0	0	1	1	1
Salmonella Dublin	SAL_DB6157AA_AS	1	1	1	1	1	1	1	1	1	1	1	1	1	1	1	1	1	0	0	1	1	1
Salmonella Dublin	SAL_DB6520AA_AS	1	1	1	1	1	1	1	1	1	1	1	1	1	1	1	1	1	0	0	1	1	1
Salmonella Dublin	SAL_DB6531AA_AS	1	1	1	1	1	1	1	1	1	1	1	1	1	1	1	1	1	0	0	1	1	1
Salmonella Dublin	SAL_DB6628AA_AS	1	1	1	1	1	1	1	1	1	1	1	1	1	1	1	1	1	0	0	1	1	1
Salmonella Dublin	SAL_DC0087AA_AS	1	1	1	1	1	1	1	1	1	1	1	1	1	1	1	1	1	0	0	1	1	1
Salmonella Dublin	SAL_DD2373AA_AS	1	1	1	1	1	1	1	1	1	1	1	1	1	1	1	1	1	0	0	1	1	1
Salmonella Dublin	SAL_DD2374AA_AS	1	1	1	1	1	1	1	1	1	1	1	1	1	1	1	1	1	0	0	1	1	1
Salmonella Dublin	SAL_DD2376AA_AS	1	1	1	1	1	1	1	1	1	1	1	1	1	1	1	1	1	0	0	1	1	1
Salmonella Dublin	SAL_DD5598AA_AS	1	1	1	1	1	1	1	1	1	1	1	1	1	1	1	1	1	0	1	1	1	1
Salmonella Dublin	SAL_DD5604AA_AS	1	1	1	1	1	1	1	1	1	1	1	1	1	1	1	1	1	0	0	1	1	1
Salmonella Dublin	SAL_DD5677AA_AS	1	1	1	1	1	1	1	1	1	1	1	1	1	1	1	1	1	0	0	1	1	1
Salmonella Dublin	SAL_EA1716AA_AS	1	1	1	1	1	1	1	1	1	1	1	1	1	1	1	1	1	0	1	1	1	1
Salmonella Dublin	SAL_EA2726AA_AS	1	1	1	1	1	1	1	1	1	1	1	1	1	1	1	1	1	0	0	1	1	1
Salmonella Dublin	SAL_EA2740AA_AS	1	1	1	1	1	1	1	1	1	1	1	1	1	1	1	1	1	0	0	1	1	1
Salmonella Dublin	SAL_EA3861AA_AS	1	1	1	1	1	1	1	1	1	1	1	1	1	1	1	1	1	0	1	1	1	1
Salmonella Dublin	SAL_EA4254AA_AS	1	1	1	1	1	1	1	1	1	1	1	1	1	1	1	1	1	0	1	1	1	1
Salmonella Dublin	SAL_EA6234AA_AS	1	1	1	1	1	1	1	1	1	1	1	1	1	1	1	1	1	0	1	1	1	1
Salmonella Dublin	SAL_EA6237AA_AS	1	1	1	1	1	1	1	1	1	1	1	1	1	1	1	1	1	0	1	1	1	1
Salmonella Dublin	SAL_EB3891AA_AS	1	1	1	1	1	1	1	1	1	1	1	1	1	1	1	1	1	0	0	1	1	1
Salmonella Dublin	SAL_EB3895AA_AS	1	1	1	1	1	1	1	1	1	1	1	1	1	1	1	1	1	0	0	1	1	1
Salmonella Dublin	SAL_EB6219AA_AS	1	1	1	1	1	1	1	1	1	1	1	1	1	1	1	1	1	0	0	1	1	1
Salmonella Dublin	SAL_EB8169AA_AS	1	1	1	1	1	1	1	1	1	1	1	1	1	1	1	1	1	0	0	1	1	1
Salmonella Dublin	SAL_EB8173AA_AS	1	1	1	1	1	1	1	1	1	1	1	1	1	1	1	1	1	0	0	1	1	1
Salmonella Dublin	SAL_EB9398AA_AS	1	1	1	1	1	1	1	1	1	1	1	1	1	1	1	1	1	0	0	1	1	1
Salmonella Dublin	SAL_EC1417AA_AS	1	1	1	1	1	1	1	1	1	1	1	1	1	1	1	1	1	0	0	1	1	1
Salmonella Dublin	SAL_EC1419AA_AS	1	1	1	1	1	1	1	1	1	1	1	1	1	1	1	1	1	0	0	1	1	1
Salmonella Dublin	SAL_EC1437AA_AS	1	1	1	1	1	1	1	1	1	1	1	1	1	1	1	1	1	0	0	1	1	1
Salmonella Dublin	SAL_EC1480AA_AS	1	1	1	1	1	1	1	1	1	1	1	1	1	1	1	1	1	0	0	1	1	1
Salmonella Dublin	SAL_EC8608AA_AS	1	1	1	1	1	1	1	1	1	1	1	1	1	1	1	1	1	0	0	1	1	1
Salmonella Dublin	SAL_EC9345AA_AS	1	1	1	1	1	1	1	1	1	1	1	1	1	1	1	1	1	0	0	1	1	1
Salmonella Dublin	SAL_FA1945AA_AS	1	1	1	1	1	1	1	1	1	1	1	1	1	1	1	1	1	0	1	1	1	1
Salmonella Dublin	SAL_FA2076AA_AS	1	1	1	1	1	1	1	1	1	1	1	1	1	1	1	1	1	0	0	1	1	1
Salmonella Dublin	SAL_FA2364AA_AS	1	1	1	1	1	1	1	1	1	1	1	1	1	1	1	1	1	0	0	1	1	1
Salmonella Dublin	SAL_FA2944AA_AS	1	1	1	1	1	1	1	1	1	1	1	1	1	1	1	1	1	0	1	1	1	1
Salmonella Dublin	SAL_FA3099AA_AS	1	1	1	1	1	1	1	1	1	1	1	1	1	1	1	1	1	0	0	1	1	1
Salmonella Dublin	SAL_FA3709AA_AS	1	1	1	1	1	1	1	1	1	1	1	1	1	1	1	1	1	0	1	1	1	1
Salmonella Dublin	SAL_FA3718AA_AS	1	1	1	1	1	1	1	1	1	1	1	1	1	1	1	1	1	0	0	1	1	1
Salmonella Dublin	SAL_FA3720AA_AS	1	1	1	1	1	1	1	1	1	1	1	1	1	1	1	1	1	0	1	1	1	1
Salmonella Dublin	SAL_FA3746AA_AS	1	1	1	1	1	1	1	1	1	1	1	1	1	1	1	1	1	0	1	1	1	1
Salmonella Dublin	SAL_FA3782AA_AS	1	1	1	1	1	1	1	1	1	1	1	1	1	1	1	1	1	0	0	1	1	1
Salmonella Dublin	SAL_FA3784AA_AS	1	1	1	1	1	1	1	1	1	1	1	1	1	1	1	1	1	0	0	1	1	1
Salmonella Dublin	SAL_FA3790AA_AS	1	1	1	1	1	1	1	1	1	1	1	1	1	1	1	1	1	0	1	1	1	1
Salmonella Dublin	SAL_FA3794AA_AS	1	1	1	1	1	1	1	1	1	1	1	1	1	1	1	1	1	0	0	1	1	1
Salmonella Dublin	SAL_FA3803AA_AS	1	1	1	1	1	1	1	1	1	1	1	1	1	1	1	1	1	0	1	1	1	1
Salmonella Dublin	SAL_FA3885AA_AS	1	1	1	1	1	1	1	1	1	1	1	1	1	1	1	1	1	0	1	1	1	1
Salmonella Dublin	SAL_FA3886AA_AS	1	1	1	1	1	1	1	1	1	1	1	1	1	1	1	1	1	0	0	1	1	1
Salmonella Dublin	SAL_FA3894AA_AS	1	1	1	1	1	1	1	1	1	1	1	1	1	1	1	1	1	0	1	1	1	1
Salmonella Dublin	SAL_FA3896AA_AS	1	1	1	1	1	1	1	1	1	1	1	1	1	1	1	1	1	0	1	1	1	1
Salmonella Dublin	SAL_FA3912AA_AS	1	1	1	1	1	1	1	1	1	1	1	1	1	1	1	1	1	0	0	1	1	1
Salmonella Dublin	SAL_FA3919AA_AS	1	1	1	1	1	1	1	1	1	1	1	1	1	1	1	1	1	0	0	1	1	1
Salmonella Dublin	SAL_FA3927AA_AS	1	1	1	1	1	1	1	1	1	1	1	1	1	1	1	1	1	0	0	1	1	1
Salmonella Dublin	SAL_FA3937AA_AS	1	1	1	1	1	1	1	1	1	1	1	1	1	1	1	1	1	0	0	1	1	1
Salmonella Dublin	SAL_FA4112AA_AS	1	1	1	1	1	1	1	1	1	1	1	1	1	1	1	1	1	0	0	1	1	1
Salmonella Dublin	SAL_FA4148AA_AS	1	1	1	1	1	1	1	1	1	1	1	1	1	1	1	1	1	0	0	1	1	1
Salmonella Dublin	SAL_FA4157AA_AS	1	1	1	1	1	1	1	1	1	1	1	1	1	1	1	1	1	0	0	1	1	1
Salmonella Dublin	SAL_FA4183AA_AS	1	1	1	1	1	1	1	1	1	1	1	1	1	1	1	1	1	0	0	1	1	1
Salmonella Dublin	SAL_FA4188AA_AS	1	1	1	1	1	1	1	1	1	1	1	1	1	1	1	1	1	0	0	1	1	1
Salmonella Dublin	SAL_FA4220AA_AS	1	1	1	1	1	1	1	1	1	1	1	1	1	1	1	1	1	0	0	1	1	1
Salmonella Dublin	SAL_FA4236AA_AS	1	1	1	1	1	1	1	1	1	1	1	1	1	1	1	1	1	0	1	1	1	1
Salmonella Dublin	SAL_FA4248AA_AS	1	1	1	1	1	1	1	1	1	1	1	1	1	1	1	1	1	0	1	1	1	1
Salmonella Dublin	SAL_FA4266AA_AS	1	1	1	1	1	1	1	1	1	1	1	1	1	1	1	1	1	0	0	1	1	1
Salmonella Dublin	SAL_FA4294AA_AS	1	1	1	1	1	1	1	1	1	1	1	1	1	1	1	1	1	0	0	1	1	1
Salmonella Dublin	SAL_FA4298AA_AS	1	1	1	1	1	1	1	1	1	1	1	1	1	1	1	1	1	0	1	1	1	1
Salmonella Dublin	SAL_FA4370AA_AS	1	1	1	1	1	1	1	1	1	1	1	1	1	1	1	1	1	0	0	1	1	1
Salmonella Dublin	SAL_FA4400AA_AS	1	1	1	1	1	1	1	1	1	1	1	1	1	1	1	1	1	0	0	1	1	1
Salmonella Dublin	SAL_FA4415AA_AS	1	1	1	1	1	1	1	1	1	1	1	1	1	1	1	1	1	0	0	1	1	1
Salmonella Dublin	SAL_FA4495AA_AS	1	1	1	1	1	1	1	1	1	1	1	1	1	1	1	1	1	0	0	1	1	1
Salmonella Dublin	SAL_FA4670AA_AS	1	1	1	1	1	1	1	1	1	1	1	1	1	1	1	1	1	0	0	1	1	1
Salmonella Dublin	SAL_FA4964AA_AS	1	1	1	1	1	1	1	1	1	1	1	1	1	1	1	1	1	0	0	1	1	1
Salmonella Dublin	SAL_FA4965AA_AS	1	1	1	1	1	1	1	1	1	1	1	1	1	1	1	1	1	0	0	1	1	1
Salmonella Dublin	SAL_FA5648AA_AS	1	1	1	1	1	1	1	1	1	1	1	1	1	1	1	1	1	0	0	1	1	1
Salmonella Dublin	SAL_FA5875AA_AS	1	1	1	1	1	1	1	1	1	1	1	1	1	1	1	1	1	0	0	1	1	1
Salmonella Dublin	SAL_FA6230AA_AS	1	1	1	1	1	1	1	1	1	1	1	1	1	1	1	1	1	0	0	1	1	1
Salmonella Dublin	SAL_FA6868AA_AS	1	1	1	1	1	1	1	1	1	1	1	1	1	1	1	1	1	0	0	1	1	1
Salmonella Dublin	SAL_FA6992AA_AS	1	1	1	1	1	1	1	1	1	1	1	1	1	1	1	1	1	0	0	1	1	1
Salmonella Dublin	SAL_FA8016AA_AS	1	1	1	1	1	1	1	1	1	1	1	1	1	1	1	1	1	0	0	1	1	1
Salmonella Dublin	SAL_FA8202AA_AS	1	1	1	1	1	1	1	1	1	1	1	1	1	1	1	1	1	0	1	1	1	1
Salmonella Dublin	SAL_FB0144AA_AS	1	1	1	1	1	1	1	1	1	1	1	1	1	1	1	1	1	0	0	1	1	1
Salmonella Dublin	SAL_FB0151AA_AS	1	1	1	1	1	1	1	1	1	1	1	1	1	1	1	1	1	0	0	1	1	1
Salmonella Dublin	SAL_FB0158AA_AS	1	1	1	1	1	1	1	1	1	1	1	1	1	1	1	1	1	0	0	1	1	1
Salmonella Dublin	SAL_FB0163AA_AS	1	1	1	1	1	1	1	1	1	1	1	1	1	1	1	1	1	0	0	1	1	1
Salmonella Dublin	SAL_FB1402AA_AS	1	1	1	1	1	1	1	1	1	0	1	1	1	1	1	1	1	0	0	1	1	1
Salmonella Dublin	SAL_FB1416AA_AS	1	1	1	1	1	1	1	1	1	1	1	1	1	1	1	1	1	0	0	1	1	1
Salmonella Dublin	SAL_FB1417AA_AS	1	1	1	1	1	1	1	1	1	1	1	1	1	1	1	1	1	0	0	1	1	1
Salmonella Dublin	SAL_FB4829AA_AS	1	1	1	1	1	1	1	1	1	1	1	1	1	1	1	1	1	0	0	1	1	1
Salmonella Dublin	SAL_FB4831AA_AS	1	1	1	1	1	1	1	1	1	1	1	1	1	1	1	1	1	0	0	1	1	1
Salmonella Dublin	SAL_FB4848AA_AS	1	1	1	1	1	1	1	1	1	1	1	1	1	1	1	1	1	0	0	1	1	1
Salmonella Dublin	SAL_FB4849AA_AS	1	1	1	1	1	1	1	1	1	1	1	1	1	1	1	1	1	0	0	1	1	1
Salmonella Dublin	SAL_FB4851AA_AS	1	1	1	1	1	1	1	1	1	1	1	1	1	1	1	1	1	0	0	1	1	1
Salmonella Dublin	SAL_FB4856AA_AS	1	1	1	1	1	1	1	1	1	1	1	1	1	1	1	1	1	0	0	1	1	1
Salmonella Dublin	SAL_FB4874AA_AS	1	1	1	1	1	1	1	1	1	1	1	1	1	1	1	1	1	0	0	1	1	1
Salmonella Dublin	SAL_FB4884AA_AS	1	1	1	1	1	1	1	1	1	1	1	1	1	1	1	1	1	0	0	1	1	1
Salmonella Dublin	SAL_FB4887AA_AS	1	1	1	1	1	1	1	1	1	1	1	1	1	1	1	1	1	0	0	1	1	1
Salmonella Dublin	SAL_FB4889AA_AS	1	1	1	1	1	1	1	1	1	1	1	1	1	1	1	1	1	0	0	1	1	1
Salmonella Dublin	SAL_FB4909AA_AS	1	1	1	1	1	1	1	1	1	1	1	1	1	1	1	1	1	0	0	1	1	1
Salmonella Dublin	SAL_FB5945AA_AS	1	1	1	1	1	1	1	1	1	1	1	1	1	1	1	1	1	0	0	1	1	1
Salmonella Dublin	SAL_FB5946AA_AS	1	1	1	1	1	1	1	1	1	1	1	1	1	1	1	1	1	0	1	1	1	1
Salmonella Dublin	SAL_FB5961AA_AS	1	1	1	1	1	1	1	1	1	1	1	1	1	1	1	1	1	0	0	1	1	1
Salmonella Dublin	SAL_FB5962AA_AS	1	1	1	1	1	1	1	1	1	1	1	1	1	1	1	1	1	0	0	1	1	1
Salmonella Dublin	SAL_FB5966AA_AS	1	1	1	1	1	1	1	1	1	1	1	1	1	1	1	1	1	0	1	1	1	1
Salmonella Dublin	SAL_FB7193AA_AS	1	1	1	1	1	1	1	1	1	1	1	1	1	1	1	1	1	0	1	1	1	1
Salmonella Dublin	SAL_FB7196AA_AS	1	1	1	1	1	1	1	1	1	1	1	1	1	1	1	1	1	0	1	1	1	1
Salmonella Dublin	SAL_FB7200AA_AS	1	1	1	1	1	1	1	1	1	1	1	1	1	1	1	1	1	0	0	1	1	1
Salmonella Dublin	SAL_FB9449AA_AS	1	1	1	1	1	1	1	1	1	1	1	1	1	1	1	1	1	0	0	1	1	1
Salmonella Dublin	SAL_FC5051AA_AS	1	1	1	1	1	1	1	1	1	1	1	1	1	1	1	1	1	0	0	1	1	1
Salmonella Dublin	SAL_FC5053AA_AS	1	1	1	1	1	1	1	1	1	1	1	1	1	1	1	1	1	0	0	1	1	1
Salmonella Dublin	SAL_FC5056AA_AS	1	1	1	1	1	1	1	1	1	1	1	1	1	1	1	1	1	0	0	1	1	1
Salmonella Dublin	SAL_FC5085AA_AS	1	1	1	1	1	1	1	1	1	1	1	1	1	1	1	1	1	0	0	1	1	1
Salmonella Dublin	SAL_FC7430AA_AS	1	1	1	1	1	1	1	1	1	1	1	1	1	1	1	1	1	0	0	1	1	1
Salmonella Dublin	SAL_FD2331AA_AS	1	1	1	1	1	1	1	1	1	1	1	1	1	1	1	1	1	0	0	1	1	1
Salmonella Dublin	SAL_FD2352AA_AS	1	1	1	1	1	1	1	1	1	1	1	1	1	1	1	1	1	0	0	1	1	1
Salmonella Dublin	SAL_FD7339AA_AS	1	1	1	1	1	1	1	1	1	1	1	1	1	1	1	1	1	0	0	1	1	1
Salmonella Dublin	SAL_FD7341AA_AS	1	1	1	1	1	1	1	1	1	1	1	1	1	1	1	1	1	0	0	1	1	1
Salmonella Dublin	SAL_FD7356AA_AS	1	1	1	1	1	1	1	1	1	1	1	1	1	1	1	1	1	0	0	1	1	1
Salmonella Dublin	SAL_GB0384AA_AS	1	1	1	1	1	1	1	1	1	1	1	1	1	1	1	1	1	0	0	1	1	1
Salmonella Dublin	SAL_GB1249AA_AS	1	1	1	1	1	1	1	1	1	1	1	1	1	1	1	1	1	0	0	1	1	1
Salmonella Dublin	SAL_GB1254AA_AS	1	1	1	1	1	1	1	1	1	1	1	1	1	1	1	1	1	0	0	1	1	1
Salmonella Dublin	SAL_GB1255AA_AS	1	1	1	1	1	1	1	1	1	1	1	1	1	1	1	1	1	0	0	1	1	1
Salmonella Dublin	SAL_GB1259AA_AS	1	1	1	1	1	1	1	1	1	1	1	1	1	1	1	1	1	0	0	1	1	1
Salmonella Dublin	SAL_GB1274AA_AS	1	1	1	1	1	1	1	1	1	1	1	1	1	1	1	1	1	0	0	1	1	1
Salmonella Dublin	SAL_GB1944AA_AS	1	1	1	1	1	1	1	1	1	1	1	1	1	1	1	1	1	0	1	1	1	1
Salmonella Dublin	SAL_GB1960AA_AS	1	1	1	1	1	1	1	1	1	1	1	1	1	1	1	1	1	0	1	1	1	1
Salmonella Dublin	SAL_GB5294AA_AS	1	1	1	1	1	1	1	1	1	1	1	1	1	1	1	1	1	0	1	1	1	1
Salmonella Dublin	SAL_GB5302AA_AS	1	1	1	1	1	1	1	1	1	1	1	1	1	1	1	1	1	0	1	1	1	1
Salmonella Dublin	SAL_GB5517AA_AS	1	1	1	1	1	1	1	1	1	1	1	1	1	1	1	1	1	0	0	1	1	1
Salmonella Dublin	SAL_GB9918AA_AS	1	1	1	1	1	1	1	1	1	1	1	1	1	1	1	1	1	0	0	1	1	1
Salmonella Dublin	SAL_GB9919AA_AS	1	1	1	1	1	1	1	1	1	1	1	1	1	1	1	1	1	0	0	1	1	1
Salmonella Dublin	SAL_GB9922AA_AS	1	1	1	1	1	1	1	1	1	1	1	1	1	1	1	1	1	0	1	1	1	1
Salmonella Dublin	SAL_GB9923AA_AS	1	1	1	1	1	1	1	1	1	1	1	1	1	1	1	1	1	0	0	1	1	1
Salmonella Dublin	SAL_GB9924AA_AS	1	1	1	1	1	1	1	1	1	1	1	1	1	1	1	1	1	0	0	1	1	1
Salmonella Dublin	SAL_GB9926AA_AS	1	1	1	1	1	1	1	1	1	1	1	1	1	1	1	1	1	0	0	1	1	1
Salmonella Dublin	SAL_GD2767AA_AS	1	1	1	1	1	1	1	1	1	1	1	1	1	1	1	1	1	0	0	1	1	1
Salmonella Dublin	SAL_GD2769AA_AS	1	1	1	1	1	1	1	1	1	1	1	1	1	1	1	1	1	0	0	1	1	1
Salmonella Dublin	SAL_GD2770AA_AS	1	1	1	1	1	1	1	1	1	1	1	1	1	1	1	1	1	0	0	1	1	1
Salmonella Dublin	SAL_GD2771AA_AS	1	1	1	1	1	1	1	1	1	1	1	1	1	1	1	1	1	0	0	1	1	1
Salmonella Dublin	SAL_GD2772AA_AS	1	1	1	1	1	1	1	1	1	1	1	1	1	1	1	1	1	0	0	1	1	1
Salmonella Dublin	SAL_GD2773AA_AS	1	1	1	1	1	1	1	1	1	1	1	1	1	1	1	1	1	0	0	1	1	1
Salmonella Dublin	SAL_GD2774AA_AS	1	1	1	1	1	1	1	1	1	1	1	1	1	1	1	1	1	0	0	1	1	1
Salmonella Dublin	SAL_GD2782AA_AS	1	1	1	1	1	1	1	1	1	1	1	1	1	1	1	1	1	0	0	1	1	1
Salmonella Dublin	SAL_GD3020AA_AS	1	1	1	1	1	1	1	1	1	1	1	1	1	1	1	1	1	0	0	1	1	1
Salmonella Dublin	SAL_GD3036AA_AS	1	1	1	1	1	1	1	1	1	1	1	1	1	1	1	1	1	0	0	1	1	1
Salmonella Dublin	SAL_GD3040AA_AS	1	1	1	1	1	1	1	1	1	1	1	1	1	1	1	1	1	0	0	1	1	1
Salmonella Dublin	SAL_GD3042AA_AS	1	1	1	1	1	1	1	1	1	1	1	1	1	1	1	1	1	0	0	1	1	1
Salmonella Dublin	SAL_GD3043AA_AS	1	1	1	1	1	1	1	1	1	1	1	1	1	1	1	1	1	0	0	1	1	1
Salmonella Dublin	SAL_GD3045AA_AS	1	1	1	1	1	1	1	1	1	1	1	1	1	1	1	1	1	0	0	1	1	1
Salmonella Dublin	SAL_GD3920AA_AS	1	1	1	1	1	1	1	1	1	1	1	1	1	1	1	1	1	0	0	1	1	1
Salmonella Dublin	SAL_GD3921AA_AS	1	1	1	1	1	1	1	1	1	1	1	1	1	1	1	1	1	0	0	1	1	1
Salmonella Dublin	SAL_GD3922AA_AS	1	1	1	1	1	1	1	1	1	1	1	1	1	1	1	1	1	0	0	1	1	1
Salmonella Dublin	SAL_GD3923AA_AS	1	1	1	1	1	1	1	1	1	1	1	1	1	1	1	1	1	0	0	1	1	1
Salmonella Dublin	SAL_GD3924AA_AS	1	1	1	1	1	1	1	1	1	1	1	1	1	1	1	1	1	0	0	1	1	1
Salmonella Dublin	SAL_HB0342AA_AS	1	1	1	1	1	1	1	1	1	1	1	1	1	1	1	1	1	0	0	1	1	1
Salmonella Dublin	SAL_HB0344AA_AS	1	1	1	1	1	1	1	1	1	1	1	1	1	1	1	1	1	0	0	1	1	1
Salmonella Dublin	SAL_HB0346AA_AS	1	1	1	1	1	1	1	1	1	1	1	1	1	1	1	1	1	0	0	1	1	1
Salmonella Dublin	SAL_HB0347AA_AS	1	1	1	1	1	1	1	1	1	1	1	1	1	1	1	1	1	0	0	1	1	1
Salmonella Dublin	SAL_HB0349AA_AS	1	1	1	1	1	1	1	1	1	1	1	1	1	1	1	1	1	0	0	1	1	1
Salmonella Dublin	SAL_HB0350AA_AS	1	1	1	1	1	1	1	1	1	1	1	1	1	1	1	1	1	0	0	1	1	1
Salmonella Dublin	SAL_HB0352AA_AS	1	1	1	1	1	1	1	1	1	1	1	1	1	1	1	1	1	0	0	1	1	1
Salmonella Dublin	SAL_HB0417AA_AS	1	1	1	1	1	1	1	1	1	1	1	1	1	1	1	1	1	0	0	1	1	1
Salmonella Dublin	SAL_HB0419AA_AS	1	1	1	1	1	1	1	1	1	1	1	1	1	1	1	1	1	0	0	1	1	1
Salmonella Dublin	SAL_HB0431AA_AS	1	1	1	1	1	1	1	1	1	1	1	1	1	1	1	1	1	0	0	1	1	1
Salmonella Dublin	SAL_HB3987AA_AS	1	1	1	1	1	1	1	1	1	1	1	1	1	1	1	1	1	0	0	1	1	1
Salmonella Dublin	SAL_HB4835AA_AS	1	1	1	1	1	1	1	1	1	1	1	1	1	1	1	1	1	0	0	1	1	1
Salmonella Dublin	SAL_HB4837AA_AS	1	1	1	1	1	1	1	1	1	1	1	1	1	1	1	1	1	0	0	1	1	1
Salmonella Dublin	SAL_HB4851AA_AS	1	1	1	1	1	1	1	1	1	1	1	1	1	1	1	1	1	0	0	1	1	1
Salmonella Dublin	SAL_HB4914AA_AS	1	1	1	1	1	1	1	1	1	1	1	1	1	1	1	1	1	0	0	1	1	1
Salmonella Dublin	SAL_HB4955AA_AS	1	1	1	1	1	1	1	1	1	1	1	1	1	1	1	1	1	0	0	1	1	1
Salmonella Dublin	SAL_HB4959AA_AS	1	1	1	1	1	1	1	1	1	1	1	1	1	1	1	1	1	0	0	1	1	1
Salmonella Dublin	SAL_HB4961AA_AS	1	1	1	1	1	1	1	1	1	1	1	1	1	1	1	1	1	0	0	1	1	1
Salmonella Dublin	SAL_HB6447AA_AS	1	1	1	1	1	1	1	1	1	1	1	1	1	1	1	1	1	0	0	1	1	1
Salmonella Dublin	SAL_HB6499AA_AS	1	1	1	1	1	1	1	1	1	1	1	1	1	1	1	1	1	0	0	1	1	1
Salmonella Dublin	SAL_HB6503AA_AS	1	1	1	1	1	1	1	1	1	1	1	1	1	1	1	1	1	0	0	1	1	1
Salmonella Dublin	SAL_HB7350AA_AS	1	1	1	1	1	1	1	1	1	1	1	1	1	1	1	1	1	0	1	1	1	1
Salmonella Dublin	SAL_HB8311AA_AS	1	1	1	1	1	1	1	1	1	1	1	1	1	1	1	1	1	0	0	1	1	1
Salmonella Dublin	SAL_HB8320AA_AS	1	1	1	1	1	1	1	1	1	1	1	1	1	1	1	1	1	0	0	1	1	1
Salmonella Dublin	SAL_HB8322AA_AS	1	1	1	1	1	1	1	1	1	1	1	1	1	1	1	1	1	0	0	1	1	1
Salmonella Dublin	SAL_HB9971AA_AS	1	1	1	1	1	1	1	1	1	1	1	1	1	1	1	1	1	0	0	1	1	1
Salmonella Dublin	SAL_HB9972AA_AS	1	1	1	1	1	1	1	1	1	1	1	1	1	1	1	1	1	0	0	1	1	1
Salmonella Dublin	SAL_HB9973AA_AS	1	1	1	1	1	1	1	1	1	1	1	1	1	1	1	1	1	0	0	1	1	1
Salmonella Dublin	SAL_HB9974AA_AS	1	1	1	1	1	1	1	1	1	1	1	1	1	1	1	1	1	0	0	1	1	1
Salmonella Dublin	SAL_HB9975AA_AS	1	1	1	1	1	1	1	1	1	1	1	1	1	1	1	1	1	0	0	1	1	1
Salmonella Dublin	SAL_HC1101AA_AS	1	1	1	1	1	1	1	1	1	1	1	1	1	1	1	1	1	0	0	1	1	1
Salmonella Dublin	SAL_HC1271AA_AS	1	1	1	1	1	1	1	1	1	1	1	1	1	1	1	1	1	0	0	1	1	1
Salmonella Dublin	SAL_HC3923AA_AS	1	1	1	1	1	1	1	1	1	1	1	1	1	1	1	1	1	0	0	1	1	1
Salmonella Dublin	SAL_HC5691AA_AS	1	1	1	1	1	1	1	1	1	1	1	1	1	1	1	1	1	0	0	1	1	1
Salmonella Dublin	SAL_HC5791AA_AS	1	1	1	1	1	1	1	1	1	1	1	1	1	1	1	1	1	0	0	1	1	1
Salmonella Dublin	SAL_HC5800AA_AS	1	1	1	1	1	1	1	1	1	1	1	1	1	1	1	1	1	0	0	1	1	1
Salmonella Dublin	SAL_HC6127AA_AS	1	1	1	1	1	1	1	1	1	1	1	1	1	1	1	1	1	0	0	1	1	1
Salmonella Dublin	SAL_HC9180AA_AS	1	1	1	1	1	1	1	1	1	1	1	1	1	1	1	1	1	0	0	1	1	1
Salmonella Dublin	SAL_HC9193AA_AS	1	1	1	1	1	1	1	1	1	1	1	1	1	1	1	1	1	0	0	1	1	1
Salmonella Dublin	SAL_HD0240AA_AS	1	1	1	1	1	1	1	1	1	1	1	1	1	1	1	1	1	0	0	1	1	1
Salmonella Dublin	SAL_HD0242AA_AS	1	1	1	1	1	1	1	1	1	1	1	1	1	1	1	1	1	0	0	1	1	1
Salmonella Dublin	SAL_HD0243AA_AS	1	1	1	1	1	1	1	1	1	1	1	1	1	1	1	1	1	0	0	1	1	1
Salmonella Dublin	SAL_HD1499AA_AS	1	1	1	1	1	1	1	1	1	1	1	1	1	1	1	1	1	0	0	1	1	1
Salmonella Dublin	SAL_HD1508AA_AS	1	1	1	1	1	1	1	1	1	1	1	1	1	1	1	1	1	0	0	1	1	1
Salmonella Dublin	SAL_HD1509AA_AS	1	1	1	1	1	1	1	1	1	1	1	1	1	1	1	1	1	0	0	1	1	1
Salmonella Dublin	SAL_HD1510AA_AS	1	1	1	1	1	1	1	1	1	1	1	1	1	1	1	1	1	0	0	1	1	1
Salmonella Dublin	SAL_HD1512AA_AS	1	1	1	1	1	1	1	1	1	1	1	1	1	1	1	1	1	0	0	1	1	1
Salmonella Dublin	SAL_HD1513AA_AS	1	1	1	1	1	1	1	1	1	1	1	1	1	1	1	1	1	0	0	1	1	1
Salmonella Dublin	SAL_HD1517AA_AS	1	1	1	1	1	1	1	1	1	1	1	1	1	1	1	1	1	0	0	1	1	1
Salmonella Dublin	SAL_HD1518AA_AS	1	1	1	1	1	1	1	1	1	1	1	1	1	1	1	1	1	0	0	1	1	1
Salmonella Dublin	SAL_HD1522AA_AS	1	1	1	1	1	1	1	1	1	1	1	1	1	1	1	1	1	0	0	1	1	1
Salmonella Dublin	SAL_HD1525AA_AS	1	1	1	1	1	1	1	1	1	1	1	1	1	1	1	1	1	0	0	1	1	1
Salmonella Dublin	SAL_HD1538AA_AS	1	1	1	1	1	1	1	1	1	1	1	1	1	1	1	1	1	0	0	1	1	1
Salmonella Dublin	SAL_HD1539AA_AS	1	1	1	1	1	1	1	1	1	1	1	1	1	1	1	1	1	0	0	1	1	1
Salmonella Dublin	SAL_HD3292AA_AS	1	1	1	1	1	1	1	1	1	1	1	1	1	1	1	1	1	0	0	1	1	1
Salmonella Dublin	SAL_HD3293AA_AS	1	1	1	1	1	1	1	1	1	1	1	1	1	1	1	1	1	0	0	1	1	1
Salmonella Dublin	SAL_HD3312AA_AS	1	1	1	1	1	1	1	1	1	1	1	1	1	1	1	1	1	0	0	1	1	1
Salmonella Dublin	SAL_HD3316AA_AS	1	1	1	1	1	1	1	1	1	1	1	1	1	1	1	1	1	0	0	1	1	1
Salmonella Dublin	SAL_HD3317AA_AS	1	1	1	1	1	1	1	1	1	1	1	1	1	1	1	1	1	0	0	1	1	1
Salmonella Dublin	SAL_HD3318AA_AS	1	1	1	1	1	1	1	1	1	1	1	1	1	1	1	1	1	0	0	1	1	1
Salmonella Dublin	SAL_HD3319AA_AS	1	1	1	1	1	1	1	1	1	1	1	1	1	1	1	1	1	0	0	1	1	1
Salmonella Dublin	SAL_HD3321AA_AS	1	1	1	1	1	1	1	1	1	1	1	1	1	1	1	1	1	0	0	1	1	1
Salmonella Dublin	SAL_HD3323AA_AS	1	1	1	1	1	1	1	1	1	1	1	1	1	1	1	1	1	0	0	1	1	1
Salmonella Dublin	SAL_HD3324AA_AS	1	1	1	1	1	1	1	1	1	1	1	1	1	1	1	1	1	0	0	1	1	1
Salmonella Dublin	SAL_HD5032AA_AS	1	1	1	1	1	1	1	1	1	1	1	1	1	1	1	1	1	0	0	1	1	1
Salmonella Dublin	SAL_HD5036AA_AS	1	1	1	1	1	1	1	1	1	1	1	1	1	1	1	1	1	0	0	1	1	1
Salmonella Dublin	SAL_HD9993AA_AS	1	1	1	1	1	1	1	1	1	1	1	1	1	1	1	1	1	0	0	1	1	1
Salmonella Dublin	SAL_IA4690AA_AS	1	1	1	1	1	1	1	1	1	1	1	1	1	1	1	1	1	0	0	1	1	1
Salmonella Dublin	SAL_IA4738AA_AS	1	1	1	1	1	1	1	1	1	1	1	1	1	1	1	1	1	0	0	1	1	1
Salmonella Dublin	SAL_IA4754AA_AS	1	1	1	1	1	1	1	1	1	1	1	1	1	1	1	1	1	0	0	1	1	1
Salmonella Dublin	SAL_IA4757AA_AS	1	1	1	1	1	1	1	1	1	1	1	1	1	1	1	1	1	0	1	1	1	1
Salmonella Dublin	SAL_IB1426AA_AS	1	1	1	1	1	1	1	1	1	1	1	1	1	1	1	1	1	0	0	1	1	1
Salmonella Dublin	SAL_IB1442AA_AS	1	1	1	1	1	1	1	1	1	1	1	1	1	1	1	1	1	0	0	1	1	1
Salmonella Dublin	SAL_IB1447AA_AS	1	1	1	1	1	1	1	1	1	1	1	1	1	1	1	1	1	0	0	1	1	1
Salmonella Dublin	SAL_IB1448AA_AS	1	1	1	1	1	1	1	1	1	1	1	1	1	1	1	1	1	0	0	1	1	1
Salmonella Dublin	SAL_IB1449AA_AS	1	1	1	1	1	1	1	1	1	1	1	1	1	1	1	1	1	0	0	1	1	1
Salmonella Dublin	SAL_IB6960AA_AS	1	1	1	1	1	1	1	1	1	1	1	1	1	1	1	1	1	0	0	1	1	1
Salmonella Dublin	SAL_IB6961AA_AS	1	1	1	1	1	1	1	1	1	1	1	1	1	1	1	1	1	0	0	1	1	1
Salmonella Dublin	SAL_IC1058AA_AS	1	1	1	1	1	1	1	1	1	1	1	1	1	1	1	1	1	0	0	1	1	1
Salmonella Dublin	SAL_IC1635AA_AS	1	1	1	1	1	1	1	1	1	1	1	1	1	1	1	1	1	0	0	1	1	1
Salmonella Dublin	SAL_IC2217AA_AS	1	1	1	1	1	1	1	1	1	1	1	1	1	1	1	1	1	0	0	1	1	1
Salmonella Dublin	SAL_IC2218AA_AS	1	1	1	1	1	1	1	1	1	1	1	1	1	1	1	1	1	0	0	1	1	1
Salmonella Dublin	SAL_IC2219AA_AS	1	1	1	1	1	1	1	1	1	1	1	1	1	1	1	1	1	0	0	1	1	1
Salmonella Dublin	SAL_IC2226AA_AS	1	1	1	1	1	1	1	1	1	1	1	1	1	1	1	1	1	0	0	1	1	1
Salmonella Dublin	SAL_IC2235AA_AS	1	1	1	1	1	1	1	1	1	1	1	1	1	1	1	1	1	0	0	1	1	1
Salmonella Dublin	SAL_IC3388AA_AS	1	1	1	1	1	1	1	1	1	1	1	1	1	1	1	1	1	0	0	1	1	1
Salmonella Dublin	SAL_IC3676AA_AS	1	1	1	1	1	1	1	1	1	1	1	1	1	1	1	1	1	0	0	1	1	1
Salmonella Dublin	SAL_IC4759AA_AS	1	1	1	1	1	1	1	1	1	1	1	1	1	1	1	1	1	0	0	1	1	1
Salmonella Dublin	SAL_IC4760AA_AS	1	1	1	1	1	1	1	1	1	1	1	1	1	1	1	1	1	0	0	1	1	1
Salmonella Dublin	SAL_IC4818AA_AS	1	1	1	1	1	1	1	1	1	1	1	1	1	1	1	1	1	0	0	1	1	1
Salmonella Dublin	SAL_IC4821AA_AS	1	1	1	1	1	1	1	1	1	1	1	1	1	1	1	1	1	0	0	1	1	1
Salmonella Dublin	SAL_IC4826AA_AS	1	1	1	1	1	1	1	1	1	1	1	1	1	1	1	1	1	0	0	1	1	1
Salmonella Dublin	SAL_IC4831AA_AS	1	1	1	1	1	1	1	1	1	1	1	1	1	1	1	1	1	0	1	1	1	1
Salmonella Dublin	SAL_IC4832AA_AS	1	1	1	1	1	1	1	1	1	1	1	1	1	1	1	1	1	0	1	1	1	1
Salmonella Dublin	SAL_IC4834AA_AS	1	1	1	1	1	1	1	1	1	1	1	1	1	1	1	1	1	0	0	1	1	1
Salmonella Dublin	SAL_IC4836AA_AS	1	1	1	1	1	1	1	1	1	1	1	1	1	1	1	1	1	0	0	1	1	1
Salmonella Dublin	SAL_IC4838AA_AS	1	1	1	1	1	1	1	1	1	1	1	1	1	1	1	1	1	0	1	1	1	1
Salmonella Dublin	SAL_IC4840AA_AS	1	1	1	1	1	1	1	1	1	1	1	1	1	1	1	1	1	0	0	1	1	1
Salmonella Dublin	SAL_IC7051AA_AS	1	1	1	1	1	1	1	1	1	1	1	1	1	1	1	1	1	0	0	1	1	1
Salmonella Dublin	SAL_IC8465AA_AS	1	1	1	1	1	1	1	1	1	1	1	1	1	1	1	1	1	0	0	1	1	1
Salmonella Dublin	SAL_IC9560AA_AS	1	1	1	1	1	1	1	1	1	1	1	1	1	1	1	1	1	0	0	1	1	1
Salmonella Dublin	SAL_IC9562AA_AS	1	1	1	1	1	1	1	1	1	1	1	1	1	1	1	1	1	0	0	1	1	1
Salmonella Dublin	SAL_IC9568AA_AS	1	1	1	1	1	1	1	1	1	1	1	1	1	1	1	1	1	0	0	1	1	1
Salmonella Dublin	SAL_IC9571AA_AS	1	1	1	1	1	1	1	1	1	1	1	1	1	1	1	1	1	0	0	1	1	1
Salmonella Dublin	SAL_IC9572AA_AS	1	1	1	1	1	1	1	1	1	1	1	1	1	1	1	1	1	0	0	1	1	1
Salmonella Dublin	SAL_IC9574AA_AS	1	1	1	1	1	1	1	1	1	1	1	1	1	1	1	1	1	0	0	1	1	1
Salmonella Dublin	SAL_IC9575AA_AS	1	1	1	1	1	1	1	1	1	1	1	1	1	1	1	1	1	0	0	1	1	1
Salmonella Dublin	SAL_IC9576AA_AS	1	1	1	1	1	1	1	1	1	1	1	1	1	1	1	1	1	0	0	1	1	1
Salmonella Dublin	SAL_IC9577AA_AS	1	1	1	1	1	1	1	1	1	1	1	1	1	1	1	1	1	0	0	1	1	1
Salmonella Dublin	SAL_IC9578AA_AS	1	1	1	1	1	1	1	1	1	1	1	1	1	1	1	1	1	0	0	1	1	1
Salmonella Dublin	SAL_IC9738AA_AS	1	1	1	1	1	1	1	1	1	1	1	1	1	1	1	1	1	0	0	1	1	1
Salmonella Dublin	SAL_IC9742AA_AS	1	1	1	1	1	1	1	1	1	1	1	1	1	1	1	1	1	0	0	1	1	1
Salmonella Dublin	SAL_IC9750AA_AS	1	1	1	1	1	1	1	1	1	1	1	1	1	1	1	1	1	0	0	1	1	1
Salmonella Dublin	SAL_ID0012AA_AS	1	1	1	1	1	1	1	1	1	1	1	1	1	1	1	1	1	0	0	1	1	1
Salmonella Dublin	SAL_ID0014AA_AS	1	1	1	1	1	1	1	1	1	1	1	1	1	1	1	1	1	0	0	1	1	1
Salmonella Dublin	SAL_ID0035AA_AS	1	1	1	1	1	1	1	1	1	1	1	1	1	1	1	1	1	0	0	1	1	1
Salmonella Dublin	SAL_ID0125AA_AS	1	1	1	1	1	1	1	1	1	1	1	1	1	1	1	1	1	0	0	1	1	1
Salmonella Dublin	SAL_ID0126AA_AS	1	1	1	1	1	1	1	1	1	1	1	1	1	1	1	1	1	0	0	1	1	1
Salmonella Dublin	SAL_ID0127AA_AS	1	1	1	1	1	1	1	1	1	1	1	1	1	1	1	1	1	0	0	1	1	1
Salmonella Dublin	SAL_ID0129AA_AS	1	1	1	1	1	1	1	1	1	1	1	1	1	1	1	1	1	0	0	1	1	1
Salmonella Dublin	SAL_ID0136AA_AS	1	1	1	1	1	1	1	1	1	1	1	1	1	1	1	1	1	0	0	1	1	1
Salmonella Dublin	SAL_ID0138AA_AS	1	1	1	1	1	1	1	1	1	1	1	1	1	1	1	1	1	0	0	1	1	1
Salmonella Dublin	SAL_ID0139AA_AS	1	1	1	1	1	1	1	1	1	1	1	1	1	1	1	1	1	0	0	1	1	1
Salmonella Dublin	SAL_ID6218AA_AS	1	1	1	1	1	1	1	1	1	1	1	1	1	1	1	1	1	0	0	1	1	1
Salmonella Dublin	SAL_ID6219AA_AS	1	1	1	1	1	1	1	1	1	1	1	1	1	1	1	1	1	0	0	1	1	1
Salmonella Dublin	SAL_ID6220AA_AS	1	1	1	1	1	1	1	1	1	1	1	1	1	1	1	1	1	0	0	1	1	1
Salmonella Dublin	SAL_ID6221AA_AS	1	1	1	1	1	1	1	1	1	1	1	1	1	1	1	1	1	0	0	1	1	1
Salmonella Dublin	SAL_ID6222AA_AS	1	1	1	1	1	1	1	1	1	1	1	1	1	1	1	1	1	0	0	1	1	1
Salmonella Dublin	SAL_ID6223AA_AS	1	1	1	1	1	1	1	1	1	1	1	1	1	1	1	1	1	0	0	1	1	1
Salmonella Dublin	SAL_ID6224AA_AS	1	1	1	1	1	1	1	1	1	1	1	1	1	1	1	1	1	0	0	1	1	1
Salmonella Dublin	SAL_ID6225AA_AS	1	1	1	1	1	1	1	1	1	1	1	1	1	1	1	1	1	0	0	1	1	1
Salmonella Dublin	SAL_ID6226AA_AS	1	1	1	1	1	1	1	1	1	1	1	1	1	1	1	1	1	0	0	1	1	1
Salmonella Dublin	SAL_ID6227AA_AS	1	1	1	1	1	1	1	1	1	1	1	1	1	1	1	1	1	0	0	1	1	1
Salmonella Dublin	SAL_ID6228AA_AS	1	1	1	1	1	1	1	1	1	1	1	1	1	1	1	1	1	0	0	1	1	1
Salmonella Dublin	SAL_ID6229AA_AS	1	1	1	1	1	1	1	1	1	1	1	1	1	1	1	1	1	0	0	1	1	1
Salmonella Dublin	SAL_ID6230AA_AS	1	1	1	1	1	1	1	1	1	1	1	1	1	1	1	1	1	0	0	1	1	1
Salmonella Dublin	SAL_ID6231AA_AS	1	1	1	1	1	1	1	1	1	1	1	1	1	1	1	1	1	0	0	1	1	1
Salmonella Dublin	SAL_ID6232AA_AS	1	1	1	1	1	1	1	1	1	1	1	1	1	1	1	1	1	0	0	1	1	1
Salmonella Dublin	SAL_ID6233AA_AS	1	1	1	1	1	1	1	1	1	1	1	1	1	1	1	1	1	0	0	1	1	1
Salmonella Dublin	SAL_ID6234AA_AS	1	1	1	1	1	1	1	1	1	1	1	1	1	1	1	1	1	0	0	1	1	1
Salmonella Dublin	SAL_ID6235AA_AS	1	1	1	1	1	1	1	1	1	1	1	1	1	1	1	1	1	0	0	1	1	1
Salmonella Dublin	SAL_ID6236AA_AS	1	1	1	1	1	1	1	1	1	1	1	1	1	1	1	1	1	0	0	1	1	1
Salmonella Dublin	SAL_ID6237AA_AS	1	1	1	1	1	1	1	1	1	1	1	1	1	1	1	1	1	0	0	1	1	1
Salmonella Dublin	SAL_ID6238AA_AS	1	1	1	1	1	1	1	1	1	1	1	1	1	1	1	1	1	0	0	1	1	1
Salmonella Dublin	SAL_ID6239AA_AS	1	1	1	1	1	1	1	1	1	1	1	1	1	1	1	1	1	0	0	1	1	1
Salmonella Dublin	SAL_ID6240AA_AS	1	1	1	1	1	1	1	1	1	1	1	1	1	1	1	1	1	0	0	1	1	1
Salmonella Dublin	SAL_ID6241AA_AS	1	1	1	1	1	1	1	1	1	1	1	1	1	1	1	1	1	0	0	1	1	1
Salmonella Dublin	SAL_ID6242AA_AS	1	1	1	1	1	1	1	1	1	1	1	1	1	1	1	1	1	0	0	1	1	1
Salmonella Dublin	SAL_ID6243AA_AS	1	1	1	1	1	1	1	1	1	0	1	1	1	1	1	1	1	0	0	1	1	1
Salmonella Dublin	SAL_ID6244AA_AS	1	1	1	1	1	1	1	1	1	0	1	1	1	1	1	1	1	0	0	1	1	1
Salmonella Dublin	SAL_ID6245AA_AS	1	1	1	1	1	1	1	1	1	1	1	1	1	1	1	1	1	0	0	1	1	1
Salmonella Dublin	SAL_ID6246AA_AS	1	1	1	1	1	1	1	1	1	1	1	1	1	1	1	1	1	0	0	1	1	1
Salmonella Dublin	SAL_ID6247AA_AS	1	1	1	1	1	1	1	1	1	1	1	1	1	1	1	1	1	0	0	1	1	1
Salmonella Dublin	SAL_ID6248AA_AS	1	1	1	1	1	1	1	1	1	1	1	1	1	1	1	1	1	0	0	1	1	1
Salmonella Dublin	SAL_ID6249AA_AS	1	1	1	1	1	1	1	1	1	1	1	1	1	1	1	1	1	0	0	1	1	1
Salmonella Dublin	SAL_ID6250AA_AS	1	1	1	1	1	1	1	1	1	1	1	1	1	1	1	1	1	0	0	1	1	1
Salmonella Dublin	SAL_ID6251AA_AS	1	1	1	1	1	1	1	1	1	1	1	1	1	1	1	1	1	0	0	1	1	1
Salmonella Dublin	SAL_ID6252AA_AS	1	1	1	1	1	1	1	1	1	1	1	1	1	1	1	1	1	0	0	1	1	1
Salmonella Dublin	SAL_ID6253AA_AS	1	1	1	1	1	1	1	1	1	1	1	1	1	1	1	1	1	0	0	1	1	1
Salmonella Dublin	SAL_ID6254AA_AS	1	1	1	1	1	1	1	1	1	1	1	1	1	1	1	1	1	0	0	1	1	1
Salmonella Dublin	SAL_ID6255AA_AS	1	1	1	1	1	1	1	1	1	1	1	1	1	1	1	1	1	0	0	1	1	1
Salmonella Dublin	SAL_ID6257AA_AS	1	1	1	1	1	1	1	1	1	1	1	1	1	1	1	1	1	0	0	1	1	1
Salmonella Dublin	SAL_ID6258AA_AS	1	1	1	1	1	1	1	1	1	1	1	1	1	1	1	1	1	0	0	1	1	1
Salmonella Dublin	SAL_ID6259AA_AS	1	1	1	1	1	1	1	1	1	1	1	1	1	1	1	1	1	0	0	1	1	1
Salmonella Dublin	SAL_ID6260AA_AS	1	1	1	1	1	1	1	1	1	1	1	1	1	1	1	1	1	0	0	1	1	1
Salmonella Dublin	SAL_ID6261AA_AS	1	1	1	1	1	1	1	1	1	1	1	1	1	1	1	1	1	0	0	1	1	1
Salmonella Dublin	SAL_ID6262AA_AS	1	1	1	1	1	1	1	1	1	1	1	1	1	1	1	1	1	0	0	1	1	1
Salmonella Dublin	SAL_ID6263AA_AS	1	1	1	1	1	1	1	1	1	1	1	1	1	1	1	1	1	0	0	1	1	1
Salmonella Dublin	SAL_ID6264AA_AS	1	1	1	1	1	1	1	1	1	1	1	1	1	1	1	1	1	0	0	1	1	1
Salmonella Dublin	SAL_ID6265AA_AS	1	1	1	1	1	1	1	1	1	1	1	1	1	1	1	1	1	0	0	1	1	1
Salmonella Dublin	SAL_ID6266AA_AS	1	1	1	1	1	1	1	1	1	1	1	1	1	1	1	1	1	0	0	1	1	1
Salmonella Dublin	SAL_ID6267AA_AS	1	1	1	1	1	1	1	1	1	1	1	1	1	1	1	1	1	0	0	1	1	1
Salmonella Dublin	SAL_ID6268AA_AS	1	1	1	1	1	1	1	1	1	1	1	1	1	1	1	1	1	0	0	1	1	1
Salmonella Dublin	SAL_ID6269AA_AS	1	1	1	1	1	1	1	1	1	1	1	1	1	1	1	1	1	0	0	1	1	1
Salmonella Dublin	SAL_ID6270AA_AS	1	1	1	1	1	1	1	1	1	1	1	1	1	1	1	1	1	0	0	1	1	1
Salmonella Dublin	SAL_ID6271AA_AS	1	1	1	1	1	1	1	1	1	1	1	1	1	1	1	1	1	0	0	1	1	1
Salmonella Dublin	SAL_ID6272AA_AS	1	1	1	1	1	1	1	1	1	1	1	1	1	1	1	1	1	0	0	1	1	1
Salmonella Dublin	SAL_ID6273AA_AS	1	1	1	1	1	1	1	1	1	1	1	1	1	1	1	1	1	0	0	1	1	1
Salmonella Dublin	SAL_ID6274AA_AS	1	1	1	1	1	1	1	1	1	1	1	1	1	1	1	1	1	0	0	1	1	1
Salmonella Dublin	SAL_ID6275AA_AS	1	1	1	1	1	1	1	1	1	1	1	1	1	1	1	1	1	0	0	1	1	1
Salmonella Dublin	SAL_ID6276AA_AS	1	1	1	1	1	1	1	1	1	1	1	1	1	1	1	1	1	0	0	1	1	1
Salmonella Dublin	SAL_ID6277AA_AS	1	1	1	1	1	1	1	1	1	1	1	1	1	1	1	1	1	0	0	1	1	1
Salmonella Dublin	SAL_ID6278AA_AS	1	1	1	1	1	1	1	1	1	1	1	1	1	1	1	1	1	0	0	1	1	1
Salmonella Dublin	SAL_ID6279AA_AS	1	1	1	1	1	1	1	1	1	1	1	1	1	1	1	1	1	0	0	1	1	1
Salmonella Dublin	SAL_ID6280AA_AS	1	1	1	1	1	1	1	1	1	1	1	1	1	1	1	1	1	0	0	1	1	1
Salmonella Dublin	SAL_ID6281AA_AS	1	1	1	1	1	1	1	1	1	1	1	1	1	1	1	1	1	0	0	1	1	1
Salmonella Dublin	SAL_ID6282AA_AS	1	1	1	1	1	1	1	1	1	1	1	1	1	1	1	1	1	0	0	1	1	1
Salmonella Dublin	SAL_ID6283AA_AS	1	1	1	1	1	1	1	1	1	1	1	1	1	1	1	1	1	0	0	1	1	1
Salmonella Dublin	SAL_ID6284AA_AS	1	1	1	1	1	1	1	1	1	1	1	1	1	1	1	1	1	0	0	1	1	1
Salmonella Dublin	SAL_ID6285AA_AS	1	1	1	1	1	1	1	1	1	1	1	1	1	1	1	1	1	0	0	1	1	1
Salmonella Dublin	SAL_ID6286AA_AS	1	1	1	1	1	1	1	1	1	1	1	1	1	1	1	1	1	0	0	1	1	1
Salmonella Dublin	SAL_ID6287AA_AS	1	1	1	1	1	1	1	1	1	1	1	1	1	1	1	1	1	0	0	1	1	1
Salmonella Dublin	SAL_ID6289AA_AS	1	1	1	1	1	1	1	1	1	1	1	1	1	1	1	1	1	0	0	1	1	1
Salmonella Dublin	SAL_ID6290AA_AS	1	1	1	1	1	1	1	1	1	1	1	1	1	1	1	1	1	0	0	1	1	1
Salmonella Dublin	SAL_ID6291AA_AS	1	1	1	1	1	1	1	1	1	1	1	1	1	1	1	1	1	0	0	1	1	1
Salmonella Dublin	SAL_ID6292AA_AS	1	1	1	1	1	1	1	1	1	1	1	1	1	1	1	1	1	0	0	1	1	1
Salmonella Dublin	SAL_ID6293AA_AS	1	1	1	1	1	1	1	1	1	1	1	1	1	1	1	1	1	0	0	1	1	1
Salmonella Dublin	SAL_ID6294AA_AS	1	1	1	1	1	1	1	1	1	1	1	1	1	1	1	1	1	0	0	1	1	1
Salmonella Dublin	SAL_ID6297AA_AS	1	1	1	1	1	1	1	1	1	1	1	1	1	1	1	1	1	0	0	1	1	1
Salmonella Dublin	SAL_ID6298AA_AS	1	1	1	1	1	1	1	1	1	1	1	1	1	1	1	1	1	0	0	1	1	1
Salmonella Dublin	SAL_ID6299AA_AS	1	1	1	1	1	1	1	1	1	1	1	1	1	1	1	1	1	0	0	1	1	1
Salmonella Dublin	SAL_ID6300AA_AS	1	1	1	1	1	1	1	1	1	1	1	1	1	1	1	1	1	0	0	1	1	1
Salmonella Dublin	SAL_ID6301AA_AS	1	1	1	1	1	1	1	1	1	1	1	1	1	1	1	1	1	0	0	1	1	1
Salmonella Dublin	SAL_ID6302AA_AS	1	1	1	1	1	1	1	1	1	1	1	1	1	1	1	1	1	0	0	1	1	1
Salmonella Dublin	SAL_ID6303AA_AS	1	1	1	1	1	1	1	1	1	1	1	1	1	1	1	1	1	0	0	1	1	1
Salmonella Dublin	SAL_ID6304AA_AS	1	1	1	1	1	1	1	1	1	1	1	1	1	1	1	1	1	0	0	1	1	1
Salmonella Dublin	SAL_ID6305AA_AS	1	1	1	1	1	1	1	1	1	1	1	1	1	1	1	1	1	0	0	1	1	1
Salmonella Dublin	SAL_ID6306AA_AS	1	1	1	1	1	1	1	1	1	1	1	1	1	1	1	1	1	0	0	1	1	1
Salmonella Dublin	SAL_ID6307AA_AS	1	1	1	1	1	1	1	1	1	1	1	1	1	1	1	1	1	0	0	1	1	1
Salmonella Dublin	SAL_ID6308AA_AS	1	1	1	1	1	1	1	1	1	1	1	1	1	1	1	1	1	0	0	1	1	1
Salmonella Dublin	SAL_ID6309AA_AS	1	1	1	1	1	1	1	1	1	1	1	1	1	1	1	1	1	0	0	1	1	1
Salmonella Dublin	SAL_ID6310AA_AS	1	1	1	1	1	1	1	1	1	1	1	1	1	1	1	1	1	0	0	1	1	1
Salmonella Dublin	SAL_ID6311AA_AS	1	1	1	1	1	1	1	1	1	1	1	1	1	1	1	1	1	0	0	1	1	1
Salmonella Dublin	SAL_ID6312AA_AS	1	1	1	1	1	1	1	1	1	1	1	1	1	1	1	1	1	0	0	1	1	1
Salmonella Dublin	SAL_ID6313AA_AS	1	1	1	1	1	1	1	1	1	1	1	1	1	1	1	1	1	0	0	1	1	1
Salmonella Dublin	SAL_ID6314AA_AS	1	1	1	1	1	1	1	1	1	1	1	1	1	1	1	1	1	0	0	1	1	1
Salmonella Dublin	SAL_ID6315AA_AS	1	1	1	1	1	1	1	1	1	1	1	1	1	1	1	1	1	0	0	1	1	1
Salmonella Dublin	SAL_ID6316AA_AS	1	1	1	1	1	1	1	1	1	1	1	1	1	1	1	1	1	0	0	1	1	1
Salmonella Dublin	SAL_ID6317AA_AS	1	1	1	1	1	1	1	1	1	1	1	1	1	1	1	1	1	0	0	1	1	1
Salmonella Dublin	SAL_ID6318AA_AS	1	1	1	1	1	1	1	1	1	1	1	1	1	1	1	1	1	0	0	1	1	1
Salmonella Dublin	SAL_ID6319AA_AS	1	1	1	1	1	1	1	1	1	1	1	1	1	1	1	1	1	0	0	1	1	1
Salmonella Dublin	SAL_ID6320AA_AS	1	1	1	1	1	1	1	1	1	1	1	1	1	1	1	1	1	0	0	1	1	1
Salmonella Dublin	SAL_ID6321AA_AS	1	1	1	1	1	1	1	1	1	1	1	1	1	1	1	1	1	0	0	1	1	1
Salmonella Dublin	SAL_ID6322AA_AS	1	1	1	1	1	1	1	1	1	1	1	1	1	1	1	1	1	0	0	1	1	1
Salmonella Dublin	SAL_ID6323AA_AS	1	1	1	1	1	1	1	1	1	1	1	1	1	1	1	1	1	0	0	1	1	1
Salmonella Dublin	SAL_ID6324AA_AS	1	1	1	1	1	1	1	1	1	1	1	1	1	1	1	1	1	0	0	1	1	1
Salmonella Dublin	SAL_ID6325AA_AS	1	1	1	1	1	1	1	1	1	1	1	1	1	1	1	1	1	0	0	1	1	1
Salmonella Dublin	SAL_ID6326AA_AS	1	1	1	1	1	1	1	1	1	1	1	1	1	1	1	1	1	0	0	1	1	1
Salmonella Dublin	SAL_ID6327AA_AS	1	1	1	1	1	1	1	1	1	1	1	1	1	1	1	1	1	0	0	1	1	1
Salmonella Dublin	SAL_ID6328AA_AS	1	1	1	1	1	1	1	1	1	1	1	1	1	1	1	1	1	0	0	1	1	1
Salmonella Dublin	SAL_JA0840AA_AS	1	1	1	1	1	1	1	1	1	1	1	1	1	1	1	1	1	0	1	1	1	1
Salmonella Dublin	SAL_JA8475AA_AS	1	1	1	1	1	1	1	1	1	1	1	1	1	1	1	1	1	0	0	1	1	1
Salmonella Dublin	SAL_JA8476AA_AS	1	1	1	1	1	1	1	1	1	1	1	1	1	1	1	1	1	0	0	1	1	1
Salmonella Dublin	SAL_JA8480AA_AS	1	1	1	1	1	1	1	1	1	1	1	1	1	1	1	1	1	0	0	1	1	1
Salmonella Dublin	SAL_JA8481AA_AS	1	1	1	1	1	1	1	1	1	1	1	1	1	1	1	1	1	0	0	1	1	1
Salmonella Dublin	SAL_JA8485AA_AS	1	1	1	1	1	1	1	1	1	1	1	1	1	1	1	1	1	0	0	1	1	1
Salmonella Dublin	SAL_JA8758AA_AS	1	1	1	1	1	1	1	1	1	1	1	1	1	1	1	1	1	0	0	1	1	1
Salmonella Dublin	SAL_JA8767AA_AS	1	1	1	1	1	1	1	1	1	1	1	1	1	1	1	1	1	0	0	1	1	1
Salmonella Dublin	SAL_JA8768AA_AS	1	1	1	1	1	1	1	1	1	1	1	1	1	1	1	1	1	0	0	1	1	1
Salmonella Dublin	SAL_JA8769AA_AS	1	1	1	1	1	1	1	1	1	1	1	1	1	1	1	1	1	0	0	1	1	1
Salmonella Dublin	SAL_JA8770AA_AS	1	1	1	1	1	1	1	1	1	1	1	1	1	1	1	1	1	0	1	1	1	1
Salmonella Dublin	SAL_JA8771AA_AS	1	1	1	1	1	1	1	1	1	1	1	1	1	1	1	1	1	0	0	1	1	1
Salmonella Dublin	SAL_JA8772AA_AS	1	1	1	1	1	1	1	1	1	1	1	1	1	1	1	1	1	0	0	1	1	1
Salmonella Dublin	SAL_JA8776AA_AS	1	1	1	1	1	1	1	1	1	1	1	1	1	1	1	1	1	0	0	1	1	1
Salmonella Dublin	SAL_JA8883AA_AS	1	1	1	1	1	1	1	1	1	1	1	1	1	1	1	1	1	0	0	1	1	1
Salmonella Dublin	SAL_JA9054AA_AS	1	1	1	1	1	1	1	1	1	1	1	1	1	1	1	1	1	0	0	1	1	1
Salmonella Dublin	SAL_JA9126AA_AS	1	1	1	1	1	1	1	1	1	1	1	1	1	1	1	1	1	0	0	1	1	1
Salmonella Dublin	SAL_JA9211AA_AS	1	1	1	1	1	1	1	1	1	1	1	1	1	1	1	1	1	0	0	1	1	1
Salmonella Dublin	SAL_JA9902AA_AS	1	1	1	1	1	1	1	1	1	1	1	1	1	1	1	1	1	0	0	1	1	1
Salmonella Dublin	SAL_JA9903AA_AS	1	1	1	1	1	1	1	1	1	1	1	1	1	1	1	1	1	0	0	1	1	1
Salmonella Dublin	SAL_JA9904AA_AS	1	1	1	1	1	1	1	1	1	1	1	1	1	1	1	1	1	0	0	1	1	1
Salmonella Dublin	SAL_JA9905AA_AS	1	1	1	1	1	1	1	1	1	1	1	1	1	1	1	1	1	0	0	1	1	1
Salmonella Dublin	SAL_JA9906AA_AS	1	1	1	1	1	1	1	1	1	1	1	1	1	1	1	1	1	0	0	1	1	1
Salmonella Dublin	SAL_JA9908AA_AS	1	1	1	1	1	1	1	1	1	1	1	1	1	1	1	1	1	0	0	1	1	1
Salmonella Dublin	SAL_JA9909AA_AS	1	1	1	1	1	1	1	1	1	1	1	1	1	1	1	1	1	0	0	1	1	1
Salmonella Dublin	SAL_JA9910AA_AS	1	1	1	1	1	1	1	1	1	1	1	1	1	1	1	1	1	0	0	1	1	1
Salmonella Dublin	SAL_JA9911AA_AS	1	1	1	1	1	1	1	1	1	1	1	1	1	1	1	1	1	0	0	1	1	1
Salmonella Dublin	SAL_JA9912AA_AS	1	1	1	1	1	1	1	1	1	1	1	1	1	1	1	1	1	0	0	1	1	1
Salmonella Dublin	SAL_JA9913AA_AS	1	1	1	1	1	1	1	1	1	1	1	1	1	1	1	1	1	0	0	1	1	1
Salmonella Dublin	SAL_JA9914AA_AS	1	1	1	1	1	1	1	1	1	1	1	1	1	1	1	1	1	0	0	1	1	1
Salmonella Dublin	SAL_JB0406AA_AS	1	1	1	1	1	1	1	1	1	1	1	1	1	1	1	1	1	0	0	1	1	1
Salmonella Dublin	SAL_JB1004AA_AS	1	1	1	1	1	1	1	1	1	1	1	1	1	1	1	1	1	0	0	1	1	1
Salmonella Dublin	SAL_JB2102AA_AS	1	1	1	1	1	1	1	1	1	1	1	1	1	1	1	1	1	0	1	1	1	1
Salmonella Dublin	SAL_JB2104AA_AS	1	1	1	1	1	1	1	1	1	1	1	1	1	1	1	1	1	0	0	1	1	1
Salmonella Dublin	SAL_JB2120AA_AS	1	1	1	1	1	1	1	1	1	1	1	1	1	1	1	1	1	0	1	1	1	1
Salmonella Dublin	SAL_JB2136AA_AS	1	1	1	1	1	1	1	1	1	1	1	1	1	1	1	1	1	0	1	1	1	1
Salmonella Dublin	SAL_JB2138AA_AS	1	1	1	1	1	1	1	1	1	1	1	1	1	1	1	1	1	0	1	1	1	1
Salmonella Dublin	SAL_JB2140AA_AS	1	1	1	1	1	1	1	1	1	1	1	1	1	1	1	1	1	0	1	1	1	1
Salmonella Dublin	SAL_JB2189AA_AS	1	1	1	1	1	1	1	1	1	1	1	1	1	1	1	1	1	0	0	1	1	1
Salmonella Dublin	SAL_JB2197AA_AS	1	1	1	1	1	1	1	1	1	1	1	1	1	1	1	1	1	0	0	1	1	1
Salmonella Dublin	SAL_JB2200AA_AS	1	1	1	1	1	1	1	1	1	1	1	1	1	1	1	1	1	0	1	1	1	1
Salmonella Dublin	SAL_JB2202AA_AS	1	1	1	1	1	1	1	1	1	1	1	1	1	1	1	1	1	0	0	1	1	1
Salmonella Dublin	SAL_JB2233AA_AS	1	1	1	1	1	1	1	1	1	1	1	1	1	1	1	1	1	0	0	1	1	1
Salmonella Dublin	SAL_JB2298AA_AS	1	1	1	1	1	1	1	1	1	1	1	1	1	1	1	1	1	0	1	1	1	1
Salmonella Dublin	SAL_JB2299AA_AS	1	1	1	1	1	1	1	1	1	1	1	1	1	1	1	1	1	0	1	1	1	1
Salmonella Dublin	SAL_JB2300AA_AS	1	1	1	1	1	1	1	1	1	1	1	1	1	1	1	1	1	0	1	1	1	1
Salmonella Dublin	SAL_JB2301AA_AS	1	1	1	1	1	1	1	1	1	1	1	1	1	1	1	1	1	0	0	1	1	1
Salmonella Dublin	SAL_JB2302AA_AS	1	1	1	1	1	1	1	1	1	1	1	1	1	1	1	1	1	0	0	1	1	1
Salmonella Dublin	SAL_JB2303AA_AS	1	1	1	1	1	1	1	1	1	1	1	1	1	1	1	1	1	0	0	1	1	1
Salmonella Dublin	SAL_JB2304AA_AS	1	1	1	1	1	1	1	1	1	1	1	1	1	1	1	1	1	0	1	1	1	1
Salmonella Dublin	SAL_JB2305AA_AS	1	1	1	1	1	1	1	1	1	1	1	1	1	1	1	1	1	0	1	1	1	1
Salmonella Dublin	SAL_JB2306AA_AS	1	1	1	1	1	1	1	1	1	1	1	1	1	1	1	1	1	0	1	1	1	1
Salmonella Dublin	SAL_JB2307AA_AS	1	1	1	1	1	1	1	1	1	1	1	1	1	1	1	1	1	0	0	1	1	1
Salmonella Dublin	SAL_JB2308AA_AS	1	1	1	1	1	1	1	1	1	1	1	1	1	1	1	1	1	0	0	1	1	1
Salmonella Dublin	SAL_JB2309AA_AS	1	1	1	1	1	1	1	1	1	1	1	1	1	1	1	1	1	0	0	1	1	1
Salmonella Dublin	SAL_JB2310AA_AS	1	1	1	1	1	1	1	1	1	1	1	1	1	1	1	1	1	0	0	1	1	1
Salmonella Dublin	SAL_JB2311AA_AS	1	1	1	1	1	1	1	1	1	1	1	1	1	1	1	1	1	0	0	1	1	1
Salmonella Dublin	SAL_JB2312AA_AS	1	1	1	1	1	1	1	1	1	1	1	1	1	1	1	1	1	0	0	1	1	1
Salmonella Dublin	SAL_JB2313AA_AS	1	1	1	1	1	1	1	1	1	1	1	1	1	1	1	1	1	0	1	1	1	1
Salmonella Dublin	SAL_JB2314AA_AS	1	1	1	1	1	1	1	1	1	1	1	1	1	1	1	1	1	0	0	1	1	1
Salmonella Dublin	SAL_JB2315AA_AS	1	1	1	1	1	1	1	1	1	1	1	1	1	1	1	1	1	0	1	1	1	1
Salmonella Dublin	SAL_JB2316AA_AS	1	1	1	1	1	1	1	1	1	1	1	1	1	1	1	1	1	0	0	1	1	1
Salmonella Dublin	SAL_JB2317AA_AS	1	1	1	1	1	1	1	1	1	1	1	1	1	1	1	1	1	0	0	1	1	1
Salmonella Dublin	SAL_JB2318AA_AS	1	1	1	1	1	1	1	1	1	1	1	1	1	1	1	1	1	0	0	1	1	1
Salmonella Dublin	SAL_JB2319AA_AS	1	1	1	1	1	1	1	1	1	1	1	1	1	1	1	1	1	0	0	1	1	1
Salmonella Dublin	SAL_JB2320AA_AS	1	1	1	1	1	1	1	1	1	1	1	1	1	1	1	1	1	0	0	1	1	1
Salmonella Dublin	SAL_JB2321AA_AS	1	1	1	1	1	1	1	1	1	1	1	1	1	1	1	1	1	0	0	1	1	1
Salmonella Dublin	SAL_JB5129AA_AS	1	1	1	1	1	1	1	1	1	1	1	1	1	1	1	1	1	0	0	1	1	1
Salmonella Dublin	SAL_JB5131AA_AS	1	1	1	1	1	1	1	1	1	1	1	1	1	1	1	1	1	0	1	1	1	1
Salmonella Dublin	SAL_JB5132AA_AS	1	1	1	1	1	1	1	1	1	1	1	1	1	1	1	1	1	0	0	1	1	1
Salmonella Dublin	SAL_JB5133AA_AS	1	1	1	1	1	1	1	1	1	1	1	1	1	1	1	1	1	0	0	1	1	1
Salmonella Dublin	SAL_JB5134AA_AS	1	1	1	1	1	1	1	1	1	1	1	1	1	1	1	1	1	0	0	1	1	1
Salmonella Dublin	SAL_JB5135AA_AS	1	1	1	1	1	1	1	1	1	1	1	1	1	1	1	1	1	0	0	1	1	1
Salmonella Dublin	SAL_JB5136AA_AS	1	1	1	1	1	1	1	1	1	1	1	1	1	1	1	1	1	0	0	1	1	1
Salmonella Dublin	SAL_JB5137AA_AS	1	1	1	1	1	1	1	1	1	1	1	1	1	1	1	1	1	0	0	1	1	1
Salmonella Dublin	SAL_JB5138AA_AS	1	1	1	1	1	1	1	1	1	1	1	1	1	1	1	1	1	0	0	1	1	1
Salmonella Dublin	SAL_JB5139AA_AS	1	1	1	1	1	1	1	1	1	1	1	1	1	1	1	1	1	0	0	1	1	1
Salmonella Dublin	SAL_JB5140AA_AS	1	1	1	1	1	1	1	1	1	1	1	1	1	1	1	1	1	0	0	1	1	1
Salmonella Dublin	SAL_JB5141AA_AS	1	1	1	1	1	1	1	1	1	1	1	1	1	1	1	1	1	0	0	1	1	1
Salmonella Dublin	SAL_JB5142AA_AS	1	1	1	1	1	1	1	1	1	1	1	1	1	1	1	1	1	0	0	1	1	1
Salmonella Dublin	SAL_JB5143AA_AS	1	1	1	1	1	1	1	1	1	1	1	1	1	1	1	1	1	0	0	1	1	1
Salmonella Dublin	SAL_JB5144AA_AS	1	1	1	1	1	1	1	1	1	1	1	1	1	1	1	1	1	0	0	1	1	1
Salmonella Dublin	SAL_JB5145AA_AS	1	1	1	1	1	1	1	1	1	1	1	1	1	1	1	1	1	0	1	1	1	1
Salmonella Dublin	SAL_JB5146AA_AS	1	1	1	1	1	1	1	1	1	1	1	1	1	1	1	1	1	0	0	1	1	1
Salmonella Dublin	SAL_JB5147AA_AS	1	1	1	1	1	1	1	1	1	1	1	1	1	1	1	1	1	0	0	1	1	1
Salmonella Dublin	SAL_JB5148AA_AS	1	1	1	1	1	1	1	1	1	1	1	1	1	1	1	1	1	0	0	1	1	1
Salmonella Dublin	SAL_JB5149AA_AS	1	1	1	1	1	1	1	1	1	1	1	1	1	1	1	1	1	0	0	1	1	1
Salmonella Dublin	SAL_JB5150AA_AS	1	1	1	1	1	1	1	1	1	1	1	1	1	1	1	1	1	0	0	1	1	1
Salmonella Dublin	SAL_JB5443AA_AS	1	1	1	1	1	1	1	1	1	1	1	1	1	1	1	1	1	0	0	1	1	1
Salmonella Dublin	SAL_JB7147AA_AS	1	1	1	1	1	1	1	1	1	1	1	1	1	1	1	1	1	0	0	1	1	1
Salmonella Dublin	SAL_JB7258AA_AS	1	1	1	1	1	1	1	1	1	1	1	1	1	1	1	1	1	0	0	1	1	1
Salmonella Dublin	SAL_JB7291AA_AS	1	1	1	1	1	1	1	1	1	1	1	1	1	1	1	1	1	0	0	1	1	1
Salmonella Dublin	SAL_JB7417AA_AS	1	1	1	1	1	1	1	1	1	1	1	1	1	1	1	1	1	0	0	1	1	1
Salmonella Dublin	SAL_JB7704AA_AS	1	1	1	1	1	1	1	1	1	1	1	1	1	1	1	1	1	0	0	1	1	1
Salmonella Dublin	SAL_JB8615AA_AS	1	1	1	1	1	1	1	1	1	1	1	1	1	1	1	1	1	0	0	1	1	1
Salmonella Dublin	SAL_JD2048AA_AS	1	1	1	1	1	1	1	1	1	1	1	1	1	1	1	1	1	0	0	1	1	1
Salmonella Dublin	SAL_JD2049AA_AS	1	1	1	1	1	1	1	1	1	1	1	1	1	1	1	1	1	0	0	1	1	1
Salmonella Dublin	SAL_JD2051AA_AS	1	1	1	1	1	1	1	1	1	1	1	1	1	1	1	1	1	0	0	1	1	1
Salmonella Dublin	SAL_JD4120AA_AS	1	1	1	1	1	1	1	1	1	1	1	1	1	1	1	1	1	0	0	1	1	1
Salmonella Dublin	SAL_JD4121AA_AS	1	1	1	1	1	1	1	1	1	1	1	1	1	1	1	1	1	0	0	1	1	1
Salmonella Dublin	SAL_JD8771AA_AS	1	1	1	1	1	1	1	1	1	1	1	1	1	1	1	1	1	0	0	1	1	1
Salmonella Dublin	SAL_JD8772AA_AS	1	1	1	1	1	1	1	1	1	1	1	1	1	1	1	1	1	0	0	1	1	1
Salmonella Dublin	SAL_JD8773AA_AS	1	1	1	1	1	1	1	1	1	1	1	1	1	1	1	1	1	0	0	1	1	1
Salmonella Dublin	SAL_JD8774AA_AS	1	1	1	1	1	1	1	1	1	1	1	1	1	1	1	1	1	0	0	1	1	1
Salmonella Dublin	SAL_JD8802AA_AS	1	1	1	1	1	1	1	1	1	1	1	1	1	1	1	1	1	0	0	1	1	1
Salmonella Dublin	SAL_JD8803AA_AS	1	1	1	1	1	1	1	1	1	1	1	1	1	1	1	1	1	0	0	1	1	1
Salmonella Dublin	SAL_KA0055AA_AS	1	1	1	1	1	1	1	1	1	1	1	1	1	1	1	1	1	0	0	1	1	1
Salmonella Dublin	SAL_KA0056AA_AS	1	1	1	1	1	1	1	1	1	1	1	1	1	1	1	1	1	0	0	1	1	1
Salmonella Dublin	SAL_KA0057AA_AS	1	1	1	1	1	1	1	1	1	1	1	1	1	1	1	1	1	0	0	1	1	1
Salmonella Dublin	SAL_KA0081AA_AS	1	1	1	1	1	1	1	1	1	1	1	1	1	1	1	1	1	0	0	1	1	1
Salmonella Dublin	SAL_KA0083AA_AS	1	1	1	1	1	1	1	1	1	1	1	1	1	1	1	1	1	0	0	1	1	1
Salmonella Dublin	SAL_KA0084AA_AS	1	1	1	1	1	1	1	1	1	1	1	1	1	1	1	1	1	0	0	1	1	1
Salmonella Dublin	SAL_KA0085AA_AS	1	1	1	1	1	1	1	1	1	1	1	1	1	1	1	1	1	0	0	1	1	1
Salmonella Dublin	SAL_KA0086AA_AS	1	1	1	1	1	1	1	1	1	1	1	1	1	1	1	1	1	0	0	1	1	1
Salmonella Dublin	SAL_KA0088AA_AS	1	1	1	1	1	1	1	1	1	1	1	1	1	1	1	1	1	0	0	1	1	1
Salmonella Dublin	SAL_KA0089AA_AS	1	1	1	1	1	1	1	1	1	1	1	1	1	1	1	1	1	0	0	1	1	1
Salmonella Dublin	SAL_KA0090AA_AS	1	1	1	1	1	1	1	1	1	1	1	1	1	1	1	1	1	0	0	1	1	1
Salmonella Dublin	SAL_KA0091AA_AS	1	1	1	1	1	1	1	1	1	1	1	1	1	1	1	1	1	0	0	1	1	1
Salmonella Dublin	SAL_KA0092AA_AS	1	1	1	1	1	1	1	1	1	1	1	1	1	1	1	1	1	0	0	1	1	1
Salmonella Dublin	SAL_KA0093AA_AS	1	1	1	1	1	1	1	1	1	1	1	1	1	1	1	1	1	0	0	1	1	1
Salmonella Dublin	SAL_KA0255AA_AS	1	1	1	1	1	1	1	1	1	1	1	1	1	1	1	1	1	0	0	1	1	1
Salmonella Dublin	SAL_KA0256AA_AS	1	1	1	1	1	1	1	1	1	1	1	1	1	1	1	1	1	0	0	1	1	1
Salmonella Dublin	SAL_KA0257AA_AS	1	1	1	1	1	1	1	1	1	1	1	1	1	1	1	1	1	0	0	1	1	1
Salmonella Dublin	SAL_KA0258AA_AS	1	1	1	1	1	1	1	1	1	1	1	1	1	1	1	1	1	0	0	1	1	1
Salmonella Dublin	SAL_KA0259AA_AS	1	1	1	1	1	1	1	1	1	1	1	1	1	1	1	1	1	0	0	1	1	1
Salmonella Dublin	SAL_KA0260AA_AS	1	1	1	1	1	1	1	1	1	1	1	1	1	1	1	1	1	0	0	1	1	1
Salmonella Dublin	SAL_KA0261AA_AS	1	1	1	1	1	1	1	1	1	1	1	1	1	1	1	1	1	0	0	1	1	1
Salmonella Dublin	SAL_KA0262AA_AS	1	1	1	1	1	1	1	1	1	1	1	1	1	1	1	1	1	0	0	1	1	1
Salmonella Dublin	SAL_KA0263AA_AS	1	1	1	1	1	1	1	1	1	1	1	1	1	1	1	1	1	0	0	1	1	1
Salmonella Dublin	SAL_KA0264AA_AS	1	1	1	1	1	1	1	1	1	1	1	1	1	1	1	1	1	0	0	1	1	1
Salmonella Dublin	SAL_KA2615AA_AS	1	1	1	1	1	1	1	1	1	1	1	1	1	1	1	1	1	0	0	1	1	1
Salmonella Dublin	SAL_KA3626AA_AS	1	1	1	1	1	1	1	1	1	1	1	1	1	1	1	1	1	0	0	1	1	1
Salmonella Dublin	SAL_KA4377AA_AS	1	1	1	1	1	1	1	1	1	1	1	1	1	1	1	1	1	0	0	1	1	1
Salmonella Dublin	SAL_KA4389AA_AS	1	1	1	1	1	1	1	1	1	1	1	1	1	1	1	1	1	0	0	1	1	1
Salmonella Dublin	SAL_KB3296AA_AS	1	1	1	1	1	1	1	1	1	1	1	1	1	1	1	1	1	0	1	1	1	1
Salmonella Dublin	SAL_KB3298AA_AS	1	1	1	1	1	1	1	1	1	1	1	1	1	1	1	1	1	0	1	1	1	1
Salmonella Dublin	SAL_KB3300AA_AS	1	1	1	1	1	1	1	1	1	1	1	1	1	1	1	1	1	0	0	1	1	1
Salmonella Dublin	SAL_KB3301AA_AS	1	1	1	1	1	1	1	1	1	1	1	1	1	1	1	1	1	0	0	1	1	1
Salmonella Dublin	SAL_KB4775AA_AS	1	1	1	1	1	1	1	1	1	1	1	1	1	1	1	1	1	0	0	1	1	1
Salmonella Dublin	SAL_KB4783AA_AS	1	1	1	1	1	1	1	1	1	1	1	1	1	1	1	1	1	0	0	1	1	1
Salmonella Dublin	SAL_KB6741AA_AS	1	1	1	1	1	1	1	1	1	1	1	1	1	1	1	1	1	0	0	1	1	1
Salmonella Dublin	SAL_KB6753AA_AS	1	1	1	1	1	1	1	1	1	1	1	1	1	1	1	1	1	0	0	1	1	1
Salmonella Dublin	SAL_KB9161AA_AS	1	1	1	1	1	1	1	1	1	1	1	1	1	1	1	1	1	0	0	1	1	1
Salmonella Dublin	SAL_KB9815AA_AS	1	1	1	1	1	1	1	1	1	1	1	1	1	1	1	1	1	0	0	1	1	1
Salmonella Dublin	SAL_KB9821AA_AS	1	1	1	1	1	1	1	1	1	1	1	1	1	1	1	1	1	0	0	1	1	1
Salmonella Dublin	SAL_KC1085AA_AS	1	1	1	1	1	1	1	1	1	1	1	1	1	1	1	1	1	0	0	1	1	1
Salmonella Dublin	SAL_KC5891AA_AS	1	1	1	1	1	1	1	1	1	1	1	1	1	1	1	1	1	0	0	1	1	1
Salmonella Dublin	SAL_KC5892AA_AS	1	1	1	1	1	1	1	1	1	1	1	1	1	1	1	1	1	0	0	1	1	1
Salmonella Dublin	SAL_KC5901AA_AS	1	1	1	1	1	1	1	1	1	1	1	1	1	1	1	1	1	0	0	1	1	1
Salmonella Dublin	SAL_KC5903AA_AS	1	1	1	1	1	1	1	1	1	1	1	1	1	1	1	1	1	0	0	1	1	1
Salmonella Dublin	SAL_KC7830AA_AS	1	1	1	1	1	1	1	1	1	1	1	1	1	1	1	1	1	0	0	1	1	1
Salmonella Dublin	SAL_KC8434AA_AS	1	1	1	1	1	1	1	1	1	1	1	1	1	1	1	1	1	0	0	1	1	1
Salmonella Dublin	SAL_KC8435AA_AS	1	1	1	1	1	1	1	1	1	1	1	1	1	1	1	1	1	0	0	1	1	1
Salmonella Dublin	SAL_KC8436AA_AS	1	1	1	1	1	1	1	1	1	1	1	1	1	1	1	1	1	0	0	1	1	1
Salmonella Dublin	SAL_KC8437AA_AS	1	1	1	1	1	1	1	1	1	1	1	1	1	1	1	1	1	0	0	1	1	1
Salmonella Dublin	SAL_KC8438AA_AS	1	1	1	1	1	1	1	1	1	1	1	1	1	1	1	1	1	0	0	1	1	1
Salmonella Dublin	SAL_KC8439AA_AS	1	1	1	1	1	1	1	1	1	1	1	1	1	1	1	1	1	0	0	1	1	1
Salmonella Dublin	SAL_KC8440AA_AS	1	1	1	1	1	1	1	1	1	1	1	1	1	1	1	1	1	0	0	1	1	1
Salmonella Dublin	SAL_KC8441AA_AS	1	1	1	1	1	1	1	1	1	1	1	1	1	1	1	1	1	0	0	1	1	1
Salmonella Dublin	SAL_KC8445AA_AS	1	1	1	1	1	1	1	1	1	0	1	1	1	1	1	1	1	0	0	1	1	1
Salmonella Dublin	SAL_KC8446AA_AS	1	1	1	1	1	1	1	1	1	1	1	1	1	1	1	1	1	0	0	1	1	1
Salmonella Dublin	SAL_KC8450AA_AS	1	1	1	1	1	1	1	1	1	1	1	1	1	1	1	1	1	0	0	1	1	1
Salmonella Dublin	SAL_KC9891AA_AS	1	1	1	1	1	1	1	1	1	1	1	1	1	1	1	1	1	0	0	1	1	1
Salmonella Dublin	SAL_KC9894AA_AS	1	1	1	1	1	1	1	1	1	1	1	1	1	1	1	1	1	0	0	1	1	1
Salmonella Dublin	SAL_KC9896AA_AS	1	1	1	1	1	1	1	1	1	1	1	1	1	1	1	1	1	0	0	1	1	1
Salmonella Dublin	SAL_KC9899AA_AS	1	1	1	1	1	1	1	1	1	1	1	1	1	1	1	1	1	0	0	1	1	1
Salmonella Dublin	SAL_KC9900AA_AS	1	1	1	1	1	1	1	1	1	1	1	1	1	1	1	1	1	0	0	1	1	1
Salmonella Dublin	SAL_KC9901AA_AS	1	1	1	1	1	1	1	1	1	1	1	1	1	1	1	1	1	0	0	1	1	1
Salmonella Dublin	SAL_KD4922AA_AS	1	1	1	1	1	1	1	1	1	1	1	1	1	1	1	1	1	0	0	1	1	1
Salmonella Dublin	SAL_KD7110AA_AS	1	1	1	1	1	1	1	1	1	1	1	1	1	1	1	1	1	0	0	1	1	1
Salmonella Dublin	SAL_KD7111AA_AS	1	1	1	1	1	1	1	1	1	1	1	1	1	1	1	1	1	0	0	1	1	1
Salmonella Dublin	SAL_LA0366AA_AS	1	1	1	1	1	1	1	1	1	1	1	1	1	1	1	1	1	0	0	1	1	1
Salmonella Dublin	SAL_LA0394AA_AS	1	1	1	1	1	1	1	1	1	1	1	1	1	1	1	1	1	0	0	1	1	1
Salmonella Dublin	SAL_LA0395AA_AS	1	1	1	1	1	1	1	1	1	1	1	1	1	1	1	1	1	0	0	1	1	1
Salmonella Dublin	SAL_LA5160AA_AS	1	1	1	1	1	1	1	1	1	1	1	1	1	1	1	1	1	0	0	1	1	1
Salmonella Dublin	SAL_LA5169AA_AS	1	1	1	1	1	1	1	1	1	1	1	1	1	1	1	1	1	0	1	1	1	1
Salmonella Dublin	SAL_LA5170AA_AS	1	1	1	1	1	1	1	1	1	1	1	1	1	1	1	1	1	0	0	1	1	1
Salmonella Dublin	SAL_LA6243AA_AS	1	1	1	1	1	1	1	1	1	1	1	1	1	1	1	1	1	0	0	1	1	1
Salmonella Dublin	SAL_LA6349AA_AS	1	1	1	1	1	1	1	1	1	1	1	1	1	1	1	1	1	0	0	1	1	1
Salmonella Dublin	SAL_LA6699AA_AS	1	1	1	1	1	1	1	1	1	1	1	1	1	1	1	1	1	0	1	1	1	1
Salmonella Dublin	SAL_LA9967AA_AS	1	1	1	1	1	1	1	1	1	1	1	1	1	1	1	1	1	0	0	1	1	1
Salmonella Dublin	SAL_LB0177AA_AS	1	1	1	1	1	1	1	1	1	1	1	1	1	1	1	1	1	0	0	1	1	1
Salmonella Dublin	SAL_LB0179AA_AS	1	1	1	1	1	1	1	1	1	1	1	1	1	1	1	1	1	0	0	1	1	1
Salmonella Dublin	SAL_LB0185AA_AS	1	1	1	1	1	1	1	1	1	1	1	1	1	1	1	1	1	0	0	1	1	1
Salmonella Dublin	SAL_LB0189AA_AS	1	1	1	1	1	1	1	1	1	1	1	1	1	1	1	1	1	0	0	1	1	1
Salmonella Dublin	SAL_LB0553AA_AS	1	1	1	1	1	1	1	1	1	1	1	1	1	1	1	1	1	0	0	1	1	1
Salmonella Dublin	SAL_LB0573AA_AS	1	1	1	1	1	1	1	1	1	1	1	1	1	1	1	1	1	0	0	1	1	1
Salmonella Dublin	SAL_LB1258AA_AS	1	1	1	1	1	1	1	1	1	1	1	1	1	1	1	1	1	0	0	1	1	1
Salmonella Dublin	SAL_LB1987AA_AS	1	1	1	1	1	1	1	1	1	1	1	1	1	1	1	1	1	0	0	1	1	1
Salmonella Dublin	SAL_LB2022AA_AS	1	1	1	1	1	1	1	1	1	1	1	1	1	1	1	1	1	0	0	1	1	1
Salmonella Dublin	SAL_LB4606AA_AS	1	1	1	1	1	1	1	1	1	1	1	1	1	1	1	1	1	0	0	1	1	1
Salmonella Dublin	SAL_LB5914AA_AS	1	1	1	1	1	1	1	1	1	1	1	1	1	1	1	1	1	0	1	1	1	1
Salmonella Dublin	SAL_LB8560AA_AS	1	1	1	1	1	1	1	1	1	1	1	1	1	1	1	1	1	0	0	1	1	1
Salmonella Dublin	SAL_LB8570AA_AS	1	1	1	1	1	1	1	1	1	1	1	1	1	1	1	1	1	0	0	1	1	1
Salmonella Dublin	SAL_LB8582AA_AS	1	1	1	1	1	1	1	1	1	1	1	1	1	1	1	1	1	0	0	1	1	1
Salmonella Dublin	SAL_LB8584AA_AS	1	1	1	1	1	1	1	1	1	1	1	1	1	1	1	1	1	0	1	1	1	1
Salmonella Dublin	SAL_LB8660AA_AS	1	1	1	1	1	1	1	1	1	1	1	1	1	1	1	1	1	0	0	1	1	1
Salmonella Dublin	SAL_LB8665AA_AS	1	1	1	1	1	1	1	1	1	1	1	1	1	1	1	1	1	0	0	1	1	1
Salmonella Dublin	SAL_LB9884AA_AS	1	1	1	1	1	1	1	1	1	1	1	1	1	1	1	1	1	0	0	1	1	1
Salmonella Dublin	SAL_LC3080AA_AS	1	1	1	1	1	1	1	1	1	1	1	1	1	1	1	1	1	0	0	1	1	1
Salmonella Dublin	SAL_LC3081AA_AS	1	1	1	1	1	1	1	1	1	1	1	1	1	1	1	1	1	0	0	1	1	1
Salmonella Dublin	SAL_LC4424AA_AS	1	1	1	1	1	1	1	1	1	1	1	1	1	1	1	1	1	0	0	1	1	1
Salmonella Dublin	SAL_LC8917AA_AS	1	1	1	1	1	1	1	1	1	1	1	1	1	1	1	1	1	0	0	1	1	1
Salmonella Dublin	SAL_LC9014AA_AS	1	1	1	1	1	1	1	1	1	1	1	1	1	1	1	1	1	0	0	1	1	1
Salmonella Dublin	SAL_LC9022AA_AS	1	1	1	1	1	1	1	1	1	1	1	1	1	1	1	1	1	0	0	1	1	1
Salmonella Dublin	SAL_LC9024AA_AS	1	1	1	1	1	1	1	1	1	1	1	1	1	1	1	1	1	0	0	1	1	1
Salmonella Dublin	SAL_LC9026AA_AS	1	1	1	1	1	1	1	1	1	1	1	1	1	1	1	1	1	0	0	1	1	1
Salmonella Dublin	SAL_LC9027AA_AS	1	1	1	1	1	1	1	1	1	1	1	1	1	1	1	1	1	0	0	1	1	1
Salmonella Dublin	SAL_LC9097AA_AS	1	1	1	1	1	1	1	1	1	1	1	1	1	1	1	1	1	0	0	1	1	1
Salmonella Dublin	SAL_LC9098AA_AS	1	1	1	1	1	1	1	1	1	1	1	1	1	1	1	1	1	0	0	1	1	1
Salmonella Dublin	SAL_LC9166AA_AS	1	1	1	1	1	1	1	1	1	1	1	1	1	1	1	1	1	0	0	1	1	1
Salmonella Dublin	SAL_LC9167AA_AS	1	1	1	1	1	1	1	1	1	1	1	1	1	1	1	1	1	0	1	1	1	1
Salmonella Dublin	SAL_LC9171AA_AS	1	1	1	1	1	1	1	1	1	1	1	1	1	1	1	1	1	0	0	1	1	1
Salmonella Dublin	SAL_LC9325AA_AS	1	1	1	1	1	1	1	1	1	1	1	1	1	1	1	1	1	0	1	1	1	1
Salmonella Dublin	SAL_LD0294AA_AS	1	1	1	1	1	1	1	1	1	1	1	1	1	1	1	1	1	0	0	1	1	1
Salmonella Dublin	SAL_MA0144AA_AS	1	1	1	1	1	1	1	1	1	1	1	1	1	1	1	1	1	0	0	1	1	1
Salmonella Dublin	SAL_MA1463AA_AS	1	1	1	1	1	1	1	1	1	1	1	1	1	1	1	1	1	0	1	1	1	1
Salmonella Dublin	SAL_MA1522AA_AS	1	1	1	1	1	1	1	1	1	1	1	1	1	1	1	1	1	0	0	1	1	1
Salmonella Dublin	SAL_MA1696AA_AS	1	1	1	1	1	1	1	1	1	1	1	1	1	1	1	1	1	0	0	1	1	1
Salmonella Dublin	SAL_MA1706AA_AS	1	1	1	1	1	1	1	1	1	1	1	1	1	1	1	1	1	0	0	1	1	1
Salmonella Dublin	SAL_MA8106AA_AS	1	1	1	1	1	1	1	1	1	1	1	1	1	1	1	1	1	0	0	1	1	1
Salmonella Dublin	SAL_MA8482AA_AS	1	1	1	1	1	1	1	1	1	1	1	1	1	1	1	1	1	0	1	1	1	1
Salmonella Dublin	SAL_MA8587AA_AS	1	1	1	1	1	1	1	1	1	1	1	1	1	1	1	1	1	0	0	1	1	1
Salmonella Dublin	SAL_MA8590AA_AS	1	1	1	1	1	1	1	1	1	1	1	1	1	1	1	1	1	0	0	1	1	1
Salmonella Dublin	SAL_MB1289AA_AS	1	1	1	1	1	1	1	1	1	1	1	1	1	1	1	1	1	0	0	1	1	1
Salmonella Dublin	SAL_MB2667AA_AS	1	1	1	1	1	1	1	1	1	1	1	1	1	1	1	1	1	0	0	1	1	1
Salmonella Dublin	SAL_MB2933AA_AS	1	1	1	1	1	1	1	1	1	1	1	1	1	1	1	1	1	0	0	1	1	1
Salmonella Dublin	SAL_MB5863AA_AS	1	1	1	1	1	1	1	1	1	1	1	1	1	1	1	1	1	0	0	1	1	1
Salmonella Dublin	SAL_MB6972AA_AS	1	1	1	1	1	1	1	1	1	1	1	1	1	1	1	1	1	0	1	1	1	1
Salmonella Dublin	SAL_MB6975AA_AS	1	1	1	1	1	1	1	1	1	1	1	1	1	1	1	1	1	0	1	1	1	1
Salmonella Dublin	SAL_MB6979AA_AS	1	1	1	1	1	1	1	1	1	1	1	1	1	1	1	1	1	0	1	1	1	1
Salmonella Dublin	SAL_MB6983AA_AS	1	1	1	1	1	1	1	1	1	1	1	1	1	1	1	1	1	0	1	1	1	1
Salmonella Dublin	SAL_MB6988AA_AS	1	1	1	1	1	1	1	1	1	1	1	1	1	1	1	1	1	0	1	1	1	1
Salmonella Dublin	SAL_MB6990AA_AS	1	1	1	1	1	1	1	1	1	1	1	1	1	1	1	1	1	0	1	1	1	1
Salmonella Dublin	SAL_MB8763AA_AS	1	1	1	1	1	1	1	1	1	1	1	1	1	1	1	1	1	0	0	1	1	1
Salmonella Dublin	SAL_MB8775AA_AS	1	1	1	1	1	1	1	1	1	1	1	1	1	1	1	1	1	0	0	1	1	1
Salmonella Dublin	SAL_MC0892AA_AS	1	1	1	1	1	1	1	1	1	1	1	1	1	1	1	1	1	0	0	1	1	1
Salmonella Dublin	SAL_MC4669AA_AS	1	1	1	1	1	1	1	1	1	1	1	1	1	1	1	1	1	0	0	1	1	1
Salmonella Dublin	SAL_MC5571AA_AS	1	1	1	1	1	1	1	1	1	0	1	1	1	1	1	1	1	0	0	1	1	1
Salmonella Dublin	SAL_MC5781AA_AS	1	1	1	1	1	1	1	1	1	1	1	1	1	1	1	1	1	0	0	1	1	1
Salmonella Dublin	SAL_MC6310AA_AS	1	1	1	1	1	1	1	1	1	1	1	1	1	1	1	1	1	0	0	1	1	1
Salmonella Dublin	SAL_MC7233AA_AS	1	1	1	1	1	1	1	1	1	1	1	1	1	1	1	1	1	0	0	1	1	1
Salmonella Dublin	SAL_MC9433AA_AS	1	1	1	1	1	1	1	1	1	1	1	1	1	1	1	1	1	0	0	1	1	1
Salmonella Dublin	SAL_MC9435AA_AS	1	1	1	1	1	1	1	1	1	1	1	1	1	1	1	1	1	0	0	1	1	1
Salmonella Dublin	SAL_MD5580AA_AS	1	1	1	1	1	1	1	1	1	1	1	1	1	1	1	1	1	0	1	1	1	1
Salmonella Dublin	SAL_MD5589AA_AS	1	1	1	1	1	1	1	1	1	1	1	1	1	1	1	1	1	0	0	1	1	1
Salmonella Dublin	SAL_NA0323AA_AS	1	1	1	1	1	1	1	1	1	1	1	1	1	1	1	1	1	0	0	1	1	1
Salmonella Dublin	SAL_NA3215AA_AS	1	1	1	1	1	1	1	1	1	1	1	1	1	1	1	1	1	0	0	1	1	1
Salmonella Dublin	SAL_NA6025AA_AS	1	1	1	1	1	1	1	1	1	1	1	1	1	1	1	1	1	0	0	1	1	1
Salmonella Dublin	SAL_NA6026AA_AS	1	1	1	1	1	1	1	1	1	1	1	1	1	1	1	1	1	0	0	1	1	1
Salmonella Dublin	SAL_NA6028AA_AS	1	1	1	1	1	1	1	1	1	1	1	1	1	1	1	1	1	0	0	1	1	1
Salmonella Dublin	SAL_NA6030AA_AS	1	1	1	1	1	1	1	1	1	1	1	1	1	1	1	1	1	0	0	1	1	1
Salmonella Dublin	SAL_NA6128AA_AS	1	1	1	1	1	1	1	1	1	1	1	1	1	1	1	1	1	0	0	1	1	1
Salmonella Dublin	SAL_NA6134AA_AS	1	1	1	1	1	1	1	1	1	1	1	1	1	1	1	1	1	0	0	1	1	1
Salmonella Dublin	SAL_NA6141AA_AS	1	1	1	1	1	1	1	1	1	1	1	1	1	1	1	1	1	0	0	1	1	1
Salmonella Dublin	SAL_NA6143AA_AS	1	1	1	1	1	1	1	1	1	1	1	1	1	1	1	1	1	0	0	1	1	1
Salmonella Dublin	SAL_NA6196AA_AS	1	1	1	1	1	1	1	1	1	1	1	1	1	1	1	1	1	0	0	1	1	1
Salmonella Dublin	SAL_NB4131AA_AS	1	1	1	1	1	1	1	1	1	1	1	1	1	1	1	1	1	0	0	1	1	1
Salmonella Dublin	SAL_NB6940AA_AS	1	1	1	1	1	1	1	1	1	1	1	1	1	1	1	1	1	0	0	1	1	1
Salmonella Dublin	SAL_NB6946AA_AS	1	1	1	1	1	1	1	1	1	1	1	1	1	1	1	1	1	0	0	1	1	1
Salmonella Dublin	SAL_NB7074AA_AS	1	1	1	1	1	1	1	1	1	1	1	1	1	1	1	1	1	0	0	1	1	1
Salmonella Dublin	SAL_NB7079AA_AS	1	1	1	1	1	1	1	1	1	1	1	1	1	1	1	1	1	0	0	1	1	1
Salmonella Dublin	SAL_NB7350AA_AS	1	1	1	1	1	1	1	1	1	1	1	1	1	1	1	1	1	0	0	1	1	1
Salmonella Dublin	SAL_NB7352AA_AS	1	1	1	1	1	1	1	1	1	1	1	1	1	1	1	1	1	0	0	1	1	1
Salmonella Dublin	SAL_NB7355AA_AS	1	1	1	1	1	1	1	1	1	1	1	1	1	1	1	1	1	0	0	1	1	1
Salmonella Dublin	SAL_NB9185AA_AS	1	1	1	1	1	1	1	1	1	1	1	1	1	1	1	1	1	0	0	1	1	1
Salmonella Dublin	SAL_NB9208AA_AS	1	1	1	1	1	1	1	1	1	1	1	1	1	1	1	1	1	0	0	1	1	1
Salmonella Dublin	SAL_NC2305AA_AS	1	1	1	1	1	1	1	1	1	1	1	1	1	1	1	1	1	0	0	1	1	1
Salmonella Dublin	SAL_NC2332AA_AS	1	1	1	1	1	1	1	1	1	1	1	1	1	1	1	1	1	0	0	1	1	1
Salmonella Dublin	SAL_NC2388AA_AS	1	1	1	1	1	1	1	1	1	1	1	1	1	1	1	1	1	0	0	1	1	1
Salmonella Dublin	SAL_NC2391AA_AS	1	1	1	1	1	1	1	1	1	1	1	1	1	1	1	1	1	0	0	1	1	1
Salmonella Dublin	SAL_NC2394AA_AS	1	1	1	1	1	1	1	1	1	1	1	1	1	1	1	1	1	0	0	1	1	1
Salmonella Dublin	SAL_NC2420AA_AS	1	1	1	1	1	1	1	1	1	1	1	1	1	1	1	1	1	0	0	1	1	1
Salmonella Dublin	SAL_NC7931AA_AS	1	1	1	1	1	1	1	1	1	1	1	1	1	1	1	1	1	0	0	1	1	1
Salmonella Dublin	SAL_NC7932AA_AS	1	1	1	1	1	1	1	1	1	1	1	1	1	1	1	1	1	0	0	1	1	1
Salmonella Dublin	SAL_NC7933AA_AS	1	1	1	1	1	1	1	1	1	1	1	1	1	1	1	1	1	0	0	1	1	1
Salmonella Dublin	SAL_NC7934AA_AS	1	1	1	1	1	1	1	1	1	1	1	1	1	1	1	1	1	0	0	1	1	1
Salmonella Dublin	SAL_NC7935AA_AS	1	1	1	1	1	1	1	1	1	1	1	1	1	1	1	1	1	0	0	1	1	1
Salmonella Dublin	SAL_NC8373AA_AS	1	1	1	1	1	1	1	1	1	1	1	1	1	1	1	1	1	0	0	1	1	1
Salmonella Dublin	SAL_NC8374AA_AS	1	1	1	1	1	1	1	1	1	1	1	1	1	1	1	1	1	0	0	1	1	1
Salmonella Dublin	SAL_NC9152AA_AS	1	1	1	1	1	1	1	1	1	1	1	1	1	1	1	1	1	0	0	1	1	1
Salmonella Dublin	SAL_NC9153AA_AS	1	1	1	1	1	1	1	1	1	1	1	1	1	1	1	1	1	0	0	1	1	1
Salmonella Dublin	SAL_NC9175AA_AS	1	1	1	1	1	1	1	1	1	1	1	1	1	1	1	1	1	0	0	1	1	1
Salmonella Dublin	SAL_NC9180AA_AS	1	1	1	1	1	1	1	1	1	1	1	1	1	1	1	1	1	0	0	1	1	1
Salmonella Dublin	SAL_NC9181AA_AS	1	1	1	1	1	1	1	1	1	1	1	1	1	1	1	1	1	0	0	1	1	1
Salmonella Dublin	SAL_NC9182AA_AS	1	1	1	1	1	1	1	1	1	1	1	1	1	1	1	1	1	0	0	1	1	1
Salmonella Dublin	SAL_NC9183AA_AS	1	1	1	1	1	1	1	1	1	1	1	1	1	1	1	1	1	0	0	1	1	1
Salmonella Dublin	SAL_NC9199AA_AS	1	1	1	1	1	1	1	1	1	1	1	1	1	1	1	1	1	0	0	1	1	1
Salmonella Dublin	SAL_ND7359AA_AS	1	1	1	1	1	1	1	1	1	1	1	1	1	1	1	1	1	0	0	1	1	1
Salmonella Dublin	SAL_ND7362AA_AS	1	1	1	1	1	1	1	1	1	1	1	1	1	1	1	1	1	0	0	1	1	1
Salmonella Dublin	SAL_ND7363AA_AS	1	1	1	1	1	1	1	1	1	1	1	1	1	1	1	1	1	0	0	1	1	1
Salmonella Dublin	SAL_ND7365AA_AS	1	1	1	1	1	1	1	1	1	1	1	1	1	1	1	1	1	0	0	1	1	1
Salmonella Dublin	SAL_ND8856AA_AS	1	1	1	1	1	1	1	1	1	1	1	1	1	1	1	1	1	0	0	1	1	1
Salmonella Dublin	SAL_ND8857AA_AS	1	1	1	1	1	1	1	1	1	1	1	1	1	1	1	1	1	0	0	1	1	1
Salmonella Dublin	SAL_ND9061AA_AS	1	1	1	1	1	1	1	1	1	1	1	1	1	1	1	1	1	0	0	1	1	1
Salmonella Dublin	SAL_OA0752AA_AS	1	1	1	1	1	1	1	1	1	1	1	1	1	1	1	1	1	0	0	1	1	1
Salmonella Dublin	SAL_OB0477AA_AS	1	1	1	1	1	1	1	1	1	1	1	1	1	1	1	1	1	0	0	1	1	1
Salmonella Dublin	SAL_OB3381AA_AS	1	1	1	1	1	1	1	1	1	1	1	1	1	1	1	1	1	0	0	1	1	1
Salmonella Dublin	SAL_OB3400AA_AS	1	1	1	1	1	1	1	1	1	1	1	1	1	1	1	1	1	0	0	1	1	1
Salmonella Dublin	SAL_OB3401AA_AS	1	1	1	1	1	1	1	1	1	1	1	1	1	1	1	1	1	0	0	1	1	1
Salmonella Dublin	SAL_OB3402AA_AS	1	1	1	1	1	1	1	1	1	1	1	1	1	1	1	1	1	0	0	1	1	1
Salmonella Dublin	SAL_OB3403AA_AS	1	1	1	1	1	1	1	1	1	1	1	1	1	1	1	1	1	0	0	1	1	1
Salmonella Dublin	SAL_OB3404AA_AS	1	1	1	1	1	1	1	1	1	1	1	1	1	1	1	1	1	0	0	1	1	1
Salmonella Dublin	SAL_OB3405AA_AS	1	1	1	1	1	1	1	1	1	1	1	1	1	1	1	1	1	0	0	1	1	1
Salmonella Dublin	SAL_OB3406AA_AS	1	1	1	1	1	1	1	1	1	1	1	1	1	1	1	1	1	0	0	1	1	1
Salmonella Dublin	SAL_OB3408AA_AS	1	1	1	1	1	1	1	1	1	1	1	1	1	1	1	1	1	0	0	1	1	1
Salmonella Dublin	SAL_OB3869AA_AS	1	1	1	1	1	1	1	1	1	1	1	1	1	1	1	1	1	0	0	1	1	1
Salmonella Dublin	SAL_OB3870AA_AS	1	1	1	1	1	1	1	1	1	1	1	1	1	1	1	1	1	0	0	1	1	1
Salmonella Dublin	SAL_OB3871AA_AS	1	1	1	1	1	1	1	1	1	1	1	1	1	1	1	1	1	0	0	1	1	1
Salmonella Dublin	SAL_OB3872AA_AS	1	1	1	1	1	1	1	1	1	1	1	1	1	1	1	1	1	0	0	1	1	1
Salmonella Dublin	SAL_OB3873AA_AS	1	1	1	1	1	1	1	1	1	1	1	1	1	1	1	1	1	0	0	1	1	1
Salmonella Dublin	SAL_OB3874AA_AS	1	1	1	1	1	1	1	1	1	1	1	1	1	1	1	1	1	0	0	1	1	1
Salmonella Dublin	SAL_OB3875AA_AS	1	1	1	1	1	1	1	1	1	1	1	1	1	1	1	1	1	0	0	1	1	1
Salmonella Dublin	SAL_OB3876AA_AS	1	1	1	1	1	1	1	1	1	1	1	1	1	1	1	1	1	0	0	1	1	1
Salmonella Dublin	SAL_OB3877AA_AS	1	1	1	1	1	1	1	1	1	1	1	1	1	1	1	1	1	0	0	1	1	1
Salmonella Dublin	SAL_OB3879AA_AS	1	1	1	1	1	1	1	1	1	1	1	1	1	1	1	1	1	0	0	1	1	1
Salmonella Dublin	SAL_OB3880AA_AS	1	1	1	1	1	1	1	1	1	1	1	1	1	1	1	1	1	0	0	1	1	1
Salmonella Dublin	SAL_OB3881AA_AS	1	1	1	1	1	1	1	1	1	1	1	1	1	1	1	1	1	0	0	1	1	1
Salmonella Dublin	SAL_OB6010AA_AS	1	1	1	1	1	1	1	1	1	1	1	1	1	1	1	1	1	0	0	1	1	1
Salmonella Dublin	SAL_OC1544AA_AS	1	1	1	1	1	1	1	1	1	1	1	1	1	1	1	1	1	0	0	1	1	1
Salmonella Dublin	SAL_OC1567AA_AS	1	1	1	1	1	1	1	1	1	1	1	1	1	1	1	1	1	0	0	1	1	1
Salmonella Dublin	SAL_OC3626AA_AS	1	1	1	1	1	1	1	1	1	1	1	1	1	1	1	1	1	0	0	1	1	1
Salmonella Dublin	SAL_OC6963AA_AS	1	1	1	1	1	1	1	1	1	1	1	1	1	1	1	1	1	0	0	1	1	1
Salmonella Dublin	SAL_OC9740AA_AS	1	1	1	1	1	1	1	1	1	1	1	1	1	1	1	1	1	0	0	1	1	1
Salmonella Dublin	SAL_OC9741AA_AS	1	1	1	1	1	1	1	1	1	1	1	1	1	1	1	1	1	0	0	1	1	1
Salmonella Dublin	SAL_OC9743AA_AS	1	1	1	1	1	1	1	1	1	1	1	1	1	1	1	1	1	0	0	1	1	1
Salmonella Dublin	SAL_OC9744AA_AS	1	1	1	1	1	1	1	1	1	1	1	1	1	1	1	1	1	0	0	1	1	1
Salmonella Dublin	SAL_OD0076AA_AS	1	1	1	1	1	1	1	1	1	1	1	1	1	1	1	1	1	0	0	1	1	1
Salmonella Dublin	SAL_OD0077AA_AS	1	1	1	1	1	1	1	1	1	1	1	1	1	1	1	1	1	0	0	1	1	1
Salmonella Dublin	SAL_OD0080AA_AS	1	1	1	1	1	1	1	1	1	1	1	1	1	1	1	1	1	0	0	1	1	1
Salmonella Dublin	SAL_OD0081AA_AS	1	1	1	1	1	1	1	1	1	1	1	1	1	1	1	1	1	0	0	1	1	1
Salmonella Dublin	SAL_OD0082AA_AS	1	1	1	1	1	1	1	1	1	1	1	1	1	1	1	1	1	0	0	1	1	1
Salmonella Dublin	SAL_OD0083AA_AS	1	1	1	1	1	1	1	1	1	1	1	1	1	1	1	1	1	0	0	1	1	1
Salmonella Dublin	SAL_OD0084AA_AS	1	1	1	1	1	1	1	1	1	1	1	1	1	1	1	1	1	0	0	1	1	1
Salmonella Dublin	SAL_OD0085AA_AS	1	1	1	1	1	1	1	1	1	1	1	1	1	1	1	1	1	0	0	1	1	1
Salmonella Dublin	SAL_OD0086AA_AS	1	1	1	1	1	1	1	1	1	1	1	1	1	1	1	1	1	0	0	1	1	1
Salmonella Dublin	SAL_OD0087AA_AS	1	1	1	1	1	1	1	1	1	1	1	1	1	1	1	1	1	0	0	1	1	1
Salmonella Dublin	SAL_OD0088AA_AS	1	1	1	1	1	1	1	1	1	1	1	1	1	1	1	1	1	0	0	1	1	1
Salmonella Dublin	SAL_OD0838AA_AS	1	1	1	1	1	1	1	1	1	1	1	1	1	1	1	1	1	0	0	1	1	1
Salmonella Dublin	SAL_OD1840AA_AS	1	1	1	1	1	1	1	1	1	1	1	1	1	1	1	1	1	0	0	1	1	1
Salmonella Dublin	SAL_PA0739AA_AS	1	1	1	1	1	1	1	1	1	1	1	1	1	1	1	1	1	0	0	1	1	1
Salmonella Dublin	SAL_PA2509AA_AS	1	1	1	1	1	1	1	1	1	1	1	1	1	1	1	1	1	0	0	1	1	1
Salmonella Dublin	SAL_PA3697AA_AS	1	1	1	1	1	1	1	1	1	1	1	1	1	1	1	1	1	0	0	1	1	1
Salmonella Dublin	SAL_PA3709AA_AS	1	1	1	1	1	1	1	1	1	1	1	1	1	1	1	1	1	0	0	1	1	1
Salmonella Dublin	SAL_PA6554AA_AS	1	1	1	1	1	1	1	1	1	1	1	1	1	1	1	1	1	0	0	1	1	1
Salmonella Dublin	SAL_PA6555AA_AS	1	1	1	1	1	1	1	1	1	1	1	1	1	1	1	1	1	0	0	1	1	1
Salmonella Dublin	SAL_PA6560AA_AS	1	1	1	1	1	1	1	1	1	1	1	1	1	1	1	1	1	0	0	1	1	1
Salmonella Dublin	SAL_PA6684AA_AS	1	1	1	1	1	1	1	1	1	1	1	1	1	1	1	1	1	0	0	1	1	1
Salmonella Dublin	SAL_PB1302AA_AS	1	1	1	1	1	1	1	1	1	1	1	1	1	1	1	1	1	0	0	1	1	1
Salmonella Dublin	SAL_PB7075AA_AS	1	1	1	1	1	1	1	1	1	1	1	1	1	1	1	1	1	0	0	1	1	1
Salmonella Dublin	SAL_PB7079AA_AS	1	1	1	1	1	1	1	1	1	1	1	1	1	1	1	1	1	0	0	1	1	1
Salmonella Dublin	SAL_PB9529AA_AS	1	1	1	1	1	1	1	1	1	1	1	1	1	1	1	1	1	0	0	1	1	1
Salmonella Dublin	SAL_PB9541AA_AS	1	1	1	1	1	1	1	1	1	1	1	1	1	1	1	1	1	0	0	1	1	1
Salmonella Dublin	SAL_PB9557AA_AS	1	1	1	1	1	1	1	1	1	1	1	1	1	1	1	1	1	0	0	1	1	1
Salmonella Dublin	SAL_PB9560AA_AS	1	1	1	1	1	1	1	1	1	1	1	1	1	1	1	1	1	0	0	1	1	1
Salmonella Dublin	SAL_PC0711AA_AS	1	1	1	1	1	1	1	1	1	1	1	1	1	1	1	1	1	0	0	1	1	1
Salmonella Dublin	SAL_PC1131AA_AS	1	1	1	1	1	1	1	1	1	1	1	1	1	1	1	1	1	0	0	1	1	1
Salmonella Dublin	SAL_PC1132AA_AS	1	1	1	1	1	1	1	1	1	1	1	1	1	1	1	1	1	0	0	1	1	1
Salmonella Dublin	SAL_PC1133AA_AS	1	1	1	1	1	1	1	1	1	1	1	1	1	1	1	1	1	0	0	1	1	1
Salmonella Dublin	SAL_PC8859AA_AS	1	1	1	1	1	1	1	1	1	1	1	1	1	1	1	1	1	0	0	1	1	1
Salmonella Dublin	SAL_PC8867AA_AS	1	1	1	1	1	1	1	1	1	1	1	1	1	1	1	1	1	0	0	1	1	1
Salmonella Dublin	SAL_PC8868AA_AS	1	1	1	1	1	1	1	1	1	1	1	1	1	1	1	1	1	0	0	1	1	1
Salmonella Dublin	SAL_PC9462AA_AS	1	1	1	1	1	1	1	1	1	1	1	1	1	1	1	1	1	0	0	1	1	1
Salmonella Dublin	SAL_QA0847AA_AS	1	1	1	1	1	1	1	1	1	1	1	1	1	1	1	1	1	0	0	1	1	1
Salmonella Dublin	SAL_QA3921AA_AS	1	1	1	1	1	1	1	1	1	1	1	1	1	1	1	1	1	0	0	1	1	1
Salmonella Dublin	SAL_QA4858AA_AS	1	1	1	1	1	1	1	1	1	1	1	1	1	1	1	1	1	0	0	1	1	1
Salmonella Dublin	SAL_QA6674AA_AS	1	1	1	1	1	1	1	1	1	1	1	1	1	1	1	1	1	0	0	1	1	1
Salmonella Dublin	SAL_QA6691AA_AS	1	1	1	1	1	1	1	1	1	1	1	1	1	1	1	1	1	0	1	1	1	1
Salmonella Dublin	SAL_QA6700AA_AS	1	1	1	1	1	1	1	1	1	1	1	1	1	1	1	1	1	0	0	1	1	1
Salmonella Dublin	SAL_QA7881AA_AS	1	1	1	1	1	1	1	1	1	1	1	1	1	1	1	1	1	0	0	1	1	1
Salmonella Dublin	SAL_QA9676AA_AS	1	1	1	1	1	1	1	1	1	1	1	1	1	1	1	1	1	0	0	1	1	1
Salmonella Dublin	SAL_QA9722AA_AS	1	1	1	1	1	1	1	1	1	1	1	1	1	1	1	1	1	0	0	1	1	1
Salmonella Dublin	SAL_QB0054AA_AS	1	1	1	1	1	1	1	1	1	1	1	1	1	1	1	1	1	0	0	1	1	1
Salmonella Dublin	SAL_QB0766AA_AS	1	1	1	1	1	1	1	1	1	1	1	1	1	1	1	1	1	0	0	1	1	1
Salmonella Dublin	SAL_QB0767AA_AS	1	1	1	1	1	1	1	1	1	1	1	1	1	1	1	1	1	0	0	1	1	1
Salmonella Dublin	SAL_QB0769AA_AS	1	1	1	1	1	1	1	1	1	1	1	1	1	1	1	1	1	0	0	1	1	1
Salmonella Dublin	SAL_QB0771AA_AS	1	1	1	1	1	1	1	1	1	1	1	1	1	1	1	1	1	0	1	1	1	1
Salmonella Dublin	SAL_QB1520AA_AS	1	1	1	1	1	1	1	1	1	1	1	1	1	1	1	1	1	0	0	1	1	1
Salmonella Dublin	SAL_QB2652AA_AS	1	1	1	1	1	1	1	1	1	1	1	1	1	1	1	1	1	0	0	1	1	1
Salmonella Dublin	SAL_QB5903AA_AS	1	1	1	1	1	1	1	1	1	1	1	1	1	1	1	1	1	0	0	1	1	1
Salmonella Dublin	SAL_QB6750AA_AS	1	1	1	1	1	1	1	1	1	1	1	1	1	1	1	1	1	0	0	1	1	1
Salmonella Dublin	SAL_QB7738AA_AS	1	1	1	1	1	1	1	1	1	1	1	1	1	1	1	1	1	0	0	1	1	1
Salmonella Dublin	SAL_QC4354AA_AS	1	1	1	1	1	1	1	1	1	1	1	1	1	1	1	1	1	0	0	1	1	1
Salmonella Dublin	SAL_QC6155AA_AS	1	1	1	1	1	1	1	1	1	1	1	1	1	1	1	1	1	0	0	1	1	1
Salmonella Dublin	SAL_QC6156AA_AS	1	1	1	1	1	1	1	1	1	1	1	1	1	1	1	1	1	0	0	1	1	1
Salmonella Dublin	SAL_QC6832AA_AS	1	1	1	1	1	1	1	1	1	1	1	1	1	1	1	1	1	0	0	1	1	1
Salmonella Dublin	SAL_QC6834AA_AS	1	1	1	1	1	1	1	1	1	1	1	1	1	1	1	1	1	0	0	1	1	1
Salmonella Dublin	SAL_QC6838AA_AS	1	1	1	1	1	1	1	1	1	1	1	1	1	1	1	1	1	0	0	1	1	1
Salmonella Dublin	SAL_QC6843AA_AS	1	1	1	1	1	1	1	1	1	1	1	1	1	1	1	1	1	0	0	1	1	1
Salmonella Dublin	SAL_QC6847AA_AS	1	1	1	1	1	1	1	1	1	1	1	1	1	1	1	1	1	0	0	1	1	1
Salmonella Dublin	SAL_QC6848AA_AS	1	1	1	1	1	1	1	1	1	1	1	1	1	1	1	1	1	0	0	1	1	1
Salmonella Dublin	SAL_QC6849AA_AS	1	1	1	1	1	1	1	1	1	1	1	1	1	1	1	1	1	0	0	1	1	1
Salmonella Dublin	SAL_QC6850AA_AS	1	1	1	1	1	1	1	1	1	1	1	1	1	1	1	1	1	0	0	1	1	1
Salmonella Dublin	SAL_RA0854AA_AS	1	1	1	1	1	1	1	1	1	1	1	1	1	1	1	1	1	0	0	1	1	1
Salmonella Dublin	SAL_RB3083AA_AS	1	1	1	1	1	1	1	1	1	1	1	1	1	1	1	1	1	0	0	1	1	1
Salmonella Dublin	SAL_RB3093AA_AS	1	1	1	1	1	1	1	1	1	1	1	1	1	1	1	1	1	0	0	1	1	1
Salmonella Dublin	SAL_RB3097AA_AS	1	1	1	1	1	1	1	1	1	1	1	1	1	1	1	1	1	0	0	1	1	1
Salmonella Dublin	SAL_RB3099AA_AS	1	1	1	1	1	1	1	1	1	1	1	1	1	1	1	1	1	0	0	1	1	1
Salmonella Dublin	SAL_RB3102AA_AS	1	1	1	1	1	1	1	1	1	1	1	1	1	1	1	1	1	0	0	1	1	1
Salmonella Dublin	SAL_RB3104AA_AS	1	1	1	1	1	1	1	1	1	1	1	1	1	1	1	1	1	0	0	1	1	1
Salmonella Dublin	SAL_RB3105AA_AS	1	1	1	1	1	1	1	1	1	1	1	1	1	1	1	1	1	0	0	1	1	1
Salmonella Dublin	SAL_RB3106AA_AS	1	1	1	1	1	1	1	1	1	1	1	1	1	1	1	1	1	0	0	1	1	1
Salmonella Dublin	SAL_RB4511AA_AS	1	1	1	1	1	1	1	1	1	1	1	1	1	1	1	1	1	0	0	1	1	1
Salmonella Dublin	SAL_RB4590AA_AS	1	1	1	1	1	1	1	1	1	1	1	1	1	1	1	1	1	0	0	1	1	1
Salmonella Dublin	SAL_RB4592AA_AS	1	1	1	1	1	1	1	1	1	1	1	1	1	1	1	1	1	0	0	1	1	1
Salmonella Dublin	SAL_RB4593AA_AS	1	1	1	1	1	1	1	1	1	1	1	1	1	1	1	1	1	0	0	1	1	1
Salmonella Dublin	SAL_RB4599AA_AS	1	1	1	1	1	1	1	1	1	1	1	1	1	1	1	1	1	0	0	1	1	1
Salmonella Dublin	SAL_RB4637AA_AS	1	1	1	1	1	1	1	1	1	1	1	1	1	1	1	1	1	0	0	1	1	1
Salmonella Dublin	SAL_RB6604AA_AS	1	1	1	1	1	1	1	1	1	1	1	1	1	1	1	1	1	0	0	1	1	1
Salmonella Dublin	SAL_RB9415AA_AS	1	1	1	1	1	1	1	1	1	1	1	1	1	1	1	1	1	0	0	1	1	1
Salmonella Dublin	SAL_RB9726AA_AS	1	1	1	1	1	1	1	1	1	1	1	1	1	1	1	1	1	0	0	1	1	1
Salmonella Dublin	SAL_RB9729AA_AS	1	1	1	1	1	1	1	1	1	1	1	1	1	1	1	1	1	0	0	1	1	1
Salmonella Dublin	SAL_RB9730AA_AS	1	1	1	1	1	1	1	1	1	1	1	1	1	1	1	1	1	0	0	1	1	1
Salmonella Dublin	SAL_RB9738AA_AS	1	1	1	1	1	1	1	1	1	1	1	1	1	1	1	1	1	0	0	1	1	1
Salmonella Dublin	SAL_RB9761AA_AS	1	1	1	1	1	1	1	1	1	1	1	1	1	1	1	1	1	0	0	1	1	1
Salmonella Dublin	SAL_RB9797AA_AS	1	1	1	1	1	1	1	1	1	1	1	1	1	1	1	1	1	0	0	1	1	1
Salmonella Dublin	SAL_RC0899AA_AS	1	1	1	1	1	1	1	1	1	1	1	1	1	1	1	1	1	0	0	1	1	1
Salmonella Dublin	SAL_RC0916AA_AS	1	1	1	1	1	1	1	1	1	1	1	1	1	1	1	1	1	0	0	1	1	1
Salmonella Dublin	SAL_RC4077AA_AS	1	1	1	1	1	1	1	1	1	1	1	1	1	1	1	1	1	0	0	1	1	1
Salmonella Dublin	SAL_RC4082AA_AS	1	1	1	1	1	1	1	1	1	1	1	1	1	1	1	1	1	0	0	1	1	1
Salmonella Dublin	SAL_SA0536AA_AS	1	1	1	1	1	1	1	1	1	1	1	1	1	1	1	1	1	0	0	1	1	1
Salmonella Dublin	SAL_SA2083AA_AS	1	1	1	1	1	1	1	1	1	1	1	1	1	1	1	1	1	0	0	1	1	1
Salmonella Dublin	SAL_SA2093AA_AS	1	1	1	1	1	1	1	1	1	1	1	1	1	1	1	1	1	0	0	1	1	1
Salmonella Dublin	SAL_SA8713AA_AS	1	1	1	1	1	1	1	1	1	1	1	1	1	1	1	1	1	0	0	1	1	1
Salmonella Dublin	SAL_SA9301AA_AS	1	1	1	1	1	1	1	1	1	1	1	1	1	1	1	1	1	0	1	1	1	1
Salmonella Dublin	SAL_SA9320AA_AS	1	1	1	1	1	1	1	1	1	1	1	1	1	1	1	1	1	0	0	1	1	1
Salmonella Dublin	SAL_SA9657AA_AS	1	1	1	1	1	1	1	1	1	1	1	1	1	1	1	1	1	0	0	1	1	1
Salmonella Dublin	SAL_SB0923AA_AS	1	1	1	1	1	1	1	1	1	1	1	1	1	1	1	1	1	0	0	1	1	1
Salmonella Dublin	SAL_SB2142AA_AS	1	1	1	1	1	1	1	1	1	1	1	1	1	1	1	1	1	0	0	1	1	1
Salmonella Dublin	SAL_SB6955AA_AS	1	1	1	1	1	1	1	1	1	1	1	1	1	1	1	1	1	0	0	1	1	1
Salmonella Dublin	SAL_SB8585AA_AS	1	1	1	1	1	1	1	1	1	1	1	1	1	1	1	1	1	0	0	1	1	1
Salmonella Dublin	SAL_SB8601AA_AS	1	1	1	1	1	1	1	1	1	1	1	1	1	1	1	1	1	0	0	1	1	1
Salmonella Dublin	SAL_SB8602AA_AS	1	1	1	1	1	1	1	1	1	1	1	1	1	1	1	1	1	0	0	1	1	1
Salmonella Dublin	SAL_SB8607AA_AS	1	1	1	1	1	1	1	1	1	1	1	1	1	1	1	1	1	0	0	1	1	1
Salmonella Dublin	SAL_SB8725AA_AS	1	1	1	1	1	1	1	1	1	1	1	1	1	1	1	1	1	0	0	1	1	1
Salmonella Dublin	SAL_SB8726AA_AS	1	1	1	1	1	1	1	1	1	1	1	1	1	1	1	1	1	0	0	1	1	1
Salmonella Dublin	SAL_SB8727AA_AS	1	1	1	1	1	1	1	1	1	1	1	1	1	1	1	1	1	0	0	1	1	1
Salmonella Dublin	SAL_SB8729AA_AS	1	1	1	1	1	1	1	1	1	1	1	1	1	1	1	1	1	0	0	1	1	1
Salmonella Dublin	SAL_SB8730AA_AS	1	1	1	1	1	1	1	1	1	1	1	1	1	1	1	1	1	0	0	1	1	1
Salmonella Dublin	SAL_SB8735AA_AS	1	1	1	1	1	1	1	1	1	1	1	1	1	1	1	1	1	0	0	1	1	1
Salmonella Dublin	SAL_SB8736AA_AS	1	1	1	1	1	1	1	1	1	1	1	1	1	1	1	1	1	0	0	1	1	1
Salmonella Dublin	SAL_SB8739AA_AS	1	1	1	1	1	1	1	1	1	1	1	1	1	1	1	1	1	0	0	1	1	1
Salmonella Dublin	SAL_SB8941AA_AS	1	1	1	1	1	1	1	1	1	1	1	1	1	1	1	1	1	0	0	1	1	1
Salmonella Dublin	SAL_SB8954AA_AS	1	1	1	1	1	1	1	1	1	1	1	1	1	1	1	1	1	0	0	1	1	1
Salmonella Dublin	SAL_SB8957AA_AS	1	1	1	1	1	1	1	1	1	1	1	1	1	1	1	1	1	0	0	1	1	1
Salmonella Dublin	SAL_SB9027AA_AS	1	1	1	1	1	1	1	1	1	1	1	1	1	1	1	1	1	0	0	1	1	1
Salmonella Dublin	SAL_SC4698AA_AS	1	1	1	1	1	1	1	1	1	1	1	1	1	1	1	1	1	0	0	1	1	1
Salmonella Dublin	SAL_SC4699AA_AS	1	1	1	1	1	1	1	1	1	1	1	1	1	1	1	1	1	0	0	1	1	1
Salmonella Dublin	SAL_SC4700AA_AS	1	1	1	1	1	1	1	1	1	1	1	1	1	1	1	1	1	0	0	1	1	1
Salmonella Dublin	SAL_SC4701AA_AS	1	1	1	1	1	1	1	1	1	1	1	1	1	1	1	1	1	0	0	1	1	1
Salmonella Dublin	SAL_SC4702AA_AS	1	1	1	1	1	1	1	1	1	1	1	1	1	1	1	1	1	0	0	1	1	1
Salmonella Dublin	SAL_SC4703AA_AS	1	1	1	1	1	1	1	1	1	1	1	1	1	1	1	1	1	0	0	1	1	1
Salmonella Dublin	SAL_SC4704AA_AS	1	1	1	1	1	1	1	1	1	1	1	1	1	1	1	1	1	0	0	1	1	1
Salmonella Dublin	SAL_SC4705AA_AS	1	1	1	1	1	1	1	1	1	1	1	1	1	1	1	1	1	0	1	1	1	1
Salmonella Dublin	SAL_SC4706AA_AS	1	1	1	1	1	1	1	1	1	1	1	1	1	1	1	1	1	0	1	1	1	1
Salmonella Dublin	SAL_SC4707AA_AS	1	1	1	1	1	1	1	1	1	1	1	1	1	1	1	1	1	0	0	1	1	1
Salmonella Dublin	SAL_SC4708AA_AS	1	1	1	1	1	1	1	1	1	1	1	1	1	1	1	1	1	0	0	1	1	1
Salmonella Dublin	SAL_SC4709AA_AS	1	1	1	1	1	1	1	1	1	1	1	1	1	1	1	1	1	0	0	1	1	1
Salmonella Dublin	SAL_SC4710AA_AS	1	1	1	1	1	1	1	1	1	1	1	1	1	1	1	1	1	0	0	1	1	1
Salmonella Dublin	SAL_SC4711AA_AS	1	1	1	1	1	1	1	1	1	1	1	1	1	1	1	1	1	0	1	1	1	1
Salmonella Dublin	SAL_SC4712AA_AS	1	1	1	1	1	1	1	1	1	1	1	1	1	1	1	1	1	0	0	1	1	1
Salmonella Dublin	SAL_SC4713AA_AS	1	1	1	1	1	1	1	1	1	1	1	1	1	1	1	1	1	0	0	1	1	1
Salmonella Dublin	SAL_SC4714AA_AS	1	1	1	1	1	1	1	1	1	1	1	1	1	1	1	1	1	0	0	1	1	1
Salmonella Dublin	SAL_SC4715AA_AS	1	1	1	1	1	1	1	1	1	1	1	1	1	1	1	1	1	0	0	1	1	1
Salmonella Dublin	SAL_SC4717AA_AS	1	1	1	1	1	1	1	1	1	1	1	1	1	1	1	1	1	0	0	1	1	1
Salmonella Dublin	SAL_SC4718AA_AS	1	1	1	1	1	1	1	1	1	1	1	1	1	1	1	1	1	0	0	1	1	1
Salmonella Dublin	SAL_SC4719AA_AS	1	1	1	1	1	1	1	1	1	1	1	1	1	1	1	1	1	0	0	1	1	1
Salmonella Dublin	SAL_SC4720AA_AS	1	1	1	1	1	1	1	1	1	1	1	1	1	1	1	1	1	0	0	1	1	1
Salmonella Dublin	SAL_SC4721AA_AS	1	1	1	1	1	1	1	1	1	1	1	1	1	1	1	1	1	0	0	1	1	1
Salmonella Dublin	SAL_SC4722AA_AS	1	1	1	1	1	1	1	1	1	1	1	1	1	1	1	1	1	0	0	1	1	1
Salmonella Dublin	SAL_SC4723AA_AS	1	1	1	1	1	1	1	1	1	1	1	1	1	1	1	1	1	0	0	1	1	1
Salmonella Dublin	SAL_SC4724AA_AS	1	1	1	1	1	1	1	1	1	1	1	1	1	1	1	1	1	0	0	1	1	1
Salmonella Dublin	SAL_SC4725AA_AS	1	1	1	1	1	1	1	1	1	1	1	1	1	1	1	1	1	0	0	1	1	1
Salmonella Dublin	SAL_SC4726AA_AS	1	1	1	1	1	1	1	1	1	1	1	1	1	1	1	1	1	0	0	1	1	1
Salmonella Dublin	SAL_SC4727AA_AS	1	1	1	1	1	1	1	1	1	1	1	1	1	1	1	1	1	0	0	1	1	1
Salmonella Dublin	SAL_SC4728AA_AS	1	1	1	1	1	1	1	1	1	1	1	1	1	1	1	1	1	0	0	1	1	1
Salmonella Dublin	SAL_SC4730AA_AS	1	1	1	1	1	1	1	1	1	1	1	1	1	1	1	1	1	0	0	1	1	1
Salmonella Dublin	SAL_SC4731AA_AS	1	1	1	1	1	1	1	1	1	1	1	1	1	1	1	1	1	0	0	1	1	1
Salmonella Dublin	SAL_SC4732AA_AS	1	1	1	1	1	1	1	1	1	1	1	1	1	1	1	1	1	0	0	1	1	1
Salmonella Dublin	SAL_SC4733AA_AS	1	1	1	1	1	1	1	1	1	1	1	1	1	1	1	1	1	0	0	1	1	1
Salmonella Dublin	SAL_SC4734AA_AS	1	1	1	1	1	1	1	1	1	1	1	1	1	1	1	1	1	0	0	1	1	1
Salmonella Dublin	SAL_SC4735AA_AS	1	1	1	1	1	1	1	1	1	1	1	1	1	1	1	1	1	0	0	1	1	1
Salmonella Dublin	SAL_SC4736AA_AS	1	1	1	1	1	1	1	1	1	1	1	1	1	1	1	1	1	0	0	1	1	1
Salmonella Dublin	SAL_SC4737AA_AS	1	1	1	1	1	1	1	1	1	1	1	1	1	1	1	1	1	0	0	1	1	1
Salmonella Dublin	SAL_SC4738AA_AS	1	1	1	1	1	1	1	1	1	1	1	1	1	1	1	1	1	0	0	1	1	1
Salmonella Dublin	SAL_SC4739AA_AS	1	1	1	1	1	1	1	1	1	1	1	1	1	1	1	1	1	0	0	1	1	1
Salmonella Dublin	SAL_SC4740AA_AS	1	1	1	1	1	1	1	1	1	1	1	1	1	1	1	1	1	0	0	1	1	1
Salmonella Dublin	SAL_SC4741AA_AS	1	1	1	1	1	1	1	1	1	1	1	1	1	1	1	1	1	0	0	1	1	1
Salmonella Dublin	SAL_SC4742AA_AS	1	1	1	1	1	1	1	1	1	1	1	1	1	1	1	1	1	0	0	1	1	1
Salmonella Dublin	SAL_SC4743AA_AS	1	1	1	1	1	1	1	1	1	1	1	1	1	1	1	1	1	0	0	1	1	1
Salmonella Dublin	SAL_SC4744AA_AS	1	1	1	1	1	1	1	1	1	1	1	1	1	1	1	1	1	0	0	1	1	1
Salmonella Dublin	SAL_SC4745AA_AS	1	1	1	1	1	1	1	1	1	1	1	1	1	1	1	1	1	0	0	1	1	1
Salmonella Dublin	SAL_SC4746AA_AS	1	1	1	1	1	1	1	1	1	1	1	1	1	1	1	1	1	0	0	1	1	1
Salmonella Dublin	SAL_SC4747AA_AS	1	1	1	1	1	1	1	1	1	1	1	1	1	1	1	1	1	0	0	1	1	1
Salmonella Dublin	SAL_SC4748AA_AS	1	1	1	1	1	1	1	1	1	1	1	1	1	1	1	1	1	0	0	1	1	1
Salmonella Dublin	SAL_SC4749AA_AS	1	1	1	1	1	1	1	1	1	1	1	1	1	1	1	1	1	0	0	1	1	1
Salmonella Dublin	SAL_SC4750AA_AS	1	1	1	1	1	1	1	1	1	1	1	1	1	1	1	1	1	0	0	1	1	1
Salmonella Dublin	SAL_SC4751AA_AS	1	1	1	1	1	1	1	1	1	1	1	1	1	1	1	1	1	0	1	1	1	1
Salmonella Dublin	SAL_SC4752AA_AS	1	1	1	1	1	1	1	1	1	1	1	1	1	1	1	1	1	0	0	1	1	1
Salmonella Dublin	SAL_SC4753AA_AS	1	1	1	1	1	1	1	1	1	1	1	1	1	1	1	1	1	0	0	1	1	1
Salmonella Dublin	SAL_SC4754AA_AS	1	1	1	1	1	1	1	1	1	1	1	1	1	1	1	1	1	0	0	1	1	1
Salmonella Dublin	SAL_SC4755AA_AS	1	1	1	1	1	1	1	1	1	1	1	1	1	1	1	1	1	0	0	1	1	1
Salmonella Dublin	SAL_SC4756AA_AS	1	1	1	1	1	1	1	1	1	1	1	1	1	1	1	1	1	0	0	1	1	1
Salmonella Dublin	SAL_SC4757AA_AS	1	1	1	1	1	1	1	1	1	1	1	1	1	1	1	1	1	0	1	1	1	1
Salmonella Dublin	SAL_SC4758AA_AS	1	0	1	1	1	1	1	1	1	1	1	1	1	1	1	1	1	0	0	1	1	1
Salmonella Dublin	SAL_SC4759AA_AS	1	1	1	1	1	1	1	1	1	1	1	1	1	1	1	1	1	0	0	1	1	1
Salmonella Dublin	SAL_SC4761AA_AS	1	1	1	1	1	1	1	1	1	1	1	1	1	1	1	1	1	0	1	1	1	1
Salmonella Dublin	SAL_SC4762AA_AS	1	1	1	1	1	1	1	1	1	1	1	1	1	1	1	1	1	0	0	1	1	1
Salmonella Dublin	SAL_SC4763AA_AS	1	1	1	1	1	1	1	1	1	1	1	1	1	1	1	1	1	0	0	1	1	1
Salmonella Dublin	SAL_SC4764AA_AS	1	1	1	1	1	1	1	1	1	1	1	1	1	1	1	1	1	0	0	1	1	1
Salmonella Dublin	SAL_SC4765AA_AS	1	1	1	1	1	1	1	1	1	1	1	1	1	1	1	1	1	0	1	1	1	1
Salmonella Dublin	SAL_SC4766AA_AS	1	1	1	1	1	1	1	1	1	1	1	1	1	1	1	1	1	0	0	1	1	1
Salmonella Dublin	SAL_SC4767AA_AS	1	1	1	1	1	1	1	1	1	1	1	1	1	1	1	1	1	0	0	1	1	1
Salmonella Dublin	SAL_SC4768AA_AS	1	1	1	1	1	1	1	1	1	1	1	1	1	1	1	1	1	0	0	1	1	1
Salmonella Dublin	SAL_SC4769AA_AS	1	1	1	1	1	1	1	1	1	1	1	1	1	1	1	1	1	0	0	1	1	1
Salmonella Dublin	SAL_SC4770AA_AS	1	1	1	1	1	1	1	1	1	1	1	1	1	1	1	1	1	0	0	1	1	1
Salmonella Dublin	SAL_SC4771AA_AS	1	1	1	1	1	1	1	1	1	1	1	1	1	1	1	1	1	0	0	1	1	1
Salmonella Dublin	SAL_SC4772AA_AS	1	1	1	1	1	1	1	1	1	0	1	1	1	1	1	1	1	0	0	1	1	1
Salmonella Dublin	SAL_SC4773AA_AS	1	1	1	1	1	1	1	1	1	1	1	1	1	1	1	1	1	0	0	1	1	1
Salmonella Dublin	SAL_SC4774AA_AS	1	1	1	1	1	1	1	1	1	1	1	1	1	1	1	1	1	0	0	1	1	1
Salmonella Dublin	SAL_SC4775AA_AS	1	1	1	1	1	1	1	1	1	1	1	1	1	1	1	1	1	0	0	1	1	1
Salmonella Dublin	SAL_SC4776AA_AS	1	1	1	1	1	1	1	1	1	1	1	1	1	1	1	1	1	0	0	1	1	1
Salmonella Dublin	SAL_SC4777AA_AS	1	1	1	1	1	1	1	1	1	1	1	1	1	1	1	1	1	0	0	1	1	1
Salmonella Dublin	SAL_SC4778AA_AS	1	1	1	1	1	1	1	1	1	1	1	1	1	1	1	1	1	0	0	1	1	1
Salmonella Dublin	SAL_SC4779AA_AS	1	1	1	1	1	1	1	1	1	1	1	1	1	1	1	1	1	0	0	1	1	1
Salmonella Dublin	SAL_SC4780AA_AS	1	1	1	1	1	1	1	1	1	1	1	1	1	1	1	1	1	0	0	1	1	1
Salmonella Dublin	SAL_SC4781AA_AS	1	1	1	1	1	1	1	1	1	1	1	1	1	1	1	1	1	0	0	1	1	1
Salmonella Dublin	SAL_SC4782AA_AS	1	1	1	1	1	1	1	1	1	1	1	1	1	1	1	1	1	0	0	1	1	1
Salmonella Dublin	SAL_SC4783AA_AS	1	1	1	1	1	1	1	1	1	1	1	1	1	1	1	1	1	0	0	1	1	1
Salmonella Dublin	SAL_SC4784AA_AS	1	1	1	1	1	1	1	1	1	1	1	1	1	1	1	1	1	0	0	1	1	1
Salmonella Dublin	SAL_SC4786AA_AS	1	1	1	1	1	1	1	1	1	1	1	1	1	1	1	1	1	0	0	1	1	1
Salmonella Dublin	SAL_SC4787AA_AS	1	1	1	1	1	1	1	1	1	1	1	1	1	1	1	1	1	0	0	1	1	1
Salmonella Dublin	SAL_SC4788AA_AS	1	1	1	1	1	1	1	1	1	1	1	1	1	1	1	1	1	0	0	1	1	1
Salmonella Dublin	SAL_SC4789AA_AS	1	1	1	1	1	1	1	1	1	1	1	1	1	1	1	1	1	0	0	1	1	1
Salmonella Dublin	SAL_SC4790AA_AS	1	1	1	1	1	1	1	1	1	1	1	1	1	1	1	1	1	0	0	1	1	1
Salmonella Dublin	SAL_SC4791AA_AS	1	1	1	1	1	1	1	1	1	1	1	1	1	1	1	1	1	0	0	1	1	1
Salmonella Dublin	SAL_SC4792AA_AS	1	1	1	1	1	1	1	1	1	1	1	1	1	1	1	1	1	0	0	1	1	1
Salmonella Dublin	SAL_SC4793AA_AS	1	1	1	1	1	1	1	1	1	1	1	1	1	1	1	1	1	0	0	1	1	1
Salmonella Dublin	SAL_SC4794AA_AS	1	1	1	1	1	1	1	1	1	1	1	1	1	1	1	1	1	0	0	1	1	1
Salmonella Dublin	SAL_SC4795AA_AS	1	1	1	1	1	1	1	1	1	1	1	1	1	1	1	1	1	0	0	1	1	1
Salmonella Dublin	SAL_SC4796AA_AS	1	1	1	1	1	1	1	1	1	1	1	1	1	1	1	1	1	0	0	1	1	1
Salmonella Dublin	SAL_SC4797AA_AS	1	1	1	1	1	1	1	1	1	1	1	1	1	1	1	1	1	0	0	1	1	1
Salmonella Dublin	SAL_SC4798AA_AS	1	1	1	1	1	1	1	1	1	1	1	1	1	1	1	1	1	0	0	1	1	1
Salmonella Dublin	SAL_SC4799AA_AS	1	1	1	1	1	1	1	1	1	1	1	1	1	1	1	1	1	0	0	1	1	1
Salmonella Dublin	SAL_SC4800AA_AS	1	1	1	1	1	1	1	1	1	1	1	1	1	1	1	1	1	0	0	1	1	1
Salmonella Dublin	SAL_SC4801AA_AS	1	1	1	1	1	1	1	1	1	1	1	1	1	1	1	1	1	0	0	1	1	1
Salmonella Dublin	SAL_SC4802AA_AS	1	1	1	1	1	1	1	1	1	1	1	1	1	1	1	1	1	0	0	1	1	1
Salmonella Dublin	SAL_SC4804AA_AS	1	1	1	1	1	1	1	1	1	1	1	1	1	1	1	1	1	0	0	1	1	1
Salmonella Dublin	SAL_SC4805AA_AS	1	1	1	1	1	1	1	1	1	1	1	1	1	1	1	1	1	0	0	1	1	1
Salmonella Dublin	SAL_SC4806AA_AS	1	1	1	1	1	1	1	1	1	1	1	1	1	1	1	1	1	0	0	1	1	1
Salmonella Dublin	SAL_SC4807AA_AS	1	1	1	1	1	1	1	1	1	1	1	1	1	1	1	1	1	0	0	1	1	1
Salmonella Dublin	SAL_SC4808AA_AS	1	1	1	1	1	1	1	1	1	1	1	1	1	1	1	1	1	0	0	1	1	1
Salmonella Dublin	SAL_SC4809AA_AS	1	1	1	1	1	1	1	1	1	1	1	1	1	1	1	1	1	0	0	1	1	1
Salmonella Dublin	SAL_SC4810AA_AS	1	1	1	1	1	1	1	1	1	1	1	1	1	1	1	1	1	0	0	1	1	1
Salmonella Dublin	SAL_SC4811AA_AS	1	1	1	1	1	1	1	1	1	1	1	1	1	1	1	1	1	0	0	1	1	1
Salmonella Dublin	SAL_SC4812AA_AS	1	1	1	1	1	1	1	1	1	1	1	1	1	1	1	1	1	0	0	1	1	1
Salmonella Dublin	SAL_SC4813AA_AS	1	1	1	1	1	1	1	1	1	1	1	1	1	1	1	1	1	0	0	1	1	1
Salmonella Dublin	SAL_SC4814AA_AS	1	1	1	1	1	1	1	1	1	1	1	1	1	1	1	1	1	0	0	1	1	1
Salmonella Dublin	SAL_SC4815AA_AS	1	1	1	1	1	1	1	1	1	1	1	1	1	1	1	1	1	0	0	1	1	1
Salmonella Dublin	SAL_SC4816AA_AS	1	1	1	1	1	1	1	1	1	1	1	1	1	1	1	1	1	0	0	1	1	1
Salmonella Dublin	SAL_SC4817AA_AS	1	1	1	1	1	1	1	1	1	1	1	1	1	1	1	1	1	0	0	1	1	1
Salmonella Dublin	SAL_SC4818AA_AS	1	1	1	1	1	1	1	1	1	1	1	1	1	1	1	1	1	0	0	1	1	1
Salmonella Dublin	SAL_SC4819AA_AS	1	1	1	1	1	1	1	1	1	1	1	1	1	1	1	1	1	0	0	1	1	1
Salmonella Dublin	SAL_SC4820AA_AS	1	1	1	1	1	1	1	1	1	1	1	1	1	1	1	1	1	0	0	1	1	1
Salmonella Dublin	SAL_SC4821AA_AS	1	1	1	1	1	1	1	1	1	0	1	1	1	1	1	1	1	0	0	1	1	1
Salmonella Dublin	SAL_SC4822AA_AS	1	1	1	1	1	1	1	1	1	1	1	1	1	1	1	1	1	0	0	1	1	1
Salmonella Dublin	SAL_SC4823AA_AS	1	1	1	1	1	1	1	1	1	1	1	1	1	1	1	1	1	0	0	1	1	1
Salmonella Dublin	SAL_SC4824AA_AS	1	1	1	1	1	1	1	1	1	1	1	1	1	1	1	1	1	0	0	1	1	1
Salmonella Dublin	SAL_SC4825AA_AS	1	1	1	1	1	1	1	1	1	1	1	1	1	1	1	1	1	0	0	1	1	1
Salmonella Dublin	SAL_SC4826AA_AS	1	1	1	1	1	1	1	1	1	1	1	1	1	1	1	1	1	0	0	1	1	1
Salmonella Dublin	SAL_SC4827AA_AS	1	1	1	1	1	1	1	1	1	1	1	1	1	1	1	1	1	0	0	1	1	1
Salmonella Dublin	SAL_SC4828AA_AS	1	1	1	1	1	1	1	1	1	1	1	1	1	1	1	1	1	0	0	1	1	1
Salmonella Dublin	SAL_SC4829AA_AS	1	1	1	1	1	1	1	1	1	1	1	1	1	1	1	1	1	0	0	1	1	1
Salmonella Dublin	SAL_SC4830AA_AS	1	1	1	1	1	1	1	1	1	1	1	1	1	1	1	1	1	0	0	1	1	1
Salmonella Dublin	SAL_SC4831AA_AS	1	1	1	1	1	1	1	1	1	1	1	1	1	1	1	1	1	0	0	1	1	1
Salmonella Dublin	SAL_SC4832AA_AS	1	1	1	1	1	1	1	1	1	1	1	1	1	1	1	1	1	0	0	1	1	1
Salmonella Dublin	SAL_SC4833AA_AS	1	1	1	1	1	1	1	1	1	1	1	1	1	1	1	1	1	0	0	1	1	1
Salmonella Dublin	SAL_SC4834AA_AS	1	1	1	1	1	1	1	1	1	1	1	1	1	1	1	1	1	0	0	1	1	1
Salmonella Dublin	SAL_SC4835AA_AS	1	1	1	1	1	1	1	1	1	1	1	1	1	1	1	1	1	0	0	1	1	1
Salmonella Dublin	SAL_SC4836AA_AS	1	1	1	1	1	1	1	1	1	1	1	1	1	1	1	1	1	0	0	1	1	1
Salmonella Dublin	SAL_SC4837AA_AS	1	1	1	1	1	1	1	1	1	1	1	1	1	1	1	1	1	0	0	1	1	1
Salmonella Dublin	SAL_SC4888AA_AS	1	1	1	1	1	1	1	1	1	1	1	1	1	1	1	1	1	0	0	1	1	1
Salmonella Dublin	SAL_SC8062AA_AS	1	1	1	1	1	1	1	1	1	1	1	1	1	1	1	1	1	0	0	1	1	1
Salmonella Dublin	SAL_SC8063AA_AS	1	1	1	1	1	1	1	1	1	1	1	1	1	1	1	1	1	0	0	1	1	1
Salmonella Dublin	SAL_SC9558AA_AS	1	1	1	1	1	1	1	1	1	1	1	1	1	1	1	1	1	0	0	1	1	1
Salmonella Dublin	SAL_TA0586AA_AS	1	1	1	1	1	1	1	1	1	1	1	1	1	1	1	1	1	0	0	1	1	1
Salmonella Dublin	SAL_TA4420AA_AS	1	1	1	1	1	1	1	1	1	1	1	1	1	1	1	1	1	0	0	1	1	1
Salmonella Dublin	SAL_TA4525AA_AS	1	1	1	1	1	1	1	1	1	1	1	1	1	1	1	1	1	0	0	1	1	1
Salmonella Dublin	SAL_TA4651AA_AS	1	1	1	1	1	1	1	1	1	1	1	1	1	1	1	1	1	0	0	1	1	1
Salmonella Dublin	SAL_TA5837AA_AS	1	1	1	1	1	1	1	1	1	1	1	1	1	1	1	1	1	0	0	1	1	1
Salmonella Dublin	SAL_TA6389AA_AS	1	1	1	1	1	1	1	1	1	1	1	1	1	1	1	1	1	0	0	1	1	1
Salmonella Dublin	SAL_TA6813AA_AS	1	1	1	1	1	1	1	1	1	1	1	1	1	1	1	1	1	0	0	1	1	1
Salmonella Dublin	SAL_TA9044AA_AS	1	1	1	1	1	1	1	1	1	1	1	1	1	1	1	1	1	0	0	1	1	1
Salmonella Dublin	SAL_TA9634AA_AS	1	1	1	1	1	1	1	1	1	1	1	1	1	1	1	1	1	0	0	1	1	1
Salmonella Dublin	SAL_TB1777AA_AS	1	1	1	1	1	1	1	1	1	1	1	1	1	1	1	1	1	0	0	1	1	1
Salmonella Dublin	SAL_TB1839AA_AS	1	1	1	1	1	1	1	1	1	1	1	1	1	1	1	1	1	0	0	1	1	1
Salmonella Dublin	SAL_TB1840AA_AS	1	1	1	1	1	1	1	1	1	1	1	1	1	1	1	1	1	0	0	1	1	1
Salmonella Dublin	SAL_TB1841AA_AS	1	1	1	1	1	1	1	1	1	1	1	1	1	1	1	1	1	0	0	1	1	1
Salmonella Dublin	SAL_TB1842AA_AS	1	1	1	1	1	1	1	1	1	1	1	1	1	1	1	1	1	0	0	1	1	1
Salmonella Dublin	SAL_TB1843AA_AS	1	1	1	1	1	1	1	1	1	1	1	1	1	1	1	1	1	0	0	1	1	1
Salmonella Dublin	SAL_TB1844AA_AS	1	1	1	1	1	1	1	1	1	1	1	1	1	1	1	1	1	0	0	1	1	1
Salmonella Dublin	SAL_TB1845AA_AS	1	1	1	1	1	1	1	1	1	1	1	1	1	1	1	1	1	0	0	1	1	1
Salmonella Dublin	SAL_TB1846AA_AS	1	1	1	1	1	1	1	1	1	1	1	1	1	1	1	1	1	0	0	1	1	1
Salmonella Dublin	SAL_TB1847AA_AS	1	1	1	1	1	1	1	1	1	1	1	1	1	1	1	1	1	0	0	1	1	1
Salmonella Dublin	SAL_TB1848AA_AS	1	1	1	1	1	1	1	1	1	1	1	1	1	1	1	1	1	0	0	1	1	1
Salmonella Dublin	SAL_TB1849AA_AS	1	1	1	1	1	1	1	1	1	1	1	1	1	1	1	1	1	0	0	1	1	1
Salmonella Dublin	SAL_TB1850AA_AS	1	1	1	1	1	1	1	1	1	1	1	1	1	1	1	1	1	0	0	1	1	1
Salmonella Dublin	SAL_TB2420AA_AS	1	1	1	1	1	1	1	1	1	1	1	1	1	1	1	1	1	0	0	1	1	1
Salmonella Dublin	SAL_TB2422AA_AS	1	1	1	1	1	1	1	1	1	1	1	1	1	1	1	1	1	0	0	1	1	1
Salmonella Dublin	SAL_TB2427AA_AS	1	1	1	1	1	1	1	1	1	1	1	1	1	1	1	1	1	0	0	1	1	1
Salmonella Dublin	SAL_TB2428AA_AS	1	1	1	1	1	1	1	1	1	1	1	1	1	1	1	1	1	0	0	1	1	1
Salmonella Dublin	SAL_TB3417AA_AS	1	1	1	1	1	1	1	1	1	1	1	1	1	1	1	1	1	0	0	1	1	1
Salmonella Dublin	SAL_TB3661AA_AS	1	1	1	1	1	1	1	1	1	1	1	1	1	1	1	1	1	0	0	1	1	1
Salmonella Dublin	SAL_TB3952AA_AS	1	1	1	1	1	1	1	1	1	1	1	1	1	1	1	1	1	0	0	1	1	1
Salmonella Dublin	SAL_TB3954AA_AS	1	1	1	1	1	1	1	1	1	1	1	1	1	1	1	1	1	0	0	1	1	1
Salmonella Dublin	SAL_TB3955AA_AS	1	1	1	1	1	1	1	1	1	1	1	1	1	1	1	1	1	0	0	1	1	1
Salmonella Dublin	SAL_TB3956AA_AS	1	1	1	1	1	1	1	1	1	1	1	1	1	1	1	1	1	0	0	1	1	1
Salmonella Dublin	SAL_TB3958AA_AS	1	1	1	1	1	1	1	1	1	1	1	1	1	1	1	1	1	0	0	1	1	1
Salmonella Dublin	SAL_TB3966AA_AS	1	1	1	1	1	1	1	1	1	1	1	1	1	1	1	1	1	0	0	1	1	1
Salmonella Dublin	SAL_TC6757AA_AS	1	1	1	1	1	1	1	1	1	1	1	1	1	1	1	1	1	0	0	1	1	1
Salmonella Dublin	SAL_TC6758AA_AS	1	1	1	1	1	1	1	1	1	1	1	1	1	1	1	1	1	0	0	1	1	1
Salmonella Dublin	SAL_TC6759AA_AS	1	1	1	1	1	1	1	1	1	1	1	1	1	1	1	1	1	0	0	1	1	1
Salmonella Dublin	SAL_TC6761AA_AS	1	1	1	1	1	1	1	1	1	1	1	1	1	1	1	1	1	0	0	1	1	1
Salmonella Dublin	SAL_TC6762AA_AS	1	1	1	1	1	1	1	1	1	1	1	1	1	1	1	1	1	0	0	1	1	1
Salmonella Dublin	SAL_TC6763AA_AS	1	1	1	1	1	1	1	1	1	1	1	1	1	1	1	1	1	0	0	1	1	1
Salmonella Dublin	SAL_TC6765AA_AS	1	1	1	1	1	1	1	1	1	1	1	1	1	1	1	1	1	0	0	1	1	1
Salmonella Dublin	SAL_TC6766AA_AS	1	1	1	1	1	1	1	1	1	1	1	1	1	1	1	1	1	0	0	1	1	1
Salmonella Dublin	SAL_TC6769AA_AS	1	1	1	1	1	1	1	1	1	1	1	1	1	1	1	1	1	0	0	1	1	1
Salmonella Dublin	SAL_TC6771AA_AS	1	1	1	1	1	1	1	1	1	1	1	1	1	1	1	1	1	0	0	1	1	1
Salmonella Dublin	SAL_TC6772AA_AS	1	1	1	1	1	1	1	1	1	1	1	1	1	1	1	1	1	0	0	1	1	1
Salmonella Dublin	SAL_TC6774AA_AS	1	1	1	1	1	1	1	1	1	1	1	1	1	1	1	1	1	0	0	1	1	1
Salmonella Dublin	SAL_UA2901AA_AS	1	1	1	1	1	1	1	1	1	1	1	1	1	1	1	1	1	0	0	1	1	1
Salmonella Dublin	SAL_UA3132AA_AS	1	1	1	1	1	1	1	1	1	1	1	1	1	1	1	1	1	0	0	1	1	1
Salmonella Dublin	SAL_UA3133AA_AS	1	1	1	1	1	1	1	1	1	1	1	1	1	1	1	1	1	0	0	1	1	1
Salmonella Dublin	SAL_UA3343AA_AS	1	1	1	1	1	1	1	1	1	1	1	1	1	1	1	1	1	0	0	1	1	1
Salmonella Dublin	SAL_UA3344AA_AS	1	1	1	1	1	1	1	1	1	1	1	1	1	1	1	1	1	0	0	1	1	1
Salmonella Dublin	SAL_UA3345AA_AS	1	1	1	1	1	1	1	1	1	1	1	1	1	1	1	1	1	0	0	1	1	1
Salmonella Dublin	SAL_UA3346AA_AS	1	1	1	1	1	1	1	1	1	1	1	1	1	1	1	1	1	0	0	1	1	1
Salmonella Dublin	SAL_UA3347AA_AS	1	1	1	1	1	1	1	1	1	1	1	1	1	1	1	1	1	0	0	1	1	1
Salmonella Dublin	SAL_UA3348AA_AS	1	1	1	1	1	1	1	1	1	1	1	1	1	1	1	1	1	0	0	1	1	1
Salmonella Dublin	SAL_UA3349AA_AS	1	1	1	1	1	1	1	1	1	1	1	1	1	1	1	1	1	0	0	1	1	1
Salmonella Dublin	SAL_UA3350AA_AS	1	1	1	1	1	1	1	1	1	1	1	1	1	1	1	1	1	0	0	1	1	1
Salmonella Dublin	SAL_UA3351AA_AS	1	1	1	1	1	1	1	1	1	1	1	1	1	1	1	1	1	0	0	1	1	1
Salmonella Dublin	SAL_UA3352AA_AS	1	1	1	1	1	1	1	1	1	1	1	1	1	1	1	1	1	0	0	1	1	1
Salmonella Dublin	SAL_UA4235AA_AS	1	1	1	1	1	1	1	1	1	1	1	1	1	1	1	1	1	0	0	1	1	1
Salmonella Dublin	SAL_UA4371AA_AS	1	1	1	1	1	1	1	1	1	1	1	1	1	1	1	1	1	0	0	1	1	1
Salmonella Dublin	SAL_UA4373AA_AS	1	1	1	1	1	1	1	1	1	1	1	1	1	1	1	1	1	0	0	1	1	1
Salmonella Dublin	SAL_UA4375AA_AS	1	1	1	1	1	1	1	1	1	0	1	1	1	1	1	1	1	0	0	1	1	1
Salmonella Dublin	SAL_UA4376AA_AS	1	1	1	1	1	1	1	1	1	1	1	1	1	1	1	1	1	0	0	1	1	1
Salmonella Dublin	SAL_UA4377AA_AS	1	1	1	1	1	1	1	1	1	1	1	1	1	1	1	1	1	0	0	1	1	1
Salmonella Dublin	SAL_UA4379AA_AS	1	1	1	1	1	1	1	1	1	1	1	1	1	1	1	1	1	0	0	1	1	1
Salmonella Dublin	SAL_UA4380AA_AS	1	1	1	1	1	1	1	1	1	1	1	1	1	1	1	1	1	0	0	1	1	1
Salmonella Dublin	SAL_UA4381AA_AS	1	1	1	1	1	1	1	1	1	1	1	1	1	1	1	1	1	0	0	1	1	1
Salmonella Dublin	SAL_UA4382AA_AS	1	1	1	1	1	1	1	1	1	1	1	1	1	1	1	1	1	0	0	1	1	1
Salmonella Dublin	SAL_UA4383AA_AS	1	1	1	1	1	1	1	1	1	1	1	1	1	1	1	1	1	0	0	1	1	1
Salmonella Dublin	SAL_UA4384AA_AS	1	1	1	1	1	1	1	1	1	1	1	1	1	1	1	1	1	0	0	1	1	1
Salmonella Dublin	SAL_UA4385AA_AS	1	1	1	1	1	1	1	1	1	1	1	1	1	1	1	1	1	0	0	1	1	1
Salmonella Dublin	SAL_UA4386AA_AS	1	1	1	1	1	1	1	1	1	1	1	1	1	1	1	1	1	0	0	1	1	1
Salmonella Dublin	SAL_UA4389AA_AS	1	1	1	1	1	1	1	1	1	0	1	1	1	1	1	1	1	0	0	1	1	1
Salmonella Dublin	SAL_UA4394AA_AS	1	1	1	1	1	1	1	1	1	1	1	1	1	1	1	1	1	0	0	1	1	1
Salmonella Dublin	SAL_UA4395AA_AS	1	1	1	1	1	1	1	1	1	1	1	1	1	1	1	1	1	0	0	1	1	1
Salmonella Dublin	SAL_UA4396AA_AS	1	1	1	1	1	1	1	1	1	1	1	1	1	1	1	1	1	0	0	1	1	1
Salmonella Dublin	SAL_UA4397AA_AS	1	1	1	1	1	1	1	1	1	1	1	1	1	1	1	1	1	0	0	1	1	1
Salmonella Dublin	SAL_UA4398AA_AS	1	1	1	1	1	1	1	1	1	1	1	1	1	1	1	1	1	0	0	1	1	1
Salmonella Dublin	SAL_UA4399AA_AS	1	1	1	1	1	1	1	1	1	1	1	1	1	1	1	1	1	0	0	1	1	1
Salmonella Dublin	SAL_UA4400AA_AS	1	1	1	1	1	1	1	1	1	1	1	1	1	1	1	1	1	0	0	1	1	1
Salmonella Dublin	SAL_UA4401AA_AS	1	1	1	1	1	1	1	1	1	1	1	1	1	1	1	1	1	0	0	1	1	1
Salmonella Dublin	SAL_UA4402AA_AS	1	1	1	1	1	1	1	1	1	1	1	1	1	1	1	1	1	0	0	1	1	1
Salmonella Dublin	SAL_UA4403AA_AS	1	1	1	1	1	1	1	1	1	1	1	1	1	1	1	1	1	0	0	1	1	1
Salmonella Dublin	SAL_UA4404AA_AS	1	1	1	1	1	1	1	1	1	1	1	1	1	1	1	1	1	0	0	1	1	1
Salmonella Dublin	SAL_UA4405AA_AS	1	1	1	1	1	1	1	1	1	1	1	1	1	1	1	1	1	0	0	1	1	1
Salmonella Dublin	SAL_UA4406AA_AS	1	1	1	1	1	1	1	1	1	1	1	1	1	1	1	1	1	0	0	1	1	1
Salmonella Dublin	SAL_UA4407AA_AS	1	1	1	1	1	1	1	1	1	1	1	1	1	1	1	1	1	0	1	1	1	1
Salmonella Dublin	SAL_UA4408AA_AS	1	1	1	1	1	1	1	1	1	1	1	1	1	1	1	1	1	0	0	1	1	1
Salmonella Dublin	SAL_UA4916AA_AS	1	1	1	1	1	1	1	1	1	1	1	1	1	1	1	1	1	0	0	1	1	1
Salmonella Dublin	SAL_UA6638AA_AS	1	1	1	1	1	1	1	1	1	1	1	1	1	1	1	1	1	0	0	1	1	1
Salmonella Dublin	SAL_UA6640AA_AS	1	1	1	1	1	1	1	1	1	1	1	1	1	1	1	1	1	0	0	1	1	1
Salmonella Dublin	SAL_UA6642AA_AS	1	1	1	1	1	1	1	1	1	1	1	1	1	1	1	1	1	0	0	1	1	1
Salmonella Dublin	SAL_UA6643AA_AS	1	1	1	1	1	1	1	1	1	1	1	1	1	1	1	1	1	0	0	1	1	1
Salmonella Dublin	SAL_UA6644AA_AS	1	1	1	1	1	1	1	1	1	1	1	1	1	1	1	1	1	0	1	1	1	1
Salmonella Dublin	SAL_UA6645AA_AS	1	1	1	1	1	1	1	1	1	1	1	1	1	1	1	1	1	0	0	1	1	1
Salmonella Dublin	SAL_UA6647AA_AS	1	1	1	1	1	1	1	1	1	1	1	1	1	1	1	1	1	0	1	1	1	1
Salmonella Dublin	SAL_UA6649AA_AS	1	1	1	1	1	1	1	1	1	1	1	1	1	1	1	1	1	0	0	1	1	1
Salmonella Dublin	SAL_UA6650AA_AS	1	1	1	1	1	1	1	1	1	1	1	1	1	1	1	1	1	0	0	1	1	1
Salmonella Dublin	SAL_UA6651AA_AS	1	1	1	1	1	1	1	1	1	1	1	1	1	1	1	1	1	0	0	1	1	1
Salmonella Dublin	SAL_UA6652AA_AS	1	1	1	1	1	1	1	1	1	1	1	1	1	1	1	1	1	0	0	1	1	1
Salmonella Dublin	SAL_UA6653AA_AS	1	1	1	1	1	1	1	1	1	1	1	1	1	1	1	1	1	0	0	1	1	1
Salmonella Dublin	SAL_UA6655AA_AS	1	1	1	1	1	1	1	1	1	1	1	1	1	1	1	1	1	0	0	1	1	1
Salmonella Dublin	SAL_UA6657AA_AS	1	1	1	1	1	1	1	1	1	1	1	1	1	1	1	1	1	0	0	1	1	1
Salmonella Dublin	SAL_UA6660AA_AS	1	1	1	1	1	1	1	1	1	0	1	1	1	1	1	1	1	0	0	1	1	1
Salmonella Dublin	SAL_UA6661AA_AS	1	1	1	1	1	1	1	1	1	1	1	1	1	1	1	1	1	0	0	1	1	1
Salmonella Dublin	SAL_UA6663AA_AS	1	1	1	1	1	1	1	1	1	1	1	1	1	1	1	1	1	0	0	1	1	1
Salmonella Dublin	SAL_UA8466AA_AS	1	1	1	1	1	1	1	1	1	1	1	1	1	1	1	1	1	0	0	1	1	1
Salmonella Dublin	SAL_UA9092AA_AS	1	1	1	1	1	1	1	1	1	1	1	1	1	1	1	1	1	0	0	1	1	1
Salmonella Dublin	SAL_UC4913AA_AS	1	1	1	1	1	1	1	1	1	1	1	1	1	1	1	1	1	0	0	1	1	1
Salmonella Dublin	SAL_UC5529AA_AS	1	1	1	1	1	1	1	1	1	1	1	1	1	1	1	1	1	0	0	1	1	1
Salmonella Dublin	SAL_UC9372AA_AS	1	1	1	1	1	1	1	1	1	1	1	1	1	1	1	1	1	0	0	1	1	1
Salmonella Dublin	SAL_UC9737AA_AS	1	1	1	1	1	1	1	1	1	1	1	1	1	1	1	1	1	0	0	1	1	1
Salmonella Dublin	SAL_UC9742AA_AS	1	1	1	1	1	1	1	1	1	1	1	1	1	1	1	1	1	0	0	1	1	1
Salmonella Dublin	SAL_VB0854AA_AS	1	1	1	1	1	1	1	1	1	1	1	1	1	1	1	1	1	0	0	1	1	1
Salmonella Dublin	SAL_VB8622AA_AS	1	1	1	1	1	1	1	1	1	1	1	1	1	1	1	1	1	0	0	1	1	1
Salmonella Dublin	SAL_VB8623AA_AS	1	1	1	1	1	1	1	1	1	1	1	1	1	1	1	1	1	0	0	1	1	1
Salmonella Dublin	SAL_VB8624AA_AS	1	1	1	1	1	1	1	1	1	1	1	1	1	1	1	1	1	0	0	1	1	1
Salmonella Dublin	SAL_VB8626AA_AS	1	1	1	1	1	1	1	1	1	1	1	1	1	1	1	1	1	0	0	1	1	1
Salmonella Dublin	SAL_VB8627AA_AS	1	1	1	1	1	1	1	1	1	1	1	1	1	1	1	1	1	0	0	1	1	1
Salmonella Dublin	SAL_VB8628AA_AS	1	1	1	1	1	1	1	1	1	1	1	1	1	1	1	1	1	0	0	1	1	1
Salmonella Dublin	SAL_VB8629AA_AS	1	1	1	1	1	1	1	1	1	1	1	1	1	1	1	1	1	0	0	1	1	1
Salmonella Dublin	SAL_VB8630AA_AS	1	1	1	1	1	1	1	1	1	1	1	1	1	1	1	1	1	0	0	1	1	1
Salmonella Dublin	SAL_VB8631AA_AS	1	1	1	1	1	1	1	1	1	1	1	1	1	1	1	1	1	0	0	1	1	1
Salmonella Dublin	SAL_VB8633AA_AS	1	1	1	1	1	1	1	1	1	1	1	1	1	1	1	1	1	0	0	1	1	1
Salmonella Dublin	SAL_VB8634AA_AS	1	1	1	1	1	1	1	1	1	1	1	1	1	1	1	1	1	0	0	1	1	1
Salmonella Dublin	SAL_VB8635AA_AS	1	1	1	1	1	1	1	1	1	1	1	1	1	1	1	1	1	0	0	1	1	1
Salmonella Dublin	SAL_VB8636AA_AS	1	1	1	1	1	1	1	1	1	1	1	1	1	1	1	1	1	0	0	1	1	1
Salmonella Dublin	SAL_VB8640AA_AS	1	1	1	1	1	1	1	1	1	1	1	1	1	1	1	1	1	0	0	1	1	1
Salmonella Dublin	SAL_VB8643AA_AS	1	1	1	1	1	1	1	1	1	1	1	1	1	1	1	1	1	0	0	1	1	1
Salmonella Dublin	SAL_VB8644AA_AS	1	1	1	1	1	1	1	1	1	1	1	1	1	1	1	1	1	0	0	1	1	1
Salmonella Dublin	SAL_VB8645AA_AS	1	1	1	1	1	1	1	1	1	1	1	1	1	1	1	1	1	0	0	1	1	1
Salmonella Dublin	SAL_VB8646AA_AS	1	1	1	1	1	1	1	1	1	1	1	1	1	1	1	1	1	0	0	1	1	1
Salmonella Dublin	SAL_VB8648AA_AS	1	1	1	1	1	1	1	1	1	1	1	1	1	1	1	1	1	0	0	1	1	1
Salmonella Dublin	SAL_VB8650AA_AS	1	1	1	1	1	1	1	1	1	1	1	1	1	1	1	1	1	0	0	1	1	1
Salmonella Dublin	SAL_VB8692AA_AS	1	1	1	1	1	1	1	1	1	1	1	1	1	1	1	1	1	0	0	1	1	1
Salmonella Dublin	SAL_VB8916AA_AS	1	1	1	1	1	1	1	1	1	1	1	1	1	1	1	1	1	0	0	1	1	1
Salmonella Dublin	SAL_VB8927AA_AS	1	1	1	1	1	1	1	1	1	1	1	1	1	1	1	1	1	0	0	1	1	1
Salmonella Dublin	SAL_VB8928AA_AS	1	1	1	1	1	1	1	1	1	1	1	1	1	1	1	1	1	0	0	1	1	1
Salmonella Dublin	SAL_VB8929AA_AS	1	1	1	1	1	1	1	1	1	1	1	1	1	1	1	1	1	0	0	1	1	1
Salmonella Dublin	SAL_VB9389AA_AS	1	1	1	1	1	1	1	1	1	1	1	1	1	1	1	1	1	0	0	1	1	1
Salmonella Dublin	SAL_VB9484AA_AS	1	1	1	1	1	1	1	1	1	1	1	1	1	1	1	1	1	0	0	1	1	1
Salmonella Dublin	SAL_VB9486AA_AS	1	1	1	1	1	1	1	1	1	1	1	1	1	1	1	1	1	0	0	1	1	1
Salmonella Dublin	SAL_VB9493AA_AS	1	1	1	1	1	1	1	1	1	1	1	1	1	1	1	1	1	0	0	1	1	1
Salmonella Dublin	SAL_VB9494AA_AS	1	1	1	1	1	1	1	1	1	1	1	1	1	1	1	1	1	0	0	1	1	1
Salmonella Dublin	SAL_VB9495AA_AS	1	1	1	1	1	1	1	1	1	1	1	1	1	1	1	1	1	0	0	1	1	1
Salmonella Dublin	SAL_VB9496AA_AS	1	1	1	1	1	1	1	1	1	1	1	1	1	1	1	1	1	0	0	1	1	1
Salmonella Dublin	SAL_VB9500AA_AS	1	1	1	1	1	1	1	1	1	1	1	1	1	1	1	1	1	0	0	1	1	1
Salmonella Dublin	SAL_VC4609AA_AS	1	1	1	1	1	1	1	1	1	1	1	1	1	1	1	1	1	0	0	1	1	1
Salmonella Dublin	SAL_WA2241AA_AS	1	1	1	1	1	1	1	1	1	1	1	1	1	1	1	1	1	0	0	1	1	1
Salmonella Dublin	SAL_WA8269AA_AS	1	1	1	1	1	1	1	1	1	1	1	1	1	1	1	1	1	0	0	1	1	1
Salmonella Dublin	SAL_WB0818AA_AS	1	1	1	1	1	1	1	1	1	1	1	1	1	1	1	1	1	0	0	1	1	1
Salmonella Dublin	SAL_WB3158AA_AS	1	1	1	1	1	1	1	1	1	1	1	1	1	1	1	1	1	0	0	1	1	1
Salmonella Dublin	SAL_WB3290AA_AS	1	1	1	1	1	1	1	1	1	1	1	1	1	1	1	1	1	0	0	1	1	1
Salmonella Dublin	SAL_WB3771AA_AS	1	1	1	1	1	1	1	1	1	1	1	1	1	1	1	1	1	0	0	1	1	1
Salmonella Dublin	SAL_WB4028AA_AS	1	1	1	1	1	1	1	1	1	1	1	1	1	1	1	1	1	0	0	1	1	1
Salmonella Dublin	SAL_WB4032AA_AS	1	1	1	1	1	1	1	1	1	1	1	1	1	1	1	1	1	0	0	1	1	1
Salmonella Dublin	SAL_WB6184AA_AS	1	1	1	1	1	1	1	1	1	1	1	1	1	1	1	1	1	0	0	1	1	1
Salmonella Dublin	SAL_WB6187AA_AS	1	1	1	1	1	1	1	1	1	1	1	1	1	1	1	1	1	0	0	1	1	1
Salmonella Dublin	SAL_WB6193AA_AS	1	1	1	1	1	1	1	1	1	1	1	1	1	1	1	1	1	0	0	1	1	1
Salmonella Dublin	SAL_WB6223AA_AS	1	1	1	1	1	1	1	1	1	1	1	1	1	1	1	1	1	0	0	1	1	1
Salmonella Dublin	SAL_WB6610AA_AS	1	1	1	1	1	1	1	1	1	1	1	1	1	1	1	1	1	0	0	1	1	1
Salmonella Dublin	SAL_WB9761AA_AS	1	1	1	1	1	1	1	1	1	1	1	1	1	1	1	1	1	0	0	1	1	1
Salmonella Dublin	SAL_XA0734AA_AS	1	1	1	1	1	1	1	1	1	1	1	1	1	1	1	1	1	0	0	1	1	1
Salmonella Dublin	SAL_XA0757AA_AS	1	1	1	1	1	1	1	1	1	1	1	1	1	1	1	1	1	0	0	1	1	1
Salmonella Dublin	SAL_XA0762AA_AS	1	1	1	1	1	1	1	1	1	1	1	1	1	1	1	1	1	0	0	1	1	1
Salmonella Dublin	SAL_XA0763AA_AS	1	1	1	1	1	1	1	1	1	1	1	1	1	1	1	1	1	0	0	1	1	1
Salmonella Dublin	SAL_XA1169AA_AS	1	1	1	1	1	1	1	1	1	1	1	1	1	1	1	1	1	0	0	1	1	1
Salmonella Dublin	SAL_XA1202AA_AS	1	1	1	1	1	1	1	1	1	1	1	1	1	1	1	1	1	0	0	1	1	1
Salmonella Dublin	SAL_XA1244AA_AS	1	1	1	1	1	1	1	1	1	1	1	1	1	1	1	1	1	0	0	1	1	1
Salmonella Dublin	SAL_XA1680AA_AS	1	1	1	1	1	1	1	1	1	1	1	1	1	1	1	1	1	0	0	1	1	1
Salmonella Dublin	SAL_XA2058AA_AS	1	1	1	1	1	1	1	1	1	1	1	1	1	1	1	1	1	0	0	1	1	1
Salmonella Dublin	SAL_XA2059AA_AS	1	1	1	1	1	1	1	1	1	1	1	1	1	1	1	1	1	0	0	1	1	1
Salmonella Dublin	SAL_XA2075AA_AS	1	1	1	1	1	1	1	1	1	1	1	1	1	1	1	1	1	0	0	1	1	1
Salmonella Dublin	SAL_XA2080AA_AS	1	1	1	1	1	1	1	1	1	1	1	1	1	1	1	1	1	0	0	1	1	1
Salmonella Dublin	SAL_XA2340AA_AS	1	1	1	1	1	1	1	1	1	1	1	1	1	1	1	1	1	0	0	1	1	1
Salmonella Dublin	SAL_XA3131AA_AS	1	1	1	1	1	1	1	1	1	1	1	1	1	1	1	1	1	0	0	1	1	1
Salmonella Dublin	SAL_XA3456AA_AS	1	1	1	1	1	1	1	1	1	1	1	1	1	1	1	1	1	0	0	1	1	1
Salmonella Dublin	SAL_XA3462AA_AS	1	1	1	1	1	1	1	1	1	1	1	1	1	1	1	1	1	0	0	1	1	1
Salmonella Dublin	SAL_XA3472AA_AS	1	1	1	1	1	1	1	1	1	1	1	1	1	1	1	1	1	0	0	1	1	1
Salmonella Dublin	SAL_XA3473AA_AS	1	1	1	1	1	1	1	1	1	1	1	1	1	1	1	1	1	0	0	1	1	1
Salmonella Dublin	SAL_XA3560AA_AS	1	1	1	1	1	1	1	1	1	1	1	1	1	1	1	1	1	0	0	1	1	1
Salmonella Dublin	SAL_XA6796AA_AS	1	1	1	1	1	1	1	1	1	1	1	1	1	1	1	1	1	0	0	1	1	1
Salmonella Dublin	SAL_XA6918AA_AS	1	1	1	1	1	1	1	1	1	1	1	1	1	1	1	1	1	0	0	1	1	1
Salmonella Dublin	SAL_XA7132AA_AS	1	1	1	1	1	1	1	1	1	1	1	1	1	1	1	1	1	0	0	1	1	1
Salmonella Dublin	SAL_XA7138AA_AS	1	1	1	1	1	1	1	1	1	1	1	1	1	1	1	1	1	0	0	1	1	1
Salmonella Dublin	SAL_XA7148AA_AS	1	1	1	1	1	1	1	1	1	1	1	1	1	1	1	1	1	0	0	1	1	1
Salmonella Dublin	SAL_XA7154AA_AS	1	1	1	1	1	1	1	1	1	1	1	1	1	1	1	1	1	0	0	1	1	1
Salmonella Dublin	SAL_XA7264AA_AS	1	1	1	1	1	1	1	1	1	1	1	1	1	1	1	1	1	0	0	1	1	1
Salmonella Dublin	SAL_XA7269AA_AS	1	1	1	1	1	1	1	1	1	1	1	1	1	1	1	1	1	0	0	1	1	1
Salmonella Dublin	SAL_XA8045AA_AS	1	1	1	1	1	1	1	1	1	1	1	1	1	1	1	1	1	0	0	1	1	1
Salmonella Dublin	SAL_XA8049AA_AS	1	1	1	1	1	1	1	1	1	1	1	1	1	1	1	1	1	0	0	1	1	1
Salmonella Dublin	SAL_XA8053AA_AS	1	1	1	1	1	1	1	1	1	1	1	1	1	1	1	1	1	0	0	1	1	1
Salmonella Dublin	SAL_XA8054AA_AS	1	1	1	1	1	1	1	1	1	1	1	1	1	1	1	1	1	0	0	1	1	1
Salmonella Dublin	SAL_XA8524AA_AS	1	1	1	1	1	1	1	1	1	1	1	1	1	1	1	1	1	0	0	1	1	1
Salmonella Dublin	SAL_XA8525AA_AS	1	1	1	1	1	1	1	1	1	1	1	1	1	1	1	1	1	0	0	1	1	1
Salmonella Dublin	SAL_XA8529AA_AS	1	1	1	1	1	1	1	1	1	1	1	1	1	1	1	1	1	0	1	1	1	1
Salmonella Dublin	SAL_XB0033AA_AS	1	1	1	1	1	1	1	1	1	1	1	1	1	1	1	1	1	0	0	1	1	1
Salmonella Dublin	SAL_XB0040AA_AS	1	1	1	1	1	1	1	1	1	1	1	1	1	1	1	1	1	0	0	1	1	1
Salmonella Dublin	SAL_XB0050AA_AS	1	1	1	1	1	1	1	1	1	1	1	1	1	1	1	1	1	0	0	1	1	1
Salmonella Dublin	SAL_XB0055AA_AS	1	1	1	1	1	1	1	1	1	1	1	1	1	1	1	1	1	0	0	1	1	1
Salmonella Dublin	SAL_XB0056AA_AS	1	1	1	1	1	1	1	1	1	1	1	1	1	1	1	1	1	0	0	1	1	1
Salmonella Dublin	SAL_XB0060AA_AS	1	1	1	1	1	1	1	1	1	1	1	1	1	1	1	1	1	0	0	1	1	1
Salmonella Dublin	SAL_XB0061AA_AS	1	1	1	1	1	1	1	1	1	1	1	1	1	1	1	1	1	0	0	1	1	1
Salmonella Dublin	SAL_XB0068AA_AS	1	1	1	1	1	1	1	1	1	1	1	1	1	1	1	1	1	0	0	1	1	1
Salmonella Dublin	SAL_XB0070AA_AS	1	1	1	1	1	1	1	1	1	1	1	1	1	1	1	1	1	0	0	1	1	1
Salmonella Dublin	SAL_XB0071AA_AS	1	1	1	1	1	1	1	1	1	1	1	1	1	1	1	1	1	0	0	1	1	1
Salmonella Dublin	SAL_XB0072AA_AS	1	1	1	1	1	1	1	1	1	1	1	1	1	1	1	1	1	0	0	1	1	1
Salmonella Dublin	SAL_XB0141AA_AS	1	1	1	1	1	1	1	1	1	1	1	1	1	1	1	1	1	0	0	1	1	1
Salmonella Dublin	SAL_XB1073AA_AS	1	1	1	1	1	1	1	1	1	1	1	1	1	1	1	1	1	0	0	1	1	1
Salmonella Dublin	SAL_YA0249AA_AS	1	1	1	1	1	1	1	1	1	1	1	1	1	1	1	1	1	0	0	1	1	1
Salmonella Dublin	SAL_YA0649AA_AS	1	1	1	1	1	1	1	1	1	1	1	1	1	1	1	1	1	0	0	1	1	1
Salmonella Dublin	SAL_YA1339AA_AS	1	1	1	1	1	1	1	1	1	1	1	1	1	1	1	1	1	0	0	1	1	1
Salmonella Dublin	SAL_YA2397AA_AS	1	1	1	1	1	1	1	1	1	1	1	1	1	1	1	1	1	0	0	1	1	1
Salmonella Dublin	SAL_YA3135AA_AS	1	1	1	1	1	1	1	1	1	1	1	1	1	1	1	1	1	0	0	1	1	1
Salmonella Dublin	SAL_YA4852AA_AS	1	1	1	1	1	1	1	1	1	1	1	1	1	1	1	1	1	0	0	1	1	1
Salmonella Dublin	SAL_YA6357AA_AS	1	1	1	1	1	1	1	1	1	1	1	1	1	1	1	1	1	0	0	1	1	1
Salmonella Dublin	SAL_YA7545AA_AS	1	1	1	1	1	1	1	1	1	1	1	1	1	1	1	1	1	0	0	1	1	1
Salmonella Dublin	SAL_YA8159AA_AS	1	1	1	1	1	1	1	1	1	1	1	1	1	1	1	1	1	0	0	1	1	1
Salmonella Dublin	SAL_YA8352AA_AS	1	1	1	1	1	1	1	1	1	1	1	1	1	1	1	1	1	0	0	1	1	1
Salmonella Dublin	SAL_YA8359AA_AS	1	1	1	1	1	1	1	1	1	1	1	1	1	1	1	1	1	0	0	1	1	1
Salmonella Dublin	SAL_YA8360AA_AS	1	1	1	1	1	1	1	1	1	1	1	1	1	1	1	1	1	0	0	1	1	1
Salmonella Dublin	SAL_YC8091AA_AS	1	1	1	1	1	1	1	1	1	1	1	1	1	1	1	1	1	0	0	1	1	1
Salmonella Dublin	SAL_ZA2871AA_AS	1	1	1	1	1	1	1	1	1	1	1	1	1	1	1	1	1	0	0	1	1	1
Salmonella Dublin	SAL_ZA3860AA_AS	1	1	1	1	1	1	1	1	1	1	1	1	1	1	1	1	1	0	0	1	1	1
Salmonella Dublin	SAL_ZA7640AA_AS	1	1	1	1	1	1	1	1	1	1	1	1	1	1	1	1	1	0	0	1	1	1
Salmonella Dublin	SAL_ZC5359AA_AS	1	1	1	1	1	1	1	1	1	1	1	1	1	1	1	1	1	0	0	1	1	1
Salmonella Dublin	SAL_ZC5360AA_AS	1	1	1	1	1	1	1	1	1	1	1	1	1	1	1	1	1	0	0	1	1	1
Salmonella Dublin	SAL_ZC5361AA_AS	1	1	1	1	1	1	1	1	1	1	1	1	1	1	1	1	1	0	0	1	1	1
Salmonella Dublin	SAL_ZC5362AA_AS	1	1	1	1	1	1	1	1	1	1	1	1	1	1	1	1	1	0	0	1	1	1
Salmonella Dublin	SAL_ZC5363AA_AS	1	1	1	1	1	1	1	1	1	1	1	1	1	1	1	1	1	0	0	1	1	1
Salmonella Dublin	SAL_ZC5364AA_AS	1	1	1	1	1	1	1	1	1	1	1	1	1	1	1	1	1	0	0	1	1	1
Salmonella Dublin	SAL_ZC5367AA_AS	1	1	1	1	1	1	1	1	1	1	1	1	1	1	1	1	1	0	0	1	1	1
Salmonella Dublin	SAL_ZC5368AA_AS	1	1	1	1	1	1	1	1	1	1	1	1	1	1	1	1	1	0	0	1	1	1
Salmonella Dublin	SAL_ZC5369AA_AS	1	1	1	1	1	1	1	1	1	1	1	1	1	1	1	1	1	0	0	1	1	1
	Number of isolates with identified gene	1337	1336	1337	1337	1337	1337	1336	1337	1337	1327	1336	1336	1337	1337	1337	1337	1337	0	97	1337	1337	1337
															MDR and EFFLUX
	Enterobase Assembly Barcodes	acrA	acrB	acrD	cpxA	emrA	emrB	golS	H-NS	kdpE	marA	mdsA	mdsB	mdsC	mdtB	mdtC	mdtK	msbA	qacH	qacEdelta1	sdiA	tolC	YojI
Salmonella Typhimurium	SAL_AB0994AA_AS	1	1	1	1	1	1	1	1	1	1	1	1	1	1	1	1	1	0	0	1	1	1
Salmonella Typhimurium	SAL_AB4979AA_AS	1	1	1	1	1	1	1	1	1	1	1	1	1	1	1	1	1	0	0	1	1	1
Salmonella Typhimurium	SAL_AB5352AA_AS	1	1	1	1	1	1	1	1	1	1	1	1	1	1	1	1	1	0	0	1	1	1
Salmonella Typhimurium	SAL_AB5385AA_AS	1	1	1	1	1	1	1	1	1	1	1	1	1	1	1	1	1	0	0	1	1	1
Salmonella Typhimurium	SAL_AB8755AA_AS	1	1	1	1	1	1	1	1	1	1	1	1	1	1	1	1	1	0	0	1	1	1
Salmonella Typhimurium	SAL_AB9671AA_AS	1	1	1	1	1	1	1	1	1	1	1	1	1	1	1	1	1	0	0	1	1	1
Salmonella Typhimurium	SAL_AC5298AA_AS	1	1	1	1	1	1	1	1	1	1	1	1	1	1	1	1	1	0	0	1	1	1
Salmonella Typhimurium	SAL_AC6103AA_AS	1	1	1	1	1	1	1	1	1	1	1	1	1	1	1	1	1	0	0	1	1	1
Salmonella Typhimurium	SAL_AC6110AA_AS	1	1	1	1	1	1	1	1	1	1	1	1	1	1	1	1	1	0	0	1	1	1
Salmonella Typhimurium	SAL_AC6119AA_AS	1	1	1	1	1	1	1	1	1	1	1	1	1	1	1	1	1	0	0	1	1	1
Salmonella Typhimurium	SAL_AC6259AA_AS	1	1	1	1	1	1	1	1	1	1	1	1	1	1	1	1	1	0	0	1	1	1
Salmonella Typhimurium	SAL_AC6888AA_AS	1	1	1	1	1	1	1	1	1	1	1	1	1	1	1	1	1	0	0	1	1	1
Salmonella Typhimurium	SAL_AC7356AA_AS	1	1	1	1	1	1	1	1	1	1	1	1	1	1	1	1	1	0	0	1	1	1
Salmonella Typhimurium	SAL_AC7360AA_AS	1	1	1	1	1	1	1	1	1	1	1	1	1	1	1	1	1	0	0	1	1	1
Salmonella Typhimurium	SAL_AC7522AA_AS	1	1	1	1	1	1	1	1	1	1	1	1	1	1	1	1	1	0	0	1	1	1
Salmonella Typhimurium	SAL_AC7775AA_AS	1	1	1	1	1	1	1	1	1	1	1	1	1	1	1	1	1	0	0	1	1	1
Salmonella Typhimurium	SAL_BA6077AA_AS	1	1	1	1	1	1	1	1	1	1	1	1	1	1	1	1	1	0	0	1	1	1
Salmonella Typhimurium	SAL_BA6192AA_AS	1	1	1	1	1	1	1	1	1	1	1	1	1	1	1	1	1	0	0	1	1	1
Salmonella Typhimurium	SAL_BA6300AA_AS	1	1	1	1	1	1	1	1	1	1	1	1	1	1	1	1	1	0	0	1	1	1
Salmonella Typhimurium	SAL_BA6308AA_AS	1	1	1	1	1	1	1	1	1	1	1	1	1	1	1	1	1	0	0	1	1	1
Salmonella Typhimurium	SAL_BA6315AA_AS	1	1	1	1	1	1	1	1	1	1	1	1	1	1	1	1	1	0	0	1	1	1
Salmonella Typhimurium	SAL_BA6341AA_AS	1	1	1	1	1	1	1	1	1	1	1	1	1	1	1	1	1	0	0	1	1	1
Salmonella Typhimurium	SAL_BA6360AA_AS	1	1	1	1	1	1	1	1	1	1	1	1	1	1	1	1	1	0	0	1	1	1
Salmonella Typhimurium	SAL_BA6368AA_AS	1	1	1	1	1	1	1	1	1	1	1	1	1	1	1	1	1	0	0	1	1	1
Salmonella Typhimurium	SAL_BA6374AA_AS	1	1	1	1	1	1	1	1	1	1	1	1	1	1	1	1	1	0	0	1	1	1
Salmonella Typhimurium	SAL_BB9726AA_AS	1	1	1	1	1	1	1	1	1	1	1	1	1	1	1	1	1	0	0	1	1	1
Salmonella Typhimurium	SAL_BB9743AA_AS	1	1	1	1	1	1	1	1	1	1	1	1	1	1	1	1	1	0	0	1	1	1
Salmonella Typhimurium	SAL_BC0558AA_AS	1	1	1	1	1	1	1	1	1	1	1	1	1	1	1	1	1	1	0	1	1	1
Salmonella Typhimurium	SAL_BC4455AA_AS	1	1	1	1	1	1	1	1	1	1	1	1	1	1	1	1	1	0	0	1	1	1
Salmonella Typhimurium	SAL_BC8781AA_AS	1	1	1	1	1	1	1	1	1	1	1	1	1	1	1	1	1	0	0	1	1	1
Salmonella Typhimurium	SAL_CB9862AA_AS	1	1	1	1	1	1	1	1	1	1	1	1	1	1	1	1	1	0	0	1	1	1
Salmonella Typhimurium	SAL_CC2834AA_AS	1	1	1	1	1	1	1	1	1	1	1	1	1	1	1	1	1	0	0	1	1	1
Salmonella Typhimurium	SAL_CC6472AA_AS	1	1	1	1	1	1	1	1	1	1	1	1	1	1	1	1	1	0	0	1	1	1
Salmonella Typhimurium	SAL_CD4894AA_AS	1	1	1	1	1	1	1	1	1	1	1	1	1	1	1	1	1	1	0	1	1	1
Salmonella Typhimurium	SAL_CD5009AA_AS	1	1	1	1	1	1	1	1	1	1	1	1	1	1	1	1	1	0	0	1	1	1
Salmonella Typhimurium	SAL_CD7329AA_AS	1	1	1	1	1	1	1	1	1	1	1	1	1	1	1	1	1	0	0	1	1	1
Salmonella Typhimurium	SAL_CD9032AA_AS	1	1	1	1	1	1	1	1	1	1	1	1	1	1	1	1	1	0	0	1	1	1
Salmonella Typhimurium	SAL_CD9039AA_AS	1	1	1	1	1	1	1	1	1	1	1	1	1	1	1	1	1	0	0	1	1	1
Salmonella Typhimurium	SAL_CD9057AA_AS	1	1	1	1	1	1	1	1	1	1	1	1	1	1	1	1	1	0	0	1	1	1
Salmonella Typhimurium	SAL_CD9059AA_AS	1	1	1	1	1	1	1	1	1	1	1	1	1	1	1	1	1	0	0	1	1	1
Salmonella Typhimurium	SAL_CD9060AA_AS	1	1	1	1	1	1	1	1	1	1	1	1	1	1	1	1	1	0	0	1	1	1
Salmonella Typhimurium	SAL_DB0797AA_AS	1	1	1	1	1	1	1	1	1	1	1	1	1	1	1	1	1	0	0	1	1	1
Salmonella Typhimurium	SAL_DB2067AA_AS	1	1	1	1	1	1	1	1	1	1	1	1	1	1	1	1	1	0	0	1	1	1
Salmonella Typhimurium	SAL_DB3068AA_AS	1	1	1	1	1	1	1	1	1	1	1	1	1	1	1	1	1	0	0	1	1	1
Salmonella Typhimurium	SAL_DB5155AA_AS	1	1	1	1	1	1	1	1	1	1	1	1	1	1	1	1	1	0	0	1	1	1
Salmonella Typhimurium	SAL_DB5156AA_AS	1	1	1	1	1	1	1	1	1	1	1	1	1	1	1	1	1	0	0	1	1	1
Salmonella Typhimurium	SAL_DB5158AA_AS	1	1	1	1	1	1	1	1	1	1	1	1	1	1	1	1	1	0	0	1	1	1
Salmonella Typhimurium	SAL_DB5159AA_AS	1	1	1	1	1	1	1	1	1	1	1	1	1	1	1	1	1	0	0	1	1	1
Salmonella Typhimurium	SAL_DB5160AA_AS	1	1	1	1	1	1	1	1	1	1	1	1	1	1	1	1	1	0	0	1	1	1
Salmonella Typhimurium	SAL_DB5163AA_AS	1	1	1	1	1	1	1	1	1	1	1	1	1	1	1	1	1	0	0	1	1	1
Salmonella Typhimurium	SAL_DB5164AA_AS	1	1	1	1	1	1	1	1	1	1	1	1	1	1	1	1	1	0	0	1	1	1
Salmonella Typhimurium	SAL_DB5165AA_AS	1	1	1	1	1	1	1	1	1	1	1	1	1	1	1	1	1	0	0	1	1	1
Salmonella Typhimurium	SAL_DB5395AA_AS	1	1	1	1	1	1	1	1	1	1	1	1	1	1	1	1	1	0	0	1	1	1
Salmonella Typhimurium	SAL_DB5575AA_AS	1	1	1	1	1	1	1	1	1	1	1	1	1	1	1	1	1	0	0	1	1	1
Salmonella Typhimurium	SAL_DB6422AA_AS	1	1	1	1	1	1	1	1	1	1	1	1	1	1	1	1	1	0	0	1	1	1
Salmonella Typhimurium	SAL_DB6425AA_AS	1	1	1	1	1	1	1	1	1	1	1	1	1	1	1	1	1	0	0	1	1	1
Salmonella Typhimurium	SAL_DB6480AA_AS	1	1	1	1	1	1	1	1	1	1	1	1	1	1	1	1	1	0	0	1	1	1
Salmonella Typhimurium	SAL_DB6502AA_AS	1	1	1	1	1	1	1	1	1	1	1	1	1	1	1	1	1	0	0	1	1	1
Salmonella Typhimurium	SAL_DB8947AA_AS	1	1	1	1	1	1	1	1	1	1	1	1	1	1	1	1	1	0	0	1	1	1
Salmonella Typhimurium	SAL_DC7688AA_AS	1	1	1	1	1	1	1	1	1	1	1	1	1	1	1	1	1	0	0	1	1	1
Salmonella Typhimurium	SAL_DC7713AA_AS	1	1	1	1	1	1	1	1	1	1	1	1	1	1	1	1	1	0	0	1	1	1
Salmonella Typhimurium	SAL_DD0066AA_AS	1	1	1	1	1	1	1	1	1	1	1	1	1	1	1	1	1	0	0	1	1	1
Salmonella Typhimurium	SAL_DD0067AA_AS	1	1	1	1	1	1	1	1	1	1	1	1	1	1	1	1	1	0	0	1	1	1
Salmonella Typhimurium	SAL_DD5065AA_AS	1	1	1	1	1	1	1	1	1	1	1	1	1	1	1	1	1	0	0	1	1	1
Salmonella Typhimurium	SAL_DD5585AA_AS	1	1	1	1	1	1	1	1	1	1	1	1	1	1	1	1	1	0	0	1	1	1
Salmonella Typhimurium	SAL_DD5593AA_AS	1	1	1	1	1	1	1	1	1	1	1	1	1	1	1	1	1	0	0	1	1	1
Salmonella Typhimurium	SAL_DD5601AA_AS	1	1	1	1	1	1	1	1	1	1	1	1	1	1	1	1	1	0	0	1	1	1
Salmonella Typhimurium	SAL_EB5877AA_AS	1	1	1	1	1	1	1	1	1	1	1	1	1	1	1	1	1	0	0	1	1	1
Salmonella Typhimurium	SAL_EB6452AA_AS	1	1	1	1	1	1	1	1	1	1	1	1	1	1	1	1	1	0	0	1	1	1
Salmonella Typhimurium	SAL_ED1164AA_AS	1	1	1	1	1	1	1	1	1	1	1	1	1	1	1	1	1	0	0	1	1	1
Salmonella Typhimurium	SAL_FA3877AA_AS	1	1	1	1	1	1	1	1	1	1	1	1	1	1	1	1	1	0	0	1	1	1
Salmonella Typhimurium	SAL_FA5027AA_AS	1	1	1	1	1	1	1	1	1	1	1	1	1	1	1	1	1	0	0	1	1	1
Salmonella Typhimurium	SAL_FA6774AA_AS	1	1	1	1	1	1	1	1	1	1	1	1	1	1	1	1	1	0	0	1	1	1
Salmonella Typhimurium	SAL_FA7030AA_AS	1	1	1	1	1	1	1	1	1	1	1	1	1	1	1	1	1	0	0	1	1	1
Salmonella Typhimurium	SAL_FB0166AA_AS	1	1	1	1	1	1	1	1	1	1	1	1	1	1	1	1	1	0	0	1	1	1
Salmonella Typhimurium	SAL_FB0727AA_AS	1	1	1	1	1	1	1	1	1	1	1	1	1	1	1	1	1	0	0	1	1	1
Salmonella Typhimurium	SAL_FB1571AA_AS	1	1	1	1	1	1	1	1	1	1	1	1	1	1	1	1	1	0	0	1	1	1
Salmonella Typhimurium	SAL_FB4825AA_AS	1	1	1	1	1	1	1	1	1	1	1	1	1	1	1	1	1	0	0	1	1	1
Salmonella Typhimurium	SAL_FB4898AA_AS	1	1	1	1	1	1	1	1	1	1	1	1	1	1	1	1	1	0	0	1	1	1
Salmonella Typhimurium	SAL_FB5783AA_AS	1	1	1	1	1	1	1	1	1	1	1	1	1	1	1	1	1	0	0	1	1	1
Salmonella Typhimurium	SAL_FB5955AA_AS	1	1	1	1	1	1	1	1	1	1	1	1	1	1	1	1	1	0	0	1	1	1
Salmonella Typhimurium	SAL_FB5965AA_AS	1	1	1	1	1	1	1	1	1	1	1	1	1	1	1	1	1	0	0	1	1	1
Salmonella Typhimurium	SAL_FB6176AA_AS	1	1	1	1	1	1	1	1	1	1	1	1	1	1	1	1	1	0	0	1	1	1
Salmonella Typhimurium	SAL_FB9082AA_AS	1	1	1	1	1	1	1	1	1	1	1	1	1	1	1	1	1	0	0	1	1	1
Salmonella Typhimurium	SAL_FB9436AA_AS	1	1	1	1	1	1	1	1	1	1	1	1	1	1	1	1	1	0	0	1	1	1
Salmonella Typhimurium	SAL_FB9905AA_AS	1	1	1	1	1	1	1	1	1	1	1	1	1	1	1	1	1	0	0	1	1	1
Salmonella Typhimurium	SAL_FC5048AA_AS	1	1	1	1	1	1	1	1	1	1	1	1	1	1	1	1	1	0	0	1	1	1
Salmonella Typhimurium	SAL_FC5229AA_AS	1	1	1	1	1	1	1	1	1	1	1	1	1	1	1	1	1	0	0	1	1	1
Salmonella Typhimurium	SAL_FC5241AA_AS	1	1	1	1	1	1	1	1	1	1	1	1	1	1	1	1	1	0	0	1	1	1
Salmonella Typhimurium	SAL_FC5274AA_AS	1	1	1	1	1	1	1	1	1	1	1	1	1	1	1	1	1	0	0	1	1	1
Salmonella Typhimurium	SAL_FC5278AA_AS	1	1	1	1	1	1	1	1	1	1	1	1	1	1	1	1	1	0	0	1	1	1
Salmonella Typhimurium	SAL_FC5314AA_AS	1	1	1	1	1	1	1	1	1	1	1	1	1	1	1	1	1	0	0	1	1	1
Salmonella Typhimurium	SAL_FC5317AA_AS	1	1	1	1	1	1	1	1	1	1	1	1	1	1	1	1	1	0	0	1	1	1
Salmonella Typhimurium	SAL_FC5330AA_AS	1	1	1	1	1	1	1	1	1	1	1	1	1	1	1	1	1	0	0	1	1	1
Salmonella Typhimurium	SAL_FC5343AA_AS	1	1	1	1	1	1	1	1	1	1	1	1	1	1	1	1	1	0	0	1	1	1
Salmonella Typhimurium	SAL_FC5417AA_AS	1	1	1	1	1	1	1	1	1	1	1	1	1	1	1	1	1	0	0	1	1	1
Salmonella Typhimurium	SAL_FC5463AA_AS	1	1	1	1	1	1	1	1	1	1	1	1	1	1	1	1	1	0	0	1	1	1
Salmonella Typhimurium	SAL_FC5467AA_AS	1	1	1	1	1	1	1	1	1	1	1	1	1	1	1	1	1	0	0	1	1	1
Salmonella Typhimurium	SAL_FC5469AA_AS	1	1	1	1	1	1	1	1	1	1	1	1	1	1	1	1	1	0	0	1	1	1
Salmonella Typhimurium	SAL_FC5472AA_AS	1	1	1	1	1	1	1	1	1	1	1	1	1	1	1	1	1	0	0	1	1	1
Salmonella Typhimurium	SAL_FC5473AA_AS	1	1	1	1	1	1	1	1	1	1	1	1	1	1	1	1	1	0	0	1	1	1
Salmonella Typhimurium	SAL_FC5474AA_AS	1	1	1	1	1	1	1	1	1	1	1	1	1	1	1	1	1	0	0	1	1	1
Salmonella Typhimurium	SAL_FD2354AA_AS	1	1	1	1	1	1	1	1	1	1	1	1	1	1	1	1	1	0	0	1	1	1
Salmonella Typhimurium	SAL_FD7337AA_AS	1	1	1	1	1	1	1	1	1	1	1	1	1	1	1	1	1	0	0	1	1	1
Salmonella Typhimurium	SAL_FD7360AA_AS	1	1	1	1	1	1	1	1	1	1	1	1	1	1	1	1	1	0	0	1	1	1
Salmonella Typhimurium	SAL_FD7364AA_AS	1	1	1	1	1	1	1	1	1	1	1	1	1	1	1	1	1	0	0	1	1	1
Salmonella Typhimurium	SAL_FD7366AA_AS	1	1	1	1	1	1	1	1	1	1	1	1	1	1	1	1	1	0	0	1	1	1
Salmonella Typhimurium	SAL_GB1874AA_AS	1	1	1	1	1	1	1	1	1	1	1	1	1	1	1	1	1	0	0	1	1	1
Salmonella Typhimurium	SAL_GC1102AA_AS	1	1	1	1	1	1	1	1	1	1	1	1	1	1	1	1	1	0	0	1	1	1
Salmonella Typhimurium	SAL_GD2768AA_AS	1	1	1	1	1	1	1	1	1	1	1	1	1	1	1	1	1	0	0	1	1	1
Salmonella Typhimurium	SAL_GD3916AA_AS	1	1	1	1	1	1	1	1	1	1	1	1	1	1	1	1	1	0	0	1	1	1
Salmonella Typhimurium	SAL_GD4496AA_AS	1	1	1	1	1	1	1	1	1	1	1	1	1	1	1	1	1	0	0	1	1	1
Salmonella Typhimurium	SAL_GD4497AA_AS	1	1	1	1	1	1	1	1	1	1	1	1	1	1	1	1	1	0	0	1	1	1
Salmonella Typhimurium	SAL_GD7722AA_AS	1	1	1	1	1	1	1	1	1	1	1	1	1	1	1	1	1	0	0	1	1	1
Salmonella Typhimurium	SAL_HA9397AA_AS	1	1	1	1	1	1	1	1	1	1	1	1	1	1	1	1	1	0	0	1	1	1
Salmonella Typhimurium	SAL_HB4356AA_AS	1	1	1	1	1	1	1	1	1	1	1	1	1	1	1	1	1	0	0	1	1	1
Salmonella Typhimurium	SAL_HB6477AA_AS	1	1	1	1	1	1	1	1	1	1	1	1	1	1	1	1	1	0	0	1	1	1
Salmonella Typhimurium	SAL_HB6481AA_AS	1	1	1	1	1	1	1	1	1	1	1	1	1	1	1	1	1	0	0	1	1	1
Salmonella Typhimurium	SAL_HB8280AA_AS	1	1	1	1	1	1	1	1	1	1	1	1	1	1	1	1	1	0	0	1	1	1
Salmonella Typhimurium	SAL_HB8301AA_AS	1	1	1	1	1	1	1	1	1	1	1	1	1	1	1	1	1	0	0	1	1	1
Salmonella Typhimurium	SAL_HB8305AA_AS	1	1	1	1	1	1	1	1	1	1	1	1	1	1	1	1	1	0	0	1	1	1
Salmonella Typhimurium	SAL_HB8314AA_AS	1	1	1	1	1	1	1	1	1	1	1	1	1	1	1	1	1	0	0	1	1	1
Salmonella Typhimurium	SAL_HB8315AA_AS	1	1	1	1	1	1	1	1	1	1	1	1	1	1	1	1	1	0	0	1	1	1
Salmonella Typhimurium	SAL_HB8321AA_AS	1	1	1	1	1	1	1	1	1	1	1	1	1	1	1	1	1	0	0	1	1	1
Salmonella Typhimurium	SAL_HB9485AA_AS	1	1	1	1	1	1	1	1	1	1	1	1	1	1	1	1	1	0	0	1	1	1
Salmonella Typhimurium	SAL_HB9662AA_AS	1	1	1	1	1	1	1	1	1	1	1	1	1	1	1	1	1	0	0	1	1	1
Salmonella Typhimurium	SAL_HC2047AA_AS	1	1	1	1	1	1	1	1	1	1	1	1	1	1	1	1	1	0	0	1	1	1
Salmonella Typhimurium	SAL_HC5205AA_AS	1	1	1	1	1	1	1	1	1	1	1	1	1	1	1	1	1	0	0	1	1	1
Salmonella Typhimurium	SAL_HC6109AA_AS	1	1	1	1	1	1	1	1	1	1	1	1	1	1	1	1	1	0	0	1	1	1
Salmonella Typhimurium	SAL_HC9960AA_AS	1	1	1	1	1	1	1	1	1	1	1	1	1	1	1	1	1	0	0	1	1	1
Salmonella Typhimurium	SAL_HD0247AA_AS	1	1	1	1	1	1	1	1	1	1	1	1	1	1	1	1	1	0	0	1	1	1
Salmonella Typhimurium	SAL_HD1507AA_AS	1	1	1	1	1	1	1	1	1	1	1	1	1	1	1	1	1	0	0	1	1	1
Salmonella Typhimurium	SAL_HD1514AA_AS	1	1	1	1	1	1	1	1	1	1	1	1	1	1	1	1	1	0	0	1	1	1
Salmonella Typhimurium	SAL_HD1523AA_AS	1	1	1	1	1	1	1	1	1	1	1	1	1	1	1	1	1	0	0	1	1	1
Salmonella Typhimurium	SAL_HD1534AA_AS	1	1	1	1	1	1	1	1	1	1	1	1	1	1	1	1	1	0	0	1	1	1
Salmonella Typhimurium	SAL_HD1692AA_AS	1	1	1	1	1	1	1	1	1	1	1	1	1	1	1	1	1	0	0	1	1	1
Salmonella Typhimurium	SAL_HD1696AA_AS	1	1	1	1	1	1	1	1	1	1	1	1	1	1	1	1	1	0	0	1	1	1
Salmonella Typhimurium	SAL_HD1697AA_AS	1	1	1	1	1	1	1	1	1	1	1	1	1	1	1	1	1	0	0	1	1	1
Salmonella Typhimurium	SAL_HD1698AA_AS	1	1	1	1	1	1	1	1	1	1	1	1	1	1	1	1	1	0	0	1	1	1
Salmonella Typhimurium	SAL_HD3299AA_AS	1	1	1	1	1	1	1	1	1	1	1	1	1	1	1	1	1	0	0	1	1	1
Salmonella Typhimurium	SAL_HD3301AA_AS	1	1	1	1	1	1	1	1	1	1	1	1	1	1	1	1	1	0	0	1	1	1
Salmonella Typhimurium	SAL_HD3313AA_AS	1	1	1	1	1	1	1	1	1	1	1	1	1	1	1	1	1	0	0	1	1	1
Salmonella Typhimurium	SAL_HD3315AA_AS	1	1	1	1	1	1	1	1	1	1	1	1	1	1	1	1	1	0	0	1	1	1
Salmonella Typhimurium	SAL_IA3252AA_AS	1	1	1	1	1	1	1	1	1	1	1	1	1	1	1	1	1	0	0	1	1	1
Salmonella Typhimurium	SAL_IA4906AA_AS	1	1	1	1	1	1	1	1	1	1	1	1	1	1	1	1	1	0	0	1	1	1
Salmonella Typhimurium	SAL_IA5381AA_AS	1	1	1	1	1	1	1	1	1	1	1	1	1	1	1	1	1	0	0	1	1	1
Salmonella Typhimurium	SAL_IA5700AA_AS	1	1	1	1	1	1	1	1	1	1	1	1	1	1	1	1	1	0	0	1	1	1
Salmonella Typhimurium	SAL_IA5702AA_AS	1	1	1	1	1	1	1	1	1	1	1	1	1	1	1	1	1	0	0	1	1	1
Salmonella Typhimurium	SAL_IA5990AA_AS	1	1	1	1	1	1	1	1	1	1	1	1	1	1	1	1	1	0	0	1	1	1
Salmonella Typhimurium	SAL_IA5992AA_AS	1	1	1	1	1	1	1	1	1	1	1	1	1	1	1	1	1	0	0	1	1	1
Salmonella Typhimurium	SAL_IA7534AA_AS	1	1	1	1	1	1	1	1	1	1	1	1	1	1	1	1	1	0	0	1	1	1
Salmonella Typhimurium	SAL_IA7743AA_AS	1	1	1	1	1	1	1	1	1	1	1	1	1	1	1	1	1	0	0	1	1	1
Salmonella Typhimurium	SAL_IA7747AA_AS	1	1	1	1	1	1	1	1	1	1	1	1	1	1	1	1	1	0	0	1	1	1
Salmonella Typhimurium	SAL_IA7748AA_AS	1	1	1	1	1	1	1	1	1	1	1	1	1	1	1	1	1	0	0	1	1	1
Salmonella Typhimurium	SAL_IA7750AA_AS	1	1	1	1	1	1	1	1	1	1	1	1	1	1	1	1	1	0	0	1	1	1
Salmonella Typhimurium	SAL_IA7758AA_AS	1	1	1	1	1	1	1	1	1	1	1	1	1	1	1	1	1	0	0	1	1	1
Salmonella Typhimurium	SAL_IA7770AA_AS	1	1	1	1	1	1	1	1	1	1	1	1	1	1	1	1	1	0	0	1	1	1
Salmonella Typhimurium	SAL_IA7837AA_AS	1	1	1	1	1	1	1	1	1	1	1	1	1	1	1	1	1	0	0	1	1	1
Salmonella Typhimurium	SAL_IA7877AA_AS	1	1	1	1	1	1	1	1	1	1	1	1	1	1	1	1	1	0	0	1	1	1
Salmonella Typhimurium	SAL_IA7881AA_AS	1	1	1	1	1	1	1	1	1	1	1	1	1	1	1	1	1	0	0	1	1	1
Salmonella Typhimurium	SAL_IA7882AA_AS	1	1	1	1	1	1	1	1	1	1	1	1	1	1	1	1	1	0	0	1	1	1
Salmonella Typhimurium	SAL_IA7884AA_AS	1	1	1	1	1	1	1	1	1	1	1	1	1	1	1	1	1	0	0	1	1	1
Salmonella Typhimurium	SAL_IA7889AA_AS	1	1	1	1	1	1	1	1	1	1	1	1	1	1	1	1	1	0	0	1	1	1
Salmonella Typhimurium	SAL_IA8851AA_AS	1	1	1	1	1	1	1	1	1	1	1	1	1	1	1	1	1	0	0	1	1	1
Salmonella Typhimurium	SAL_IA9937AA_AS	1	1	1	1	1	1	1	1	1	1	1	1	1	1	1	1	1	0	0	1	1	1
Salmonella Typhimurium	SAL_IB1331AA_AS	1	1	1	1	1	1	1	1	1	1	1	1	1	1	1	1	1	0	0	1	1	1
Salmonella Typhimurium	SAL_IB1512AA_AS	1	1	1	1	1	1	1	1	1	1	1	1	1	1	1	1	1	0	0	1	1	1
Salmonella Typhimurium	SAL_IB1516AA_AS	1	1	1	1	1	1	1	1	1	1	1	1	1	1	1	1	1	0	0	1	1	1
Salmonella Typhimurium	SAL_IB1520AA_AS	1	1	1	1	1	1	1	1	1	1	1	1	1	1	1	1	1	0	0	1	1	1
Salmonella Typhimurium	SAL_IB1521AA_AS	1	1	1	1	1	1	1	1	1	1	1	1	1	1	1	1	1	0	0	1	1	1
Salmonella Typhimurium	SAL_IB1522AA_AS	1	1	1	1	1	1	1	1	1	1	1	1	1	1	1	1	1	0	0	1	1	1
Salmonella Typhimurium	SAL_IB1525AA_AS	1	1	1	1	1	1	1	1	1	1	1	1	1	1	1	1	1	0	0	1	1	1
Salmonella Typhimurium	SAL_IB1535AA_AS	1	1	1	1	1	1	1	1	1	1	1	1	1	1	1	1	1	0	0	1	1	1
Salmonella Typhimurium	SAL_IB1547AA_AS	1	1	1	1	1	1	1	1	1	1	1	1	1	1	1	1	1	0	0	1	1	1
Salmonella Typhimurium	SAL_IB1555AA_AS	1	1	1	1	1	1	1	1	1	1	1	1	1	1	1	1	1	0	0	1	1	1
Salmonella Typhimurium	SAL_IB1561AA_AS	1	1	1	1	1	1	1	1	1	1	1	1	1	1	1	1	1	0	0	1	1	1
Salmonella Typhimurium	SAL_IB1562AA_AS	1	1	1	1	1	1	1	1	1	1	1	1	1	1	1	1	1	0	0	1	1	1
Salmonella Typhimurium	SAL_IB1581AA_AS	1	1	1	1	1	1	1	1	1	1	1	1	1	1	1	1	1	0	0	1	1	1
Salmonella Typhimurium	SAL_IB1582AA_AS	1	1	1	1	1	1	1	1	1	1	1	1	1	1	1	1	1	0	0	1	1	1
Salmonella Typhimurium	SAL_IB1585AA_AS	1	1	1	1	1	1	1	1	1	1	1	1	1	1	1	1	1	0	0	1	1	1
Salmonella Typhimurium	SAL_IB1591AA_AS	1	1	1	1	1	1	1	1	1	1	1	1	1	1	1	1	1	0	0	1	1	1
Salmonella Typhimurium	SAL_IB1592AA_AS	1	1	1	1	1	1	1	1	1	1	1	1	1	1	1	1	1	0	0	1	1	1
Salmonella Typhimurium	SAL_IB1596AA_AS	1	1	1	1	1	1	1	1	1	1	1	1	1	1	1	1	1	0	0	1	1	1
Salmonella Typhimurium	SAL_IB1599AA_AS	1	1	1	1	1	1	1	1	1	1	1	1	1	1	1	1	1	0	0	1	1	1
Salmonella Typhimurium	SAL_IB1600AA_AS	1	1	1	1	1	1	1	1	1	1	1	1	1	1	1	1	1	0	0	1	1	1
Salmonella Typhimurium	SAL_IB1603AA_AS	1	1	1	1	1	1	1	1	1	1	1	1	1	1	1	1	1	0	0	1	1	1
Salmonella Typhimurium	SAL_IB1629AA_AS	1	1	1	1	1	1	1	1	1	1	1	1	1	1	1	1	1	0	0	1	1	1
Salmonella Typhimurium	SAL_IB1630AA_AS	1	1	1	1	1	1	1	1	1	1	1	1	1	1	1	1	1	0	0	1	1	1
Salmonella Typhimurium	SAL_IB1636AA_AS	1	1	1	1	1	1	1	1	1	1	1	1	1	1	1	1	1	0	0	1	1	1
Salmonella Typhimurium	SAL_IB1646AA_AS	1	1	1	1	1	1	1	1	1	1	1	1	1	1	1	1	1	0	0	1	1	1
Salmonella Typhimurium	SAL_IB1649AA_AS	1	1	1	1	1	1	1	1	1	1	1	1	1	1	1	1	1	0	0	1	1	1
Salmonella Typhimurium	SAL_IB1651AA_AS	1	1	1	1	1	1	1	1	1	1	1	1	1	1	1	1	1	0	0	1	1	1
Salmonella Typhimurium	SAL_IB1697AA_AS	1	1	1	1	1	1	1	1	1	1	1	1	1	1	1	1	1	0	0	1	1	1
Salmonella Typhimurium	SAL_IB2981AA_AS	1	1	1	1	1	1	1	1	1	1	1	1	1	1	1	1	1	0	0	1	1	1
Salmonella Typhimurium	SAL_IB4139AA_AS	1	1	1	1	1	1	1	1	1	1	1	1	1	1	1	1	1	0	0	1	1	1
Salmonella Typhimurium	SAL_IB4148AA_AS	1	1	1	1	1	1	1	1	1	1	1	1	1	1	1	1	1	0	0	1	1	1
Salmonella Typhimurium	SAL_IC0248AA_AS	1	1	1	1	1	1	1	1	1	1	1	1	1	1	1	1	1	0	0	1	1	1
Salmonella Typhimurium	SAL_IC2223AA_AS	1	1	1	1	1	1	1	1	1	1	1	1	1	1	1	1	1	0	0	1	1	1
Salmonella Typhimurium	SAL_IC3646AA_AS	1	1	1	1	1	1	1	1	1	1	1	1	1	1	1	1	1	0	0	1	1	1
Salmonella Typhimurium	SAL_IC4841AA_AS	1	1	1	1	1	1	1	1	1	1	1	1	1	1	1	1	1	0	0	1	1	1
Salmonella Typhimurium	SAL_IC9360AA_AS	1	1	1	1	1	1	1	1	1	1	1	1	1	1	1	1	1	0	0	1	1	1
Salmonella Typhimurium	SAL_IC9559AA_AS	1	1	1	1	1	1	1	1	1	1	1	1	1	1	1	1	1	0	0	1	1	1
Salmonella Typhimurium	SAL_IC9563AA_AS	1	1	1	1	1	1	1	1	1	1	1	1	1	1	1	1	1	0	0	1	1	1
Salmonella Typhimurium	SAL_IC9564AA_AS	1	1	1	1	1	1	1	1	1	1	1	1	1	1	1	1	1	0	0	1	1	1
Salmonella Typhimurium	SAL_IC9746AA_AS	1	1	1	1	1	1	1	1	1	1	1	1	1	1	1	1	1	0	0	1	1	1
Salmonella Typhimurium	SAL_ID0011AA_AS	1	1	1	1	1	1	1	1	1	1	1	1	1	1	1	1	1	0	0	1	1	1
Salmonella Typhimurium	SAL_ID0018AA_AS	1	1	1	1	1	1	1	1	1	1	1	1	1	1	1	1	1	0	0	1	1	1
Salmonella Typhimurium	SAL_ID0019AA_AS	1	1	1	1	1	1	1	1	1	1	1	1	1	1	1	1	1	0	0	1	1	1
Salmonella Typhimurium	SAL_ID0024AA_AS	1	1	1	1	1	1	1	1	1	1	1	1	1	1	1	1	1	0	0	1	1	1
Salmonella Typhimurium	SAL_ID0037AA_AS	1	1	1	1	1	1	1	1	1	1	1	1	1	1	1	1	1	0	0	1	1	1
Salmonella Typhimurium	SAL_ID0043AA_AS	1	1	1	1	1	1	1	1	1	1	1	1	1	1	1	1	1	0	0	1	1	1
Salmonella Typhimurium	SAL_JA4327AA_AS	1	1	1	1	1	1	1	1	1	1	1	1	1	1	1	1	1	0	0	1	1	1
Salmonella Typhimurium	SAL_JA4332AA_AS	1	1	1	1	1	1	1	1	1	1	1	1	1	1	1	1	1	0	0	1	1	1
Salmonella Typhimurium	SAL_JA4349AA_AS	1	1	1	1	1	1	1	1	1	1	1	1	1	1	1	1	1	0	0	1	1	1
Salmonella Typhimurium	SAL_JA4364AA_AS	1	1	1	1	1	1	1	1	1	1	1	1	1	1	1	1	1	0	0	1	1	1
Salmonella Typhimurium	SAL_JA4386AA_AS	1	1	1	1	1	1	1	1	1	1	1	1	1	1	1	1	1	0	0	1	1	1
Salmonella Typhimurium	SAL_JA4399AA_AS	1	1	1	1	1	1	1	1	1	1	1	1	1	1	1	0	1	0	0	1	1	1
Salmonella Typhimurium	SAL_JA4405AA_AS	1	1	1	1	1	1	1	1	1	1	1	1	1	1	1	1	1	0	0	1	1	1
Salmonella Typhimurium	SAL_JA4406AA_AS	1	1	1	1	1	1	1	1	1	1	1	1	1	1	1	1	1	0	0	1	1	1
Salmonella Typhimurium	SAL_JA4410AA_AS	1	1	1	1	1	1	1	1	1	1	1	1	1	1	1	1	1	0	0	1	1	1
Salmonella Typhimurium	SAL_JA4414AA_AS	1	1	1	1	1	1	1	1	1	1	1	1	1	1	1	1	1	0	0	1	1	1
Salmonella Typhimurium	SAL_JA4492AA_AS	1	1	1	1	1	1	1	1	1	1	1	1	1	1	1	1	1	0	0	1	1	1
Salmonella Typhimurium	SAL_JA4493AA_AS	1	1	1	1	1	1	1	1	1	1	1	1	1	1	1	1	1	0	0	1	1	1
Salmonella Typhimurium	SAL_JA4524AA_AS	1	1	1	1	1	1	1	1	1	1	1	1	1	1	1	1	1	0	0	1	1	1
Salmonella Typhimurium	SAL_JA4544AA_AS	1	1	1	1	1	1	1	1	1	1	1	1	1	1	1	1	1	0	0	1	1	1
Salmonella Typhimurium	SAL_JA4545AA_AS	1	1	1	1	1	1	1	1	1	1	1	1	1	1	1	1	1	0	0	1	1	1
Salmonella Typhimurium	SAL_JA4547AA_AS	1	1	1	1	1	1	1	1	1	1	1	1	1	1	1	1	1	0	0	1	1	1
Salmonella Typhimurium	SAL_JA4568AA_AS	1	1	1	1	1	1	1	1	1	1	1	1	1	1	1	1	1	0	0	1	1	1
Salmonella Typhimurium	SAL_JA4577AA_AS	1	1	1	1	1	1	1	1	1	1	1	1	1	1	1	1	1	0	0	1	1	1
Salmonella Typhimurium	SAL_JA4578AA_AS	1	1	1	1	1	1	1	1	1	1	1	1	1	1	1	1	1	0	0	1	1	1
Salmonella Typhimurium	SAL_JA4597AA_AS	1	1	1	1	1	1	1	1	1	1	1	1	1	1	1	1	1	0	0	1	1	1
Salmonella Typhimurium	SAL_JA4598AA_AS	1	1	1	1	1	1	1	1	1	1	1	1	1	1	1	1	1	0	0	1	1	1
Salmonella Typhimurium	SAL_JA4715AA_AS	1	1	1	1	1	1	1	1	1	1	1	1	1	1	1	1	1	0	0	1	1	1
Salmonella Typhimurium	SAL_JA4718AA_AS	1	1	1	1	1	1	1	1	1	1	1	1	1	1	1	1	1	0	0	1	1	1
Salmonella Typhimurium	SAL_JA4725AA_AS	1	1	1	1	1	1	1	1	1	1	1	1	1	1	1	1	1	0	0	1	1	1
Salmonella Typhimurium	SAL_JA4796AA_AS	1	1	1	1	1	1	1	1	1	1	1	1	1	1	1	1	1	0	0	1	1	1
Salmonella Typhimurium	SAL_JA4797AA_AS	1	1	1	1	1	1	1	1	1	1	1	1	1	1	1	1	1	0	0	1	1	1
Salmonella Typhimurium	SAL_JA4812AA_AS	1	1	1	1	1	1	1	1	0	1	1	1	1	1	1	0	1	0	0	1	1	1
Salmonella Typhimurium	SAL_JA4814AA_AS	1	1	1	1	1	1	1	1	1	1	1	1	1	1	0	1	1	0	0	1	1	1
Salmonella Typhimurium	SAL_JA4819AA_AS	1	1	1	1	1	1	1	1	1	1	1	1	1	1	1	1	1	0	0	1	1	1
Salmonella Typhimurium	SAL_JA4826AA_AS	1	1	1	1	1	1	1	1	1	1	1	1	1	1	1	1	1	0	0	1	1	1
Salmonella Typhimurium	SAL_JA4827AA_AS	1	1	1	1	1	1	1	1	1	1	1	1	1	1	1	1	1	0	0	1	1	1
Salmonella Typhimurium	SAL_JA4830AA_AS	1	1	1	1	1	1	1	1	1	1	1	1	1	1	1	1	1	0	0	1	1	1
Salmonella Typhimurium	SAL_JA4833AA_AS	1	1	1	1	1	1	1	1	1	1	1	1	1	1	1	1	1	0	0	1	1	1
Salmonella Typhimurium	SAL_JA4834AA_AS	1	1	1	1	1	1	1	1	1	1	1	1	1	1	1	1	1	0	0	1	1	1
Salmonella Typhimurium	SAL_JA4836AA_AS	1	1	1	1	1	1	1	1	1	1	1	1	1	1	1	1	1	0	0	1	1	1
Salmonella Typhimurium	SAL_JA4837AA_AS	1	1	1	1	1	1	1	1	1	1	1	1	1	1	1	1	1	0	0	1	1	1
Salmonella Typhimurium	SAL_JA4838AA_AS	1	1	1	1	1	1	1	1	1	1	1	1	1	1	1	1	1	0	0	1	1	1
Salmonella Typhimurium	SAL_JA4839AA_AS	1	1	1	1	1	1	1	1	1	1	1	1	1	1	1	1	1	0	0	1	1	1
Salmonella Typhimurium	SAL_JA4840AA_AS	1	1	1	1	1	1	1	1	1	1	1	1	1	1	1	1	1	0	0	1	1	1
Salmonella Typhimurium	SAL_JA4841AA_AS	1	1	1	1	1	1	1	1	1	1	1	1	1	1	1	1	1	0	0	1	1	1
Salmonella Typhimurium	SAL_JA4842AA_AS	1	1	1	1	1	1	1	1	1	1	1	1	1	1	1	1	1	0	0	1	1	1
Salmonella Typhimurium	SAL_JA4843AA_AS	1	1	1	1	1	1	1	1	1	1	1	1	1	1	1	1	1	0	0	1	1	1
Salmonella Typhimurium	SAL_JA4848AA_AS	1	1	1	1	1	1	1	1	1	1	1	1	1	1	1	1	1	0	0	1	1	1
Salmonella Typhimurium	SAL_JA4849AA_AS	1	1	1	1	1	1	1	1	1	1	1	1	1	1	1	1	1	0	0	1	1	1
Salmonella Typhimurium	SAL_JA4852AA_AS	1	1	1	1	1	1	1	1	1	1	1	1	1	1	1	1	1	0	0	1	1	1
Salmonella Typhimurium	SAL_JA4853AA_AS	1	1	1	1	1	1	1	1	1	1	1	1	1	1	1	1	1	0	0	1	1	1
Salmonella Typhimurium	SAL_JA4855AA_AS	1	1	1	1	1	1	1	1	1	1	1	1	1	1	1	1	1	0	0	1	1	1
Salmonella Typhimurium	SAL_JA4856AA_AS	1	1	1	1	1	1	1	1	1	1	1	1	1	1	1	1	1	0	0	1	1	1
Salmonella Typhimurium	SAL_JA4858AA_AS	1	1	1	1	1	1	1	1	1	1	1	1	1	1	1	1	1	0	0	1	1	1
Salmonella Typhimurium	SAL_JA4859AA_AS	1	1	1	1	1	1	1	1	1	1	1	1	1	1	1	1	1	0	0	1	1	1
Salmonella Typhimurium	SAL_JA4860AA_AS	1	1	1	1	1	1	1	1	1	1	1	1	1	1	1	1	1	0	0	1	1	1
Salmonella Typhimurium	SAL_JA4865AA_AS	1	1	1	1	1	1	1	1	1	1	1	1	1	1	1	1	1	0	0	1	1	1
Salmonella Typhimurium	SAL_JA4866AA_AS	1	1	1	1	1	1	1	1	1	1	1	1	1	1	1	1	1	0	0	1	1	1
Salmonella Typhimurium	SAL_JA4872AA_AS	1	1	1	1	1	1	1	1	1	1	1	1	1	1	1	1	1	0	0	1	1	1
Salmonella Typhimurium	SAL_JA4873AA_AS	1	1	1	1	1	1	1	1	1	1	1	1	1	1	1	1	1	0	0	1	1	1
Salmonella Typhimurium	SAL_JA4874AA_AS	1	1	1	1	1	1	1	1	1	1	1	1	1	1	1	1	1	0	0	1	1	1
Salmonella Typhimurium	SAL_JA4875AA_AS	1	1	1	1	1	1	1	1	1	1	1	1	1	1	1	1	1	0	0	1	1	1
Salmonella Typhimurium	SAL_JA4876AA_AS	1	1	1	1	1	1	1	1	1	1	1	1	1	1	1	1	1	0	0	1	1	1
Salmonella Typhimurium	SAL_JA4877AA_AS	1	1	1	1	1	1	1	1	1	1	1	1	1	1	1	1	1	0	0	1	1	1
Salmonella Typhimurium	SAL_JA4878AA_AS	1	1	1	1	1	1	1	1	1	1	1	1	1	1	1	1	1	0	0	1	1	1
Salmonella Typhimurium	SAL_JA4883AA_AS	1	1	1	1	1	1	1	1	1	1	1	1	1	1	1	1	1	0	0	1	1	1
Salmonella Typhimurium	SAL_JA4886AA_AS	1	1	1	1	1	1	1	1	1	1	1	1	1	1	1	1	1	0	0	1	1	1
Salmonella Typhimurium	SAL_JA4887AA_AS	1	1	1	1	1	1	1	1	1	1	1	1	1	1	1	1	1	0	0	0	1	1
Salmonella Typhimurium	SAL_JA4888AA_AS	1	1	1	1	1	1	1	1	1	1	1	1	1	1	1	1	1	0	0	0	1	1
Salmonella Typhimurium	SAL_JA4890AA_AS	1	1	1	1	1	1	1	1	1	1	1	1	1	1	1	1	1	0	0	1	1	1
Salmonella Typhimurium	SAL_JA4891AA_AS	1	1	1	1	1	1	1	1	1	1	1	1	1	1	1	1	1	0	0	1	1	1
Salmonella Typhimurium	SAL_JA4893AA_AS	1	1	1	1	1	1	1	1	1	1	1	1	1	1	1	1	1	0	0	1	1	1
Salmonella Typhimurium	SAL_JA4894AA_AS	1	1	1	1	1	1	1	1	1	1	1	1	1	1	1	1	1	0	0	1	1	1
Salmonella Typhimurium	SAL_JA4895AA_AS	1	1	1	1	1	1	1	1	1	1	1	1	1	1	1	1	1	0	0	1	1	1
Salmonella Typhimurium	SAL_JA4896AA_AS	1	1	1	1	1	1	1	1	1	1	1	1	1	1	1	1	1	0	0	1	1	1
Salmonella Typhimurium	SAL_JA4897AA_AS	1	1	1	1	1	1	1	1	1	1	1	1	1	1	1	1	1	0	0	1	1	1
Salmonella Typhimurium	SAL_JA4899AA_AS	1	1	1	1	1	1	1	1	1	1	1	1	1	1	1	1	1	0	0	1	1	1
Salmonella Typhimurium	SAL_JA4903AA_AS	1	1	1	1	1	1	1	1	1	1	1	1	1	1	1	1	1	0	0	1	1	1
Salmonella Typhimurium	SAL_JA4904AA_AS	1	1	1	1	1	1	1	1	1	1	1	1	1	1	1	1	1	0	0	1	1	1
Salmonella Typhimurium	SAL_JA4918AA_AS	1	1	1	1	1	1	1	1	1	1	1	1	1	1	1	1	1	1	0	1	1	1
Salmonella Typhimurium	SAL_JA4919AA_AS	1	1	1	1	1	1	1	1	1	1	1	1	1	1	1	1	1	0	0	1	1	1
Salmonella Typhimurium	SAL_JA4922AA_AS	1	1	1	1	1	1	1	1	1	1	1	1	1	1	1	1	1	0	0	1	1	1
Salmonella Typhimurium	SAL_JA4924AA_AS	1	1	1	1	1	1	1	1	1	1	1	1	1	1	1	1	1	0	0	1	1	1
Salmonella Typhimurium	SAL_JA4925AA_AS	1	1	1	1	1	1	1	1	1	1	1	1	1	1	1	1	1	0	0	1	1	1
Salmonella Typhimurium	SAL_JA4927AA_AS	1	1	1	1	1	1	1	1	1	1	1	1	1	1	1	1	1	0	0	1	1	1
Salmonella Typhimurium	SAL_JA4930AA_AS	1	1	1	1	1	1	1	1	1	1	1	1	1	1	1	1	1	0	0	1	1	1
Salmonella Typhimurium	SAL_JA4935AA_AS	1	1	1	1	1	1	1	1	1	1	1	1	1	1	1	1	1	0	0	1	1	1
Salmonella Typhimurium	SAL_JA4942AA_AS	1	1	1	1	1	1	1	1	1	1	1	1	1	1	1	1	1	0	0	1	1	1
Salmonella Typhimurium	SAL_JA4968AA_AS	1	1	1	1	1	1	1	1	1	1	1	1	1	1	1	1	1	0	0	1	1	1
Salmonella Typhimurium	SAL_JA4977AA_AS	1	1	1	1	1	1	1	1	1	1	1	1	1	1	1	1	1	0	0	1	1	1
Salmonella Typhimurium	SAL_JA4986AA_AS	1	1	1	1	1	1	1	1	1	1	1	1	1	1	1	1	1	0	0	1	1	1
Salmonella Typhimurium	SAL_JA4991AA_AS	1	1	1	1	1	1	1	1	1	1	1	1	1	1	1	1	1	0	0	1	1	1
Salmonella Typhimurium	SAL_JA5050AA_AS	1	1	1	1	1	1	1	1	1	1	1	1	1	1	1	1	1	0	0	1	1	1
Salmonella Typhimurium	SAL_JA5061AA_AS	1	1	1	1	1	1	1	1	1	1	1	1	1	1	1	1	1	0	0	1	1	1
Salmonella Typhimurium	SAL_JA5129AA_AS	1	1	1	1	1	1	1	1	1	1	1	1	1	1	1	1	1	0	0	1	1	1
Salmonella Typhimurium	SAL_JA5133AA_AS	1	1	1	1	1	1	1	1	1	1	1	1	1	1	1	1	1	0	0	1	1	1
Salmonella Typhimurium	SAL_JA5139AA_AS	1	1	1	1	1	1	1	1	1	1	1	1	1	1	1	1	1	0	0	1	1	1
Salmonella Typhimurium	SAL_JA5143AA_AS	1	1	1	1	1	1	1	1	1	1	1	1	1	1	1	1	1	0	0	1	1	1
Salmonella Typhimurium	SAL_JA5152AA_AS	1	1	1	1	1	1	1	1	1	1	1	1	1	1	1	1	1	0	0	1	1	1
Salmonella Typhimurium	SAL_JA5154AA_AS	1	1	1	1	1	1	1	1	1	1	1	1	1	1	1	1	1	0	0	1	1	1
Salmonella Typhimurium	SAL_JA5155AA_AS	1	1	1	1	1	1	1	1	1	1	1	1	1	1	1	1	1	0	0	1	1	1
Salmonella Typhimurium	SAL_JA5156AA_AS	1	1	1	1	1	1	1	1	1	1	1	1	1	1	1	1	1	0	0	1	1	1
Salmonella Typhimurium	SAL_JA5160AA_AS	1	1	1	1	1	1	1	1	1	1	1	1	1	1	1	1	1	0	0	1	1	1
Salmonella Typhimurium	SAL_JA5164AA_AS	1	1	1	1	1	1	1	1	1	1	1	1	1	1	1	1	1	0	0	1	1	1
Salmonella Typhimurium	SAL_JA5166AA_AS	1	1	1	1	1	1	1	1	1	1	1	1	1	1	1	1	1	0	0	1	1	1
Salmonella Typhimurium	SAL_JA5168AA_AS	1	1	1	1	1	1	1	1	1	1	1	1	1	1	1	1	1	0	0	1	1	1
Salmonella Typhimurium	SAL_JA5169AA_AS	1	1	1	1	1	1	1	1	1	1	1	1	1	1	1	1	1	0	0	1	1	1
Salmonella Typhimurium	SAL_JA5171AA_AS	1	1	1	1	1	1	1	1	1	1	1	1	1	1	1	1	1	0	0	1	1	1
Salmonella Typhimurium	SAL_JA5172AA_AS	1	1	1	1	1	1	1	1	1	1	1	1	1	1	1	1	1	0	0	1	1	1
Salmonella Typhimurium	SAL_JA5175AA_AS	1	1	1	1	1	1	1	1	1	1	1	1	1	1	1	1	1	0	0	1	1	1
Salmonella Typhimurium	SAL_JA5176AA_AS	1	1	1	1	1	1	1	1	1	1	1	1	1	1	1	1	1	0	0	1	1	1
Salmonella Typhimurium	SAL_JA5177AA_AS	1	1	1	1	1	1	1	1	1	1	1	1	1	1	1	1	1	0	0	1	1	1
Salmonella Typhimurium	SAL_JA5178AA_AS	1	1	1	1	1	1	1	1	1	1	1	1	1	1	1	1	1	0	0	1	1	1
Salmonella Typhimurium	SAL_JA5179AA_AS	1	1	1	1	1	1	1	1	1	1	1	1	1	1	1	1	1	0	0	1	1	1
Salmonella Typhimurium	SAL_JA5182AA_AS	1	1	1	1	1	1	1	1	1	1	1	1	1	1	1	1	1	0	0	1	1	1
Salmonella Typhimurium	SAL_JA5183AA_AS	1	1	1	1	1	1	1	1	1	1	1	1	1	1	1	1	1	0	0	1	1	1
Salmonella Typhimurium	SAL_JA5184AA_AS	1	1	1	1	1	1	1	1	1	1	1	1	1	1	1	1	1	0	0	1	1	1
Salmonella Typhimurium	SAL_JA5185AA_AS	1	1	1	1	1	1	1	1	1	1	1	1	1	1	1	1	1	0	0	1	1	1
Salmonella Typhimurium	SAL_JA5186AA_AS	1	1	1	1	1	1	1	1	1	1	1	1	1	1	1	1	1	0	0	1	1	1
Salmonella Typhimurium	SAL_JA5187AA_AS	1	1	1	1	1	1	1	1	1	1	1	1	1	1	1	1	1	0	0	1	1	1
Salmonella Typhimurium	SAL_JA5188AA_AS	1	1	1	1	1	1	1	1	1	1	1	1	1	1	1	1	1	0	0	1	1	1
[truncated: 461 more rows]

## Sheet: Virulence genes
		Type III Secretion System
[truncated: 2,129 more rows]
[truncated: 146 more columns]

## Sheet: Stress genes
Serovar	Enterobase Assembly Barcodes	merR	merT	merP	merA	merB	merC	merD	merE	merF	arsC	arsB	arsA	arsD	pcoA	pcoB	pcoC	pcoD	pcoE	pcoR	pcoS	golT	golS	qacEdelta1	qacL	qacG2	qacE	silP	silA	silB	silF	silC	silR	silS	silE	terD	terZ	terW
[truncated: 2,127 more rows]

[truncated: 2 more sheets: Plasmids, Sample Metadata]
